# Supplementary material for: Dual sensing signal decoupling based on tellurium anisotropy for VR interaction and neuro-reflex system application
Source: Nat Commun. 2022 Oct 10;13:5975. doi: 10.1038/s41467-022-33716-9 (PMC9550802; doi:10.1038/s41467-022-33716-9)
Supplement: Supplementary file 10 — Source Data [file 41467_2022_33716_MOESM10_ESM.zip]

Archive with 23 entries (23 files):
- Source data/Fig.1d.xlsx
- Source data/Fig.1e.xlsx
- Source data/Fig.1g.xlsx
- Source data/Fig.2b.xlsx
- Source data/Fig.3f.xlsx
- Source data/Fig.3h.xlsx
- Source data/Fig.4d.xlsx
- Source data/Fig.4e.xlsx
- Source data/Fig.4f.xlsx
- Source data/Fig.4g.xlsx
- Source data/Fig.4i.xlsx
- Source data/Fig.5b.xlsx
- Source data/Fig.6d.xlsx
- Source data/Fig.6f.xlsx
- Source data/S1.xlsx
- Source data/S10.xlsx
- Source data/S11.xlsx
- Source data/S12.xlsx
- Source data/S13.xlsx
- Source data/S6.xlsx
- Source data/S7.xlsx
- Source data/S8.xlsx
- Source data/S9.xlsx
