# Supplementary material for: Dual sensing signal decoupling based on tellurium anisotropy for VR interaction and neuro-reflex system application
Source: Nat Commun. 2022 Oct 10;13:5975. doi: 10.1038/s41467-022-33716-9 (PMC9550802; doi:10.1038/s41467-022-33716-9)
Supplement: Supplementary file 10 — Source Data [file 41467_2022_33716_MOESM10_ESM.zip › Source data/Fig.1d.xlsx]

## Sheet: Sheet1
energy	normalized mu(E)		R	chir_mag
4280	0.00228		0	0.01956
4281	-0.00376		0.03068	0.019
4282	-0.00409		0.06136	0.01749
4283	-0.00311		0.09204	0.0157
4284	0.00121		0.12272	0.01502
4285	-0.00433		0.1534	0.01709
4286	-0.000659898		0.18408	0.02217
4287	0.01609		0.21476	0.0293
4288	-0.00305		0.24544	0.03749
4289	-0.000403829		0.27612	0.04602
4290	-0.00132		0.3068	0.05432
4291	-0.000424485		0.33748	0.0619
4292	-0.00264		0.36816	0.0683
4293	-0.00558		0.39884	0.07309
4294	0.000860444		0.42951	0.07589
4295	-0.00075346		0.46019	0.07641
4296	0.00102		0.49087	0.07442
4297	-0.00149		0.52155	0.06988
4298	-0.00309		0.55223	0.06305
4299	-0.000851878		0.58291	0.05487
4300	-0.0025		0.61359	0.04779
4301	0.00573		0.64427	0.04673
4302	0.00376		0.67495	0.05645
4303	-0.000544428		0.70563	0.07637
4304	7.25744e-05		0.73631	0.10342
4305	0.00231		0.76699	0.13543
4306	-0.00397		0.79767	0.17116
4307	0.00159		0.82835	0.20972
4308	-0.00238		0.85903	0.25037
4309	-0.00111		0.88971	0.29242
4310	0.00183		0.92039	0.33517
4311	0.00323		0.95107	0.37791
4312	-0.00362		0.98175	0.41994
4313	0.0031		1.01243	0.46054
4314	4.30782e-05		1.04311	0.499
4315	-0.00247		1.07379	0.53463
4316	0.00124		1.10447	0.5668
4317	0.00175		1.13515	0.5949
4318	0.00242		1.16583	0.61839
4319	0.000968805		1.1965	0.6368
4320	-0.00484		1.22718	0.64976
4321	0.00141		1.25786	0.65697
4322	0.01177		1.28854	0.65824
4323	-0.00264		1.31922	0.65351
4324	-0.000159594		1.3499	0.64279
4325	0.00371		1.38058	0.62624
4326	0.00861		1.41126	0.60411
4327	0.00883		1.44194	0.57677
4328	0.00115		1.47262	0.54468
4329	0.00263		1.5033	0.50841
4329.5	0.01021		1.53398	0.46859
4330	0.00964		1.56466	0.42595
4330.5	0.00757		1.59534	0.38124
4331	0.00673		1.62602	0.33528
4331.5	0.01051		1.6567	0.2889
4332	0.01099		1.68738	0.24291
4332.5	0.01498		1.71806	0.19811
4333	0.01022		1.74874	0.15527
4333.5	0.006		1.77942	0.11506
4334	0.01134		1.8101	0.07805
4334.5	0.01772		1.84078	0.04471
4335	0.01077		1.87146	0.01546
4335.5	0.01732		1.90214	0.01135
4336	0.01648		1.93282	0.03309
4336.5	0.01886		1.9635	0.05234
4337	0.01975		1.99418	0.06987
4337.5	0.0251		2.02485	0.08712
4338	0.02438		2.05553	0.10572
4338.5	0.02676		2.08621	0.1272
4339	0.02983		2.11689	0.15267
4339.5	0.02699		2.14757	0.18275
4340	0.03521		2.17825	0.21751
4340.5	0.03865		2.20893	0.25666
4341	0.03769		2.23961	0.29964
4341.5	0.04098		2.27029	0.34574
4342	0.04647		2.30097	0.39415
4342.5	0.05085		2.33165	0.44401
4343	0.05951		2.36233	0.49445
4343.5	0.06844		2.39301	0.54462
4344	0.07689		2.42369	0.59366
4344.5	0.09042		2.45437	0.6408
4345	0.10931		2.48505	0.68528
4345.5	0.13285		2.51573	0.72642
4346	0.15946		2.54641	0.76364
4346.5	0.18885		2.57709	0.79642
4347	0.21937		2.60777	0.82434
4347.5	0.24511		2.63845	0.84707
4348	0.27173		2.66913	0.86437
4348.5	0.30058		2.69981	0.87612
4349	0.3381		2.73049	0.88226
4349.5	0.3857		2.76117	0.88284
4350	0.44131		2.79184	0.87798
4350.5	0.49231		2.82252	0.86788
4351	0.54434		2.8532	0.85279
4351.5	0.58714		2.88388	0.83305
4352	0.63175		2.91456	0.80901
4352.5	0.67012		2.94524	0.7811
4353	0.71436		2.97592	0.74976
4353.5	0.75142		3.0066	0.71547
4354	0.78197		3.03728	0.67873
4355	0.83419		3.06796	0.64007
4356	0.88037		3.09864	0.60005
4357	0.92051		3.12932	0.55927
4358	0.94992		3.16	0.51833
4359	0.96911		3.19068	0.47792
4360	0.97793		3.22136	0.43875
4361	0.9832		3.25204	0.4016
4362	0.98264		3.28272	0.36728
4363	0.97867		3.3134	0.33665
4364	0.97731		3.34408	0.31049
4365	0.98251		3.37476	0.28944
4366	0.97994		3.40544	0.27382
4367	0.98131		3.43612	0.26346
4368	0.98513		3.4668	0.25768
4369	0.98729		3.49748	0.25538
4370	0.9884		3.52816	0.25518
4371	1.00102		3.55884	0.25568
4372	1.01022		3.58952	0.25559
4373	1.0183		3.62019	0.25382
4374	1.02279		3.65087	0.24952
4375	1.02247		3.68155	0.24204
4376	1.01453		3.71223	0.23095
4377	1.01211		3.74291	0.216
4378	1.00817		3.77359	0.19712
4379	1.00603		3.80427	0.17436
4380	1.00105		3.83495	0.14799
4381	0.99787		3.86563	0.11845
4382	0.9937		3.89631	0.08656
4383	0.99496		3.92699	0.05439
4384	0.99557		3.95767	0.0317
4385	0.99447		3.98835	0.04548
4386	1.0003		4.01903	0.07996
4387	1.0007		4.04971	0.11835
4388	1.00271		4.08039	0.15718
4389	1.00175		4.11107	0.19506
4390	0.99888		4.14175	0.23109
4391	0.99723		4.17243	0.26447
4392	0.99462		4.20311	0.29455
4393	0.98777		4.23379	0.32072
4395	0.98327		4.26447	0.34248
4397	0.9759		4.29515	0.3594
4399	0.978		4.32583	0.37118
4401	0.97535		4.35651	0.3776
4403	0.97157		4.38719	0.37856
4405	0.98124		4.41786	0.37407
4407	0.98918		4.44854	0.36427
4409	0.99952		4.47922	0.34939
4411	1.00672		4.5099	0.3298
4413	1.0084		4.54058	0.30597
4415	1.00538		4.57126	0.2785
4417	1.00787		4.60194	0.24811
4419	1.00271		4.63262	0.2157
4421	1.00115		4.6633	0.1824
4423	0.99759		4.69398	0.14977
4425	0.99791		4.72466	0.12026
4427	0.99693		4.75534	0.09789
4429	0.99572		4.78602	0.08825
4431	0.99891		4.8167	0.09411
4433	0.99634		4.84738	0.11128
4435	0.99957		4.87806	0.13348
4437	0.99935		4.90874	0.15657
4439	0.99922		4.93942	0.17828
4441	1.00447		4.9701	0.19739
4443	1.00869		5.00078	0.21317
4445	1.0083		5.03146	0.2252
4447	1.0153		5.06214	0.23328
4449	1.01299		5.09282	0.23736
4451	1.01379		5.1235	0.23752
4453	1.01509		5.15418	0.23393
4455	1.01661		5.18486	0.22686
4457	1.01639		5.21553	0.21668
4459	1.01474		5.24621	0.20378
4461	1.01074		5.27689	0.18862
4463	1.01172		5.30757	0.17169
4465	1.01207		5.33825	0.15348
4467	1.00894		5.36893	0.13452
4469	1.01007		5.39961	0.11528
4471	1.01119		5.43029	0.09626
4473	1.00854		5.46097	0.07795
4475	1.00985		5.49165	0.06092
4477	1.006		5.52233	0.046
4479	1.00431		5.55301	0.03475
4481	1.00793		5.58369	0.02998
4483	1.01003		5.61437	0.03332
4485	1.01151		5.64505	0.04227
4487	1.01007		5.67573	0.05385
4489	1.00968		5.70641	0.06676
4491	1.012		5.73709	0.08054
4493	1.01741		5.76777	0.09505
4495	1.01768		5.79845	0.11024
4497	1.02042		5.82913	0.12598
4499	1.0177		5.85981	0.14212
4501	1.02011		5.89049	0.15841
4503	1.02066		5.92117	0.17455
4505	1.0193		5.95185	0.19021
4507	1.01863		5.98253	0.20499
4509	1.01909		6.0132	0.21854
4511	1.02166
4513	1.01849
4515	1.02047
4517	1.01933
4519	1.0219
4521	1.02137
4523	1.02271
4525	1.02141
4527	1.02418
4529	1.02388
4531	1.02345
4533	1.02475
4535	1.02228
4537	1.02188
4539	1.0258
4541	1.02648
4543	1.02404
4545	1.02461
4547	1.02433
4549	1.02732
4551	1.02757
4553	1.02716
4555	1.02607
4557	1.02532
4559	1.0267
4561	1.02416
4563	1.02734
4565	1.02474
4567	1.02883
4569	1.02935
4574	1.02638
4579	1.02704
4584	1.02315
4589	1.02169
4594	1.02173
4599	1.02218
