# Supplementary material for: Dual sensing signal decoupling based on tellurium anisotropy for VR interaction and neuro-reflex system application
Source: Nat Commun. 2022 Oct 10;13:5975. doi: 10.1038/s41467-022-33716-9 (PMC9550802; doi:10.1038/s41467-022-33716-9)
Supplement: Supplementary file 10 — Source Data [file 41467_2022_33716_MOESM10_ESM.zip › Source data/Fig.1e.xlsx]

## Sheet: 0Pa
k
0	-12.3236	-9.82144	-9.82144	-2.53515	-2.4388	-2.4388	-1.28027	-1.28027	-0.59467	0.96692	0.96692	1.31432	5.53127	5.53127	5.54627	6.64628	6.64628	6.92044	6.95682	7.90125	7.90125	11.3219	11.3219	15.2813	15.2813	15.2879	16.2319	16.9739	16.9739	17.5491	17.5491	17.7448	18.2028	18.5676	18.5676
0.0195	-12.3039	-9.83266	-9.82155	-2.70949	-2.55747	-2.41732	-1.23948	-1.10096	-0.54678	0.87541	0.95042	1.28795	5.43287	5.48471	5.74168	6.62669	6.63852	6.91918	7.12317	8.11849	8.16641	11.3976	11.3983	14.8153	14.829	15.3688	16.2238	16.9411	16.9435	17.1527	17.3041	17.8788	18.0162	18.5043	18.9867
0.039	-12.2457	-9.86647	-9.8233	-3.00492	-2.81719	-2.42173	-1.20071	-0.76621	-0.45954	0.6886	0.91319	1.27289	5.27656	5.32729	6.0892	6.6139	6.82814	7.15931	7.51328	8.64046	8.71203	11.6181	11.6224	14.0651	14.1547	15.1053	15.2685	16.4533	16.6664	17.0071	17.054	17.907	18.0554	18.2741	19.0157
0.05849	-12.1524	-9.92248	-9.83049	-3.27175	-3.09347	-2.44544	-1.2278	-0.61331	-0.50119	0.66559	0.97318	1.32993	5.06279	5.13453	6.40661	6.872	7.26474	7.6416	8.05873	9.31308	9.32644	11.9211	11.9247	13.3306	13.5203	13.9649	14.6454	15.9128	16.4147	16.6079	16.652	17.5131	17.686	18.1354	18.7497
0.07799	-12.0301	-9.99779	-9.84834	-3.45861	-3.32287	-2.48589	-1.32018	-0.80623	-0.73519	0.96811	1.19224	1.45913	4.87455	5.00333	6.64792	7.39789	7.87347	8.25287	8.68597	9.93013	10.074	11.7523	11.989	12.7318	13.2614	13.2935	14.1942	15.3255	16.0344	16.0738	16.2481	16.7657	16.8382	17.5423	18.6777
0.09749	-11.8886	-10.0844	-9.88175	-3.55087	-3.47539	-2.53973	-1.47555	-1.14437	-1.04933	1.39664	1.45096	1.6806	4.77193	4.97694	6.91259	8.03011	8.56314	8.77552	9.33882	10.3753	10.8326	11.0294	11.6294	12.1116	13.2917	13.7958	14.2095	14.8219	15.3669	15.4943	15.8054	15.8663	16.1194	17.329	18.4506
0.11699	-11.7439	-10.1669	-9.93327	-3.55547	-3.54073	-2.59259	-1.69413	-1.49278	-1.34027	1.67692	1.80599	1.97628	4.77756	5.06674	7.20241	8.31257	9.09539	9.11404	10.0515	10.2423	10.8845	10.8979	11.9962	12.1655	13.033	13.9062	14.4166	14.6532	14.892	15.0293	15.454	15.5192	15.7395	16.9948	17.6975
0.13649	-11.6182	-10.2222	-10.0018	-3.52812	-3.50381	-2.6086	-1.94216	-1.80875	-1.57024	1.89704	2.12964	2.25324	4.8857	5.26901	7.3005	7.8838	9.08365	9.39661	10.4174	10.6626	11.0426	11.1436	12.5506	12.6834	12.9343	13.5146	13.9557	14.149	14.5596	14.9708	15.1825	16.1068	16.2377	16.5716	17.3216
0.15599	-11.5366	-10.2256	-10.0826	-3.47345	-3.45211	-2.52753	-2.14808	-2.0805	-1.74166	2.11713	2.31396	2.43567	5.06424	5.57355	6.62448	8.07615	8.7022	9.11677	10.9578	11.0385	11.5206	11.8987	12.6146	12.7631	12.9728	13.2933	13.7529	13.8077	14.5098	14.5115	15.4046	15.7895	16.5109	16.7762	17.3931
0.17548	-11.5109	-10.1678	-10.1678	-3.43902	-3.43902	-2.3459	-2.26761	-2.26761	-1.81884	2.30407	2.30407	2.47844	5.20506	5.96829	5.96829	8.37459	8.37459	8.93457	11.126	11.126	12.2367	12.3656	12.3656	12.3656	13.3804	13.4301	13.4301	13.4823	14.3158	14.3158	16.0797	16.0797	16.3106	16.3106	16.6793
0.19633	-11.4908	-10.335	-10.018	-3.66063	-3.37816	-2.63065	-2.33388	-1.88414	-1.49802	2.12791	2.30414	2.3813	5.28466	5.85144	6.10236	8.50463	8.52005	9.05152	10.1036	11.3155	11.5506	12.39	12.4009	12.7961	13.1059	13.1859	13.5852	14.2868	14.3761	14.6208	15.6477	15.8821	16.5755	16.8745	16.9533
0.21719	-11.4314	-10.5141	-9.89135	-3.85197	-3.56396	-3.03083	-1.99368	-1.38632	-0.99534	1.77762	2.116	2.14611	5.51804	5.80243	6.27818	8.79954	8.81797	9.19555	9.3673	10.5196	10.5376	12.2848	12.6478	13.1007	13.2127	13.2359	13.2831	14.5541	14.8763	14.8848	15.6882	16.5061	16.8565	17.2805	17.4242
0.23804	-11.3354	-10.6987	-9.7939	-3.95591	-3.7858	-3.38449	-1.46559	-0.85507	-0.49424	1.28668	1.74968	1.8675	5.8705	5.89347	6.54945	8.22442	8.75248	9.40469	9.43843	10.0052	10.1989	12.0915	12.5013	12.5374	13.0554	13.3599	13.6032	14.9051	14.9511	14.9539	16.4966	16.8639	16.8898	17.3332	17.8119
0.25889	-11.2074	-10.8812	-9.73197	-3.95835	-3.93936	-3.66506	-0.88959	-0.352	-0.09097	0.7315	1.39424	1.53358	6.03831	6.3875	6.88906	7.59471	8.16978	8.61249	9.96686	10.5154	10.5838	11.8089	11.9374	12.0367	13.0039	13.2801	14.0259	14.8843	15.0924	15.3294	16.2825	16.6586	16.7419	17.1979	17.5561
0.27974	-11.0535	-11.0535	-9.71068	-3.99336	-3.85953	-3.85953	-0.52963	-0.01285	-0.01284	0.37664	1.28972	1.28972	6.1559	6.88796	6.88796	7.32074	8.02096	8.02096	10.2626	10.9101	10.9101	11.6085	11.6085	11.6197	13.1169	13.1169	14.2673	14.8213	15.3898	15.3898	16.2195	16.2195	16.5922	16.8817	17.487
0.29924	-11.106	-11.0309	-9.68512	-4.03593	-3.8534	-3.70317	-0.60168	-0.23344	-0.13402	0.59446	1.34195	1.38568	5.94692	6.81608	6.94042	7.1869	8.24829	8.43495	9.98118	10.4201	10.6842	11.2718	11.5429	12.346	12.9828	13.5548	14.3702	14.4926	15.0304	15.5214	15.9406	15.9759	16.7817	17.4669	17.9117
0.31873	-11.1745	-11.0607	-9.59692	-4.01317	-3.73899	-3.48765	-0.78588	-0.58076	-0.29544	0.76394	1.5046	1.60121	5.62944	6.57451	6.96901	7.07457	8.72957	8.88977	9.58921	9.98716	10.4325	10.5538	11.3856	12.787	13.1492	13.8327	14.1999	14.564	14.9324	15.1284	15.8658	16.1285	17.4433	17.8245	18.601
0.33823	-11.2554	-11.1393	-9.44753	-3.89559	-3.52806	-3.25769	-1.01923	-0.89956	-0.44104	0.78446	1.70657	1.81098	5.38306	6.25632	6.90993	7.15516	8.28562	8.64676	9.38745	10.3366	10.5033	10.5757	11.24	12.2503	12.706	13.3641	14.6065	14.928	15.4824	15.6872	16.1225	16.3589	16.524	18.0761	18.2548
0.35773	-11.3423	-11.2464	-9.25752	-3.69793	-3.23922	-3.02665	-1.23646	-1.1606	-0.56606	0.73585	1.81402	1.91619	5.24782	5.9526	6.89142	7.05648	7.7095	8.48266	8.67951	10.268	10.6696	11.2612	11.6126	11.8908	12.1762	12.796	14.9325	15.008	15.5577	16.0971	16.1856	16.7236	16.9906	17.4008	17.8921
0.37723	-11.4274	-11.3599	-9.05334	-3.45517	-2.90226	-2.80176	-1.38948	-1.3409	-0.66983	0.66338	1.74974	1.83775	5.22659	5.66153	6.73985	6.86712	7.37392	8.21378	8.68677	10.1628	10.2454	10.7459	11.6422	11.8528	12.7899	13.1593	14.2504	14.6941	15.6428	15.7106	16.4507	17.0273	17.4585	17.7854	18.2919
0.39673	-11.5027	-11.4628	-8.86063	-3.22704	-2.58269	-2.57305	-1.43542	-1.40089	-0.74878	0.58865	1.50217	1.54998	5.29342	5.37765	6.37907	6.84785	7.31586	8.11982	9.02361	9.41796	10.2851	10.4551	11.3123	11.5824	12.7955	13.0927	14.224	14.7319	15.1885	15.7166	17.1482	17.5735	18.0307	18.359	19.3756
0.41623	-11.5617	-11.5434	-8.70282	-3.07376	-2.38839	-2.34401	-1.33016	-1.2815	-0.80211	0.52346	1.11021	1.12651	5.13624	5.42121	5.99812	7.04648	7.39531	8.27581	8.56442	9.56913	10.2024	10.2854	11.2005	11.4318	12.1529	12.6202	13.5445	13.9168	16.4717	16.9701	17.9162	18.2583	18.6636	19.0251	19.7046
0.43572	-11.5991	-11.5945	-8.59923	-3.00118	-2.26722	-2.2502	-1.0872	-1.01721	-0.83348	0.46905	0.65067	0.74401	4.97412	5.57283	5.73875	7.33921	7.48286	8.01416	8.53326	9.87305	9.96099	10.1277	11.3883	11.5249	11.7689	12.19	12.7383	13.2015	17.9612	18.4339	18.6531	19.009	19.2811	19.5251	19.8457
0.45522	-11.6119	-11.6119	-8.56309	-2.98127	-2.22983	-2.22983	-0.91378	-0.85515	-0.85515	0.41904	0.41905	0.58151	4.91646	5.64942	5.64943	7.51592	7.51593	7.76731	8.68134	9.80473	10.0056	10.0056	11.5886	11.5886	12.0071	12.0071	12.0681	12.8676	18.8747	18.8747	19.5003	19.548	19.5554	19.5554	20.4198
0.47607	-11.8627	-11.3145	-8.62789	-2.94907	-2.30814	-2.17774	-1.01671	-0.94354	-0.72792	0.44893	0.51687	0.61803	4.95302	5.63013	5.80235	7.21994	7.28925	7.91784	8.13832	9.6218	9.83093	10.4412	11.3569	11.4408	11.7455	12.7023	12.7713	13.696	17.4369	19.1908	19.2584	19.3106	19.5696	19.9599	20.1899
0.49692	-12.062	-10.9769	-8.81252	-2.85896	-2.3932	-2.16891	-1.16709	-1.02076	-0.65218	0.57477	0.71499	0.73038	5.06656	5.75003	6.07501	6.67089	6.7329	7.3566	8.40789	8.89556	9.11927	10.2872	11.679	12.1227	12.4941	13.8317	13.922	14.8927	15.8396	18.8785	18.9617	19.1084	19.3535	19.5781	19.996
0.51777	-12.2066	-10.6074	-9.09266	-2.73039	-2.46739	-2.21353	-1.26814	-1.11912	-0.61503	0.74388	0.83816	0.99612	5.24629	5.99689	6.12071	6.16262	6.45609	6.77025	8.16149	8.31895	9.02386	9.53885	12.8983	13.189	13.3397	14.5225	15.0981	15.1695	16.1596	18.3541	18.3782	18.672	18.9202	19.2105	19.6928
0.53863	-12.2943	-10.2174	-9.43851	-2.58481	-2.51744	-2.30888	-1.30389	-1.21283	-0.59901	0.89384	0.9393	1.2227	5.41948	5.7073	5.73431	6.41502	6.50894	6.77336	7.57957	7.67214	8.54036	10.1915	12.5806	14.1787	14.3852	14.9862	16.3693	16.413	17.3374	17.378	17.3882	18.0417	18.3314	18.9482	19.1996
0.55948	-12.3236	-9.82144	-9.82144	-2.53515	-2.4388	-2.4388	-1.28027	-1.28027	-0.59467	0.96692	0.96692	1.31432	5.53127	5.53127	5.54627	6.64628	6.64628	6.92044	6.95682	7.90125	7.90125	11.3219	11.3219	15.2813	15.2813	15.2879	16.2319	16.9739	16.9739	17.5491	17.5491	17.7448	18.2028	18.5676	18.5676
0.57847	-12.3049	-9.83222	-9.8214	-2.70654	-2.538	-2.42848	-1.23214	-1.11714	-0.54878	0.87903	0.95304	1.28782	5.44703	5.47333	5.73749	6.60996	6.66439	6.89794	7.1254	8.10799	8.15466	11.3903	11.3978	14.7757	14.9187	15.3501	16.2416	16.9438	17.0095	17.0927	17.295	17.8629	18.0314	18.5793	18.9099
0.59747	-12.2497	-9.86626	-9.82104	-3.01671	-2.72196	-2.49378	-1.11811	-0.85042	-0.46713	0.72197	0.92022	1.24706	5.222	5.40883	6.08985	6.63726	6.76777	7.09368	7.5278	8.61267	8.67871	11.5785	11.6316	13.9863	14.4012	14.9912	15.5144	16.1665	16.5642	16.9742	17.2243	17.8755	18.1731	18.5721	19.1269
0.61647	-12.1608	-9.92704	-9.81974	-3.30822	-2.91673	-2.60994	-1.00414	-0.69665	-0.57304	0.78679	0.89123	1.25646	4.84952	5.46162	6.46735	6.80596	7.03997	7.61345	8.06608	9.1911	9.35574	11.8423	11.9437	13.3085	13.8853	14.2506	14.4825	15.29	15.908	16.6893	17.0888	17.8559	18.1658	18.5672	19.1831
0.63546	-12.0443	-10.0165	-9.81718	-3.52216	-3.09618	-2.73422	-1.106	-0.79299	-0.59235	0.85503	0.94475	1.50493	4.47801	5.63986	6.77841	7.20812	7.44593	8.31971	8.68907	9.716	10.1525	11.8085	12.0741	13.1593	13.384	13.4454	13.611	14.6049	15.203	16.3456	16.6104	17.3452	17.6469	17.8326	18.7894
0.65446	-11.9099	-10.1302	-9.81371	-3.64131	-3.24523	-2.83639	-1.54139	-0.75792	-0.574	0.85302	0.94841	1.98045	4.16314	5.9533	7.15195	7.70164	7.9282	9.10483	9.34574	10.2101	10.6835	11.4151	11.9069	12.3898	12.654	13.6167	13.819	14.2761	14.5189	15.6351	15.9342	16.6243	17.0798	17.3479	18.0853
0.67346	-11.7749	-10.2528	-9.81015	-3.67608	-3.35425	-2.89216	-1.98471	-0.72824	-0.57778	0.85647	0.92648	2.44681	3.92804	6.38158	7.63921	8.13643	8.43103	9.82445	9.94508	10.3628	10.6032	11.1395	11.3466	11.9832	12.8645	13.3086	13.6219	14.4122	14.563	14.809	15.4013	16.3832	16.5982	17.2033	17.5322
0.69245	-11.6674	-10.3544	-9.80744	-3.66275	-3.41747	-2.87763	-2.35021	-0.71879	-0.58516	0.85985	0.90963	2.78279	3.78359	6.84897	8.14657	8.39484	8.85717	9.80216	10.0073	10.3607	10.6089	10.9514	11.5468	11.9562	12.7264	13.0707	13.5	13.8423	14.0827	15.2016	15.9694	16.2081	16.6084	17.1207	17.3877
0.71145	-11.6248	-10.3955	-9.80643	-3.65091	-3.4367	-2.82615	-2.52966	-0.71773	-0.58789	0.86061	0.90398	2.90579	3.73496	7.10655	8.19564	8.79304	8.92037	9.60318	9.73013	10.3004	10.7165	11.0778	11.927	12.16	12.5245	12.9024	13.0317	13.2762	14.5364	15.6582	15.9962	16.3205	16.8418	16.896	17.051
0.7323	-11.6042	-10.4451	-9.7807	-3.6594	-3.54279	-2.89929	-2.21684	-0.83045	-0.70883	0.92727	1.07738	2.78688	3.83965	7.11198	8.17067	8.75098	8.83561	9.25589	9.70396	10.3379	10.6732	11.2605	11.7862	12.0646	12.1578	13.1504	13.4804	13.915	14.3086	15.0872	15.5258	15.8487	16.869	17.3202	17.4064
0.75315	-11.5438	-10.5694	-9.72486	-3.89739	-3.4872	-2.89297	-1.68466	-1.14207	-0.90792	1.11516	1.42814	2.45492	4.12557	6.99653	8.09055	8.4692	8.78969	9.18294	9.54086	9.96996	10.4207	11.18	11.541	12.2677	12.6425	12.9473	14.08	14.311	14.394	14.6495	15.1565	15.591	16.8109	17.8458	18.1473
0.774	-11.4489	-10.7293	-9.66938	-4.14454	-3.33172	-2.84904	-1.49144	-1.26714	-0.92904	1.35232	1.74554	2.00508	4.52356	6.58378	8.07369	8.35726	8.83682	9.06477	9.29908	9.77308	10.2543	10.714	11.4369	11.9297	12.964	13.4351	13.6727	13.8651	14.9135	15.2851	15.5723	16.2892	16.6069	18.2315	18.8709
0.79485	-11.3338	-10.89	-9.63095	-4.3066	-3.13782	-2.84677	-1.7304	-1.402	-0.37267	1.27276	1.70421	2.02759	4.93866	6.11096	7.90483	8.56503	8.67101	8.9643	9.40315	9.64601	10.2362	10.3856	11.0727	11.7104	12.4819	13.1252	14.2709	14.479	15.3516	15.611	16.0602	16.4953	17.2993	17.9178	18.1158
0.8157	-11.2611	-10.979	-9.61741	-4.36254	-2.95566	-2.94855	-1.8123	-1.48137	0	0.94459	1.78128	2.09525	5.17429	5.86027	7.82385	8.36584	9.01102	9.04374	9.21712	9.64602	10.1083	10.5966	10.6169	11.7732	12.2806	12.8465	14.6826	14.9055	15.4258	15.7892	16.3514	16.3589	17.4251	17.6362	18.2418
0.83413	-11.2841	-10.9926	-9.57682	-4.33224	-3.05286	-2.85635	-1.77196	-1.44368	-0.00468	0.93792	1.71221	2.03139	5.0292	6.02753	7.85607	8.41203	8.72253	8.94029	9.34484	9.52016	10.1052	10.5061	11.04	11.8917	12.3616	13.1288	13.9223	14.3533	14.7711	16.386	16.8205	16.9934	17.458	17.8467	18.1126
0.85256	-11.3725	-10.9931	-9.47812	-4.24244	-3.13841	-2.78164	-1.6481	-1.34183	-0.02111	0.9121	1.55101	1.84232	4.751	6.37632	7.83733	8.14662	8.44159	9.04966	9.26714	9.55748	9.746	11.0657	11.3397	12.2066	12.6152	12.9537	13.5326	13.7193	13.9919	16.5788	17.001	17.1844	17.7145	18.1374	18.3813
0.87099	-11.5236	-10.9444	-9.36614	-4.09645	-3.19307	-2.72658	-1.4456	-1.19972	-0.05611	0.85215	1.38107	1.55759	4.48878	6.70583	7.52935	7.76128	8.33966	8.98702	9.26954	9.39037	10.0726	11.4118	11.6159	11.7915	12.3831	12.709	13.334	14.1825	14.4623	15.4364	16.9541	17.2992	18.0371	18.4227	18.9481
0.88942	-11.6994	-10.8537	-9.27852	-3.90015	-3.2057	-2.67667	-1.18764	-1.04383	-0.12279	0.74988	1.22802	1.26388	4.3238	6.81287	7.07428	7.45143	8.35353	8.52632	9.14299	9.52015	10.6813	10.9147	11.1339	11.8032	12.5586	12.8012	14.1012	14.3115	14.8805	15.3457	16.9148	17.3215	17.3734	18.6824	19.0662
0.90785	-11.8721	-10.7306	-9.23915	-3.66173	-3.1698	-2.61882	-0.91576	-0.90717	-0.23763	0.63669	0.93074	1.19578	4.30613	6.5906	6.75264	7.18482	8.04407	8.18202	8.96352	9.27802	10.3981	10.8455	11.3434	11.9832	12.9729	13.3571	13.6598	14.969	15.474	16.32	16.3989	16.9938	17.4758	18.8594	19.1732
0.92628	-12.0264	-10.5806	-9.25877	-3.39235	-3.08269	-2.54805	-0.85037	-0.69669	-0.39963	0.57686	0.73733	1.16945	4.45347	6.24256	6.49697	6.98096	7.58201	7.78594	8.54159	8.71071	10.1714	10.8851	11.599	12.5536	13.145	13.999	14.2708	15.063	15.7249	16.4227	16.9333	17.4922	17.9554	18.7589	19.2474
0.94471	-12.1531	-10.4084	-9.33715	-3.10845	-2.94657	-2.47027	-0.91654	-0.72516	-0.48408	0.6287	0.71399	1.17391	4.7468	5.94977	6.22058	6.8254	7.06719	7.39965	8.03836	8.22048	9.95476	10.325	12.4015	13.067	13.8028	14.2019	14.7851	15.4963	16.1046	16.7611	17.2911	17.8923	18.6983	19.0342	19.123
0.96314	-12.2469	-10.2196	-9.4659	-2.84359	-2.76338	-2.40567	-1.07585	-0.95566	-0.51132	0.76889	0.82265	1.21009	5.11775	5.72119	5.95771	6.62064	6.73486	7.07397	7.58327	7.93432	9.15442	10.4126	12.7122	13.4363	14.1796	15.0471	15.4724	16.1678	16.7371	16.9765	17.5218	18.0233	18.2929	18.7743	19.2351
0.98157	-12.3043	-10.021	-9.63206	-2.64251	-2.5573	-2.38882	-1.22872	-1.17391	-0.56713	0.906	0.93369	1.27539	5.40866	5.57378	5.7115	6.51236	6.71063	6.83783	7.24315	7.80762	8.37692	10.7842	11.9855	14.468	14.9714	15.2752	16.4034	16.6154	17.0776	17.3487	17.4804	17.64	18.2658	18.5785	18.9096
1	-12.3236	-9.82144	-9.82144	-2.53515	-2.4388	-2.4388	-1.28027	-1.28027	-0.59467	0.96692	0.96692	1.31432	5.53127	5.53127	5.54627	6.64628	6.64628	6.92044	6.95682	7.90125	7.90125	11.3219	11.3219	15.2813	15.2813	15.2879	16.2319	16.9739	16.9739	17.5491	17.5491	17.7448	18.2028	18.5676	18.5676

## Sheet: 100Pa
k
0	-13.3628	-10.1631	-10.1535	-3.13749	-2.80998	-2.8035	-1.73087	-1.7303	-0.93191	1.05252	1.05919	1.38548	5.20732	5.21238	5.903	6.42611	6.42856	6.69766	6.72725	7.72385	7.72766	11.5015
0.01755	-13.3422	-10.1677	-10.1566	-3.2975	-2.97092	-2.8402	-1.66422	-1.50582	-0.8635	0.95906	1.02717	1.34882	5.15992	5.16845	6.00687	6.3923	6.4229	6.6997	6.907	7.95885	8.0018	11.5716
0.03511	-13.2809	-10.197	-10.1531	-3.63646	-3.31066	-2.87332	-1.59594	-1.08096	-0.71786	0.74229	0.94562	1.32347	4.97604	5.00618	6.27096	6.39664	6.55164	6.99699	7.31469	8.51272	8.58021	11.7833
0.05266	-13.1812	-10.2504	-10.1504	-3.9687	-3.67052	-2.90574	-1.60578	-0.79712	-0.69825	0.64208	0.95615	1.37168	4.7084	4.7851	6.45732	6.65591	6.96572	7.56678	7.89045	9.22063	9.24539	12.1301
0.07022	-13.0475	-10.3279	-10.1567	-4.22329	-3.98264	-2.9512	-1.6846	-0.92251	-0.89995	0.90259	1.18257	1.48225	4.46303	4.61378	6.62836	7.13937	7.55987	8.25344	8.5613	9.92073	10.021	12.5345
0.08777	-12.8865	-10.4264	-10.1802	-4.3778	-4.21454	-3.01424	-1.82714	-1.2768	-1.23503	1.36911	1.49398	1.68387	4.30462	4.54274	6.86345	7.75439	8.28345	8.87972	9.24797	10.5298	10.8942	12.022
0.10532	-12.7095	-10.5353	-10.2272	-4.43039	-4.35023	-3.0905	-2.03755	-1.63698	-1.61757	1.73783	1.84988	2.02643	4.26142	4.58599	7.14648	8.44662	9.05039	9.16443	9.92584	10.6461	11.6026	11.6556
0.12288	-12.5337	-10.6353	-10.3001	-4.39793	-4.38838	-3.16132	-2.3082	-1.98425	-1.93864	1.97258	2.26928	2.39455	4.33352	4.74032	7.43513	8.40544	9.46378	9.59119	10.5717	10.6702	11.4893	11.5489
0.14043	-12.3839	-10.6981	-10.3955	-4.34807	-4.31745	-3.18532	-2.58106	-2.31515	-2.1819	2.22831	2.59029	2.70819	4.49111	4.99477	7.23889	8.06159	9.52026	9.77146	10.9346	11.2398	11.6234	11.8302
0.15799	-12.2875	-10.6949	-10.5059	-4.27327	-4.24884	-3.10003	-2.78271	-2.60555	-2.37419	2.49516	2.77008	2.91064	4.68003	5.33539	6.41021	8.38024	9.08159	9.48288	11.5172	11.6138	12.0796	12.632
0.17554	-12.2572	-10.6245	-10.6113	-4.23563	-4.2282	-2.88631	-2.88465	-2.83595	-2.46522	2.73234	2.73336	2.9582	4.80113	5.74499	5.75182	8.71117	8.71661	9.29601	11.6762	11.6774	12.953	12.955
0.19291	-12.2395	-10.7804	-10.469	-4.49032	-4.10981	-3.18021	-3.02697	-2.47416	-2.0882	2.59645	2.72321	2.86553	4.8646	5.63367	5.84793	8.82849	8.84421	9.39849	10.6561	11.9511	12.2622	12.969
0.21029	-12.1872	-10.954	-10.3365	-4.72155	-4.27107	-3.61807	-2.75068	-1.96378	-1.55457	2.30452	2.57822	2.6101	5.0491	5.54959	5.96045	9.11609	9.12832	9.6746	9.70667	11.1823	11.2524	13.0233
0.22766	-12.1019	-11.136	-10.2242	-4.87783	-4.52831	-4.0135	-2.24728	-1.41378	-1.00974	1.86604	2.24143	2.31581	5.34654	5.55721	6.14756	8.71473	9.15601	9.72381	9.87024	10.5031	10.7133	12.9351
0.24503	-11.9866	-11.322	-10.1372	-4.94559	-4.75038	-4.35018	-1.65942	-0.85868	-0.49198	1.32351	1.81993	1.96985	5.67353	5.751	6.43717	7.98134	8.61471	9.18843	10.2785	10.8157	10.9519	12.7994
0.2624	-11.8453	-11.5066	-10.0816	-4.92282	-4.89504	-4.61898	-1.07621	-0.34577	-0.08229	0.75997	1.44135	1.59756	5.86018	6.24518	6.77177	7.41934	7.97108	8.42203	10.844	11.358	11.4238	12.6079
0.27978	-11.6841	-11.6824	-10.0624	-4.94486	-4.8147	-4.80957	-0.74963	-0.00663	0	0.43875	1.33287	1.34074	5.97413	6.73698	6.7374	7.1806	7.85886	7.86614	11.161	11.6893	11.6991	12.3287
0.29733	-11.7456	-11.6566	-10.0337	-5.00234	-4.80468	-4.63546	-0.82845	-0.22688	-0.16067	0.6753	1.38401	1.4584	5.7481	6.65501	6.79042	7.05245	8.11008	8.30204	10.7979	11.2105	11.4185	12.0182
0.31488	-11.8297	-11.691	-9.93187	-4.99099	-4.68396	-4.39251	-1.0327	-0.61153	-0.35732	0.84099	1.59137	1.7128	5.38924	6.39363	6.84534	6.94161	8.82485	8.97324	10.0729	10.5014	11.111	11.2548
0.33244	-11.9312	-11.7846	-9.75332	-4.87846	-4.46142	-4.12991	-1.29761	-0.98378	-0.5378	0.8327	1.86984	1.98145	5.08752	6.05742	6.8133	7.08502	8.76916	9.09163	9.86791	10.5759	10.5925	11.0768
0.34999	-12.0431	-11.9157	-9.51595	-4.675	-4.1533	-3.86018	-1.55884	-1.31404	-0.69836	0.75462	2.06526	2.17339	4.88775	5.73946	6.85877	7.13463	8.06752	8.71815	9.18847	10.8925	11.2275	11.5399
0.36755	-12.1565	-12.0599	-9.24574	-4.40502	-3.78141	-3.59412	-1.77154	-1.58522	-0.83977	0.65186	2.08992	2.2001	4.80066	5.44128	6.80633	7.00168	7.57011	8.57559	8.69249	10.7765	10.7869	11.4695
0.3851	-12.2626	-12.1978	-8.96934	-4.11099	-3.37972	-3.33754	-1.8996	-1.77309	-0.9577	0.54585	1.90781	2.00046	4.80086	5.13618	6.44282	6.90162	7.48502	8.30653	8.98207	9.89912	10.7252	11.1638
0.40265	-12.3534	-12.3159	-8.71337	-3.85605	-3.09422	-3.01651	-1.9019	-1.82316	-1.04786	0.45002	1.54346	1.58837	4.84197	4.85937	5.96136	7.03435	7.61178	8.3678	8.9222	9.54977	10.7462	10.8851
0.42021	-12.4227	-12.4055	-8.5045	-3.69193	-2.89053	-2.80156	-1.73862	-1.65421	-1.10851	0.37283	1.04926	1.07298	4.602	4.97504	5.54622	7.35302	7.8057	8.23531	8.59659	10.003	10.5915	10.7575
0.43776	-12.466	-12.4612	-8.36705	-3.61501	-2.76872	-2.73726	-1.44948	-1.32928	-1.13906	0.31458	0.52545	0.61886	4.44408	5.11827	5.27925	7.54398	7.89636	7.95645	8.87442	10.2733	10.3972	10.6378
0.45532	-12.481	-12.4799	-8.31905	-3.59418	-2.7321	-2.728	-1.27992	-1.13979	-1.13807	0.26351	0.27184	0.42351	4.38812	5.18788	5.19138	7.41345	8.00868	8.0089	9.0183	10.1157	10.5321	10.5424
0.47269	-12.7455	-12.1729	-8.39197	-3.55296	-2.82095	-2.65616	-1.30879	-1.28195	-1.03592	0.28688	0.36755	0.4631	4.42148	5.16385	5.32521	7.54669	7.6198	7.9403	8.45846	10.1108	10.2921	10.7459
0.49006	-12.9654	-11.8262	-8.59864	-3.44163	-2.91648	-2.60868	-1.44042	-1.38523	-0.97722	0.4082	0.56684	0.57504	4.52452	5.25216	5.5631	7.00835	7.49125	7.64513	7.94829	9.36889	9.57642	10.7916
0.50744	-13.1383	-11.4446	-8.90976	-3.28641	-3.00518	-2.59519	-1.58357	-1.4869	-0.94898	0.5964	0.72559	0.834	4.69747	5.45494	5.88933	6.37661	6.92301	6.95065	8.54358	8.59568	8.78072	9.94255
0.52481	-13.2627	-11.0342	-9.29197	-3.11605	-3.07628	-2.62236	-1.68766	-1.59064	-0.93716	0.80467	0.89041	1.10111	4.91206	5.76956	5.82425	6.27951	6.40296	6.44494	7.90448	8.01968	8.97144	9.51131
0.54218	-13.3377	-10.6021	-9.71577	-3.12175	-2.95115	-2.69364	-1.73701	-1.67694	-0.93284	0.97668	1.01851	1.30735	5.0891	5.42858	6.0365	6.19088	6.26049	6.5749	7.32542	7.48078	8.32739	10.3968
0.55955	-13.3628	-10.1631	-10.1535	-3.13749	-2.80998	-2.8035	-1.73087	-1.7303	-0.93191	1.05252	1.05919	1.38548	5.20732	5.21238	5.903	6.42611	6.42856	6.69766	6.72725	7.72385	7.72766	11.5015
0.57855	-13.3386	-10.1734	-10.1523	-3.32598	-2.96507	-2.87254	-1.63668	-1.49168	-0.85098	0.93608	1.03008	1.34389	5.13811	5.17313	6.01813	6.3845	6.45978	6.67148	6.9454	7.99359	8.04495	11.5796
0.59754	-13.267	-10.212	-10.1445	-3.72647	-3.22949	-3.02758	-1.43795	-1.14721	-0.69517	0.73317	0.96573	1.27889	4.82081	5.12141	6.16852	6.57213	6.64643	6.94395	7.43532	8.62634	8.68745	11.7989
0.61653	-13.1512	-10.2868	-10.1309	-4.10881	-3.49902	-3.21609	-1.25685	-0.94017	-0.84082	0.83249	0.9334	1.27768	4.36776	5.16152	6.28102	6.92189	7.11076	7.60873	8.07653	9.30564	9.54094	12.1355
0.63553	-12.9976	-10.4048	-10.113	-4.38532	-3.74516	-3.39597	-1.43903	-1.01732	-0.84148	0.83544	1.00245	1.68771	3.92863	5.35858	6.51858	7.44575	7.65117	8.45371	8.81493	9.91634	10.5372	12.5063
0.65452	-12.8177	-10.5634	-10.0935	-4.53329	-3.94964	-3.53862	-2.00053	-0.96163	-0.80807	0.82292	0.9595	2.35061	3.56139	5.7325	6.92603	8.05782	8.21877	9.36598	9.60297	10.4927	11.2828	12.1474
0.67351	-12.6323	-10.7416	-10.0757	-4.56638	-4.10013	-3.61816	-2.54826	-0.94904	-0.79658	0.82528	0.91059	2.97199	3.28913	6.26339	7.49539	8.62313	8.73098	10.2641	10.337	10.9648	11.0041	11.5126
0.69251	-12.48	-10.8947	-10.0633	-4.53582	-4.18893	-3.6042	-3.00238	-0.96265	-0.79022	0.83415	0.87333	3.12191	3.42109	6.87126	8.18135	8.68826	9.23172	10.2845	10.4038	10.9454	11.1752	11.5284
0.7115	-12.4179	-10.9581	-10.0589	-4.51418	-4.21657	-3.5305	-3.23756	-0.97089	-0.78824	0.84562	0.85244	3.06579	3.58705	7.23975	8.41707	8.88469	9.11832	10.1233	10.1323	10.898	11.5096	11.7844
0.72887	-12.3997	-10.9897	-10.0516	-4.50724	-4.33077	-3.62492	-2.92298	-1.03844	-0.93852	0.84306	1.07128	3.17097	3.47419	7.25101	8.41231	8.88871	9.08045	9.51637	10.3633	10.9097	11.3186	11.8844
0.74625	-12.3462	-11.0791	-10.0321	-4.70237	-4.33056	-3.63115	-2.39373	-1.30632	-1.18041	0.99036	1.44699	3.14967	3.45966	7.1951	8.35765	8.73419	8.95183	9.35655	10.1108	10.5557	10.9568	11.8151
0.76362	-12.2603	-11.2121	-10.0058	-4.98858	-4.17774	-3.57189	-1.84848	-1.69197	-1.35086	1.24478	1.83923	2.6711	3.85787	6.83977	8.3443	8.59331	8.99813	9.37066	9.81773	9.97931	10.7546	11.3447
0.78099	-12.1486	-11.3692	-9.97966	-5.21945	-3.97576	-3.50109	-2.04673	-1.77315	-1.01437	1.5486	1.98203	2.2748	4.29233	6.29047	8.45945	8.59918	9.02937	9.10796	9.56108	10.0241	10.4863	10.9118
0.79836	-12.0284	-11.5215	-9.9604	-5.366	-3.75595	-3.47846	-2.30171	-1.93821	-0.39426	1.35638	1.91449	2.39734	4.67421	5.8185	8.33191	8.57883	8.96676	9.26071	9.5971	9.90042	10.5305	10.6456
0.81574	-11.9613	-11.6002	-9.95334	-5.41617	-3.56946	-3.56569	-2.39406	-2.01153	-0.00718	0.98382	2.0512	2.4319	4.85508	5.61026	8.28971	8.38602	9.31926	9.34734	9.39817	9.8839	10.425	10.8546
0.83416	-11.991	-11.6284	-9.8849	-5.37763	-3.69394	-3.46655	-2.33201	-1.96408	-0.01212	0.97944	1.91696	2.37454	4.69678	5.80341	8.23606	8.47594	9.03566	9.13932	9.56866	9.80913	10.2974	10.8686
0.85259	-12.112	-11.6446	-9.72074	-5.26313	-3.81495	-3.40368	-2.15195	-1.83455	-0.02849	0.95791	1.64592	2.15828	4.35589	6.24646	8.01797	8.30373	8.54332	9.44118	9.52769	9.70536	10.1084	11.528
0.87102	-12.3196	-11.5909	-9.53636	-5.07692	-3.90218	-3.36236	-1.87827	-1.651	-0.06602	0.88962	1.40193	1.80327	4.00126	6.67094	7.58015	7.85291	8.39477	9.02327	9.78319	9.91951	10.4012	11.9431
0.88944	-12.5555	-11.482	-9.39194	-4.82693	-3.93253	-3.31637	-1.54792	-1.44266	-0.14518	0.75512	1.2595	1.38753	3.75211	6.78498	7.05829	7.44568	8.47237	8.59854	9.45445	10.1983	11.1605	11.3122
0.90787	-12.7828	-11.3315	-9.32554	-4.52511	-3.88756	-3.24845	-1.25139	-1.20384	-0.29434	0.60956	0.98391	1.20256	3.69008	6.50203	6.73038	7.10472	7.99778	8.46471	9.2353	9.71004	10.6251	11.4166
0.92629	-12.9829	-11.1454	-9.35324	-4.18822	-3.75786	-3.15217	-1.13047	-0.94575	-0.51726	0.53628	0.70818	1.18076	3.84779	6.09756	6.50579	6.83795	7.53295	8.00345	8.70079	8.93658	10.2361	11.407
0.94472	-13.1457	-10.9286	-9.47081	-3.84008	-3.54539	-3.03146	-1.18078	-0.97136	-0.68765	0.59681	0.67166	1.19288	4.20139	5.76236	6.2809	6.64106	7.0326	7.49304	8.04268	8.24148	10.0973	10.4591
0.96315	-13.2653	-10.6865	-9.65986	-3.51321	-3.26742	-2.90422	-1.3911	-1.27485	-0.77549	0.7663	0.84952	1.24144	4.66909	5.5037	6.11701	6.50029	6.5217	7.02361	7.47431	7.81889	9.23617	10.4456
0.98157	-13.3383	-10.4263	-9.8966	-3.25059	-2.981	-2.80737	-1.62822	-1.58018	-0.88238	0.96508	1.0095	1.33001	5.06107	5.31867	6.01829	6.24736	6.47491	6.67088	7.06167	7.63779	8.29823	10.8789
1	-13.3628	-10.1631	-10.1535	-3.13749	-2.80998	-2.8035	-1.73087	-1.7303	-0.93191	1.05252	1.05919	1.38548	5.20732	5.21238	5.903	6.42611	6.42856	6.69766	6.72725	7.72385	7.72766	11.5015
