# Supplementary material for: Dual sensing signal decoupling based on tellurium anisotropy for VR interaction and neuro-reflex system application
Source: Nat Commun. 2022 Oct 10;13:5975. doi: 10.1038/s41467-022-33716-9 (PMC9550802; doi:10.1038/s41467-022-33716-9)
Supplement: Supplementary file 10 — Source Data [file 41467_2022_33716_MOESM10_ESM.zip › Source data/Fig.1g.xlsx]

## Sheet: Sheet1
c(μm)	a(nm)	Ec		c(nm)	T/K	Voltage（mV）
5	0	-0.3982		4895.31	278.24	5.00888
5	-50	-0.39744		5000	278.238	5.01082
4.89528	-50	-36.8313		4839.45	278.243	5.00628
4.89535	50	-36.8086		4783.56	278.246	5.00259
5	50	-0.39745		4727.1	278.251	4.99775
4.83945	0	-56.2693		4670.37	278.257	4.99178
4.78349	-50	-75.754		4613.92	278.264	4.98472
4.78362	50	-75.7079		4556.82	278.273	4.97644
4.7271	0	-95.42		4500.38	278.282	4.96714
4.67058	-50	-115.134		4443.29	278.292	4.95659
4.67017	50	-115.277		4386.53	278.304	4.94497
4.61392	0	-134.946		4329.44	278.317	4.93214
4.55766	-50	-154.616		4272.3	278.331	4.91814
4.55598	50	-155.204		4215.21	278.346	4.903
4.50038	4.33681e-15	-174.714		4158.07	278.362	4.88669
4.44477	-50	-194.225		4100.98	278.38	4.86922
4.4418	50	-195.269		4043.84	278.398	4.85058
4.38653	0	-214.744		3986.75	278.418	4.83078
4.33127	-50	-234.219		3929.61	278.439	4.80979
4.32762	50	-235.51		3872.52	278.461	4.78763
4.2723	4.33681e-15	-255.102		3815.38	278.485	4.76428
4.21699	-50	-274.696		3758.28	278.509	4.73975
4.21343	50	-275.96		3691.36	278.539	4.70948
4.15807	0	-295.689		3594.2	278.586	4.66259
4.10271	-50	-315.419		3529.82	278.619	4.62959
4.09925	50	-316.658		3463	278.655	4.5937
4.04384	-4.33681e-15	-336.541		3365.83	278.71	4.5385
3.98843	-50	-356.426		3301.36	278.749	4.49989
3.98506	50	-357.639		3244.21	278.785	4.46435
3.92961	0	-377.695		3187.12	278.821	4.42758
3.87415	-50	-397.752		3120.47	278.866	4.38305
3.87088	50	-398.94		3023.28	278.934	4.315
3.81538	-4.33681e-15	-419.186		2958.66	278.981	4.2677
3.75987	-50	-439.434		2901.52	279.024	4.22448
3.7567	50	-440.598		2844.43	279.069	4.17998
3.69136	1.48837e-15	-464.647		2787.29	279.115	4.13413
3.64559	-50	-481.507		2730.19	279.162	4.08698
3.64251	50	-482.645		2673.05	279.21	4.03846
3.59419	2.0016e-15	-500.615		2615.96	279.26	3.98862
3.53131	-50	-524.019		2558.82	279.311	3.93737
3.52833	50	-525.133		2501.73	279.364	3.8848
3.463	7.44186e-16	-549.695		2444.59	279.418	3.83079
3.41703	-50	-566.992		2385.85	279.475	3.7738
3.41414	50	-568.084		2330.36	279.53	3.7186
3.36583	1.0008e-15	-586.467		2273.27	279.588	3.66041
3.30275	-50	-610.485		2207.03	279.658	3.59108
3.29996	50	-611.552		2109.81	279.763	3.48579
3.24421	4.33681e-15	-633.035		2044.8	279.836	3.41301
3.18847	-50	-654.518		1978.67	279.912	3.33697
3.18578	50	-655.564		1881.44	280.027	3.22151
3.12047	7.18525e-16	-681.056		1816.34	280.107	3.14171
3.07419	-50	-699.135		1759.2	280.179	3.07001
3.07159	50	-700.156		1702.11	280.252	2.9968
3.02328	6.67201e-16	-719.282		1644.23	280.328	2.92096
2.95991	-50	-744.391		1587.87	280.403	2.84554
2.95741	50	-745.387		1530.73	280.481	2.76745
2.90152	0	-767.846		1473.64	280.561	2.68779
2.84563	-50	-790.308		1407.77	280.655	2.59382
2.84322	50	-791.284		1310.52	280.798	2.45102
2.78729	-4.33681e-15	-814.106		1245.18	280.897	2.35228
2.73135	-50	-836.935		1188.04	280.985	2.26408
2.72904	50	-837.887		1130.95	281.075	2.17421
2.67305	0	-861.097		1073.81	281.167	2.08249
2.61707	-50	-884.314		1016.71	281.26	1.98905
2.61486	50	-885.241		959.573	281.355	1.89372
2.55882	0	-908.861		902.481	281.453	1.79663
2.50279	-50	-932.487		845.341	281.552	1.69761
2.50067	50	-933.39		788.249	281.652	1.59679
2.44459	-4.33681e-15	-957.442		731.109	281.755	1.49398
2.38851	-50	-981.496		674.017	281.86	1.38933
2.38649	50	-982.37		616.877	281.967	1.28265
2.27423	-50	-1031.39		559.785	282.075	1.17408
2.33036	-8.67362e-15	-1006.88		502.645	282.186	1.06342
2.38585	3.55271e-15	-982.683		445.553	282.299	0.95084
2.27231	50	-1032.24		388.413	282.413	0.83611
2.20703	-2.82277e-15	-1061.25		331.321	282.53	0.7194
2.15995	-50	-1082.2		274.181	282.649	0.60049
2.15812	50	-1083.02		217.09	282.77	0.47956
2.10981	-2.0016e-15	-1104.91		160.857	282.891	0.35834
2.04567	-50	-1134.01		104.674	283.015	0.23511
2.04394	50	-1134.8		0	283.25	-1.05184e-16
1.97867	3.33601e-16	-1164.94
1.93139	-50	-1186.81
1.92975	50	-1187.57
1.88144	0	-1210.34
1.81711	-50	-1240.71
1.81557	50	-1241.44
1.7592	0	-1268.57
1.70283	-50	-1295.7
1.70139	50	-1296.41
1.64423	7.22801e-16	-1324.49
1.58855	-50	-1351.87
1.5872	50	-1352.54
1.53073	0	-1380.89
1.47427	-50	-1409.25
1.47302	50	-1409.89
1.40777	-8.72494e-16	-1443.35
1.35999	-50	-1467.9
1.35883	50	-1468.5
1.31052	-2.66881e-15	-1493.83
1.24571	-50	-1527.89
1.24465	50	-1528.45
1.18804	-4.33681e-15	-1558.84
1.13143	-50	-1589.24
1.13047	50	-1589.77
1.07381	4.33681e-15	-1620.89
1.01715	-50	-1652.04
1.01628	50	-1652.52
0.95957	-4.33681e-15	-1684.41
0.90287	-50	-1716.32
0.9021	50	-1716.76
0.84534	0	-1749.45
0.78859	-50	-1782.15
0.78791	50	-1782.55
0.73111	0	-1816.06
0.67431	-50	-1849.6
0.67373	50	-1849.95
0.61688	4.33681e-15	-1884.32
0.56003	-50	-1918.71
0.55955	50	-1919.01
0.50265	0	-1954.28
0.44574	-50	-1989.57
0.44536	50	-1989.81
0.38841	-4.33681e-15	-2026
0.33146	-50	-2062.22
0.33118	50	-2062.41
0.27418	0	-2099.56
0.21719	-50	-2136.77
0.21699	50	-2136.89
0.16086	0	-2174.41
0.10472	-50	-2212.58
0.10463	50	-2212.58
0	0	-2278.84
0	-50	-2287.74
0	50	-2287.86
