# Supplementary material for: Dual sensing signal decoupling based on tellurium anisotropy for VR interaction and neuro-reflex system application
Source: Nat Commun. 2022 Oct 10;13:5975. doi: 10.1038/s41467-022-33716-9 (PMC9550802; doi:10.1038/s41467-022-33716-9)
Supplement: Supplementary file 10 — Source Data [file 41467_2022_33716_MOESM10_ESM.zip › Source data/Fig.2b.xlsx]

## Sheet: Sheet1
	Cu	Al	Fe	Wood	Ecoflex	PDMS			Cu	Al	Fe	Wood	Ecoflex	PDMS
Displacemant	Current	Current	Current	Current	Current	Current		Voc	2.49	2.53	2.43	0.92	1.21	1.08
mm	μA	μA	μA	μA	μA	μA
0	0.22413	0.72021	0.49073	0.22413	0.0666	0.2
0.001	5.70809	2.09038	3.27312	5.70809	0.1893	0.7
0.002	7.0315	4.06778	6.62059	7.0315	0.3119	0.4
0.003	7.44035	6.69137	7.20969	7.44035	0.4346	0.4
0.004	5.98482	8.49304	7.51763	5.98482	0.5572	2
0.005	6.45766	8.23531	10.6995	6.45766	0.6799	3.3
0.006	5.21664	7.92481	11.4314	5.21664	0.8025	4.7
0.007	6.04684	8.603	9.68099	6.04684	0.9252	5.7
0.008	8.01567	9.15726	17.7834	8.01567	1.0478	5.6
0.009	7.71049	10.6414	21.3054	7.71049	1.1705	5.4
0.01	6.31314	10.7876	21.501	6.31314	1.2931	5.6
0.011	6.77712	11.9843	23.2366	6.77712	1.4158	5.9
0.012	3.21878	11.5729	21.8545	3.21878	1.5385	6.4
0.013	-2.73575	9.56601	22.5053	-2.73575	1.6611	6.5
0.014	-0.85464	5.93589	26.7273	-0.85464	1.7838	5.6
0.015	10.2754	9.96373	18.188	10.2754	1.9064	5.3
0.016	14.5273	17.4625	24.3018	14.5273	2.0291	4.7
0.017	18.4884	23.8745	27.3594	18.4884	2.1517	5.1
0.018	22.5848	25.3876	33.7413	22.5848	2.2744	5.4
0.019	24.3809	29.4394	36.386	24.3809	2.397	5.1
0.02	25.3074	31.8201	39.7458	25.3074	2.5197	5.2
0.021	25.9775	32.7563	43.4083	25.9775	2.6423	4.5
0.022	25.5535	29.7379	46.4087	25.5535	2.765	4.6
0.023	27.6434	28.7244	49.1421	27.6434	2.8876	4.8
0.024	26.9714	25.311	50.8699	26.9714	3.0103	5.5
0.025	30.0421	28.4088	53.4689	30.0421	3.1329	6
0.026	31.4168	32.4281	51.8154	31.4168	3.2556	6.4
0.027	32.243	27.285	52.6759	32.243	3.3782	4.9
0.028	34.6067	28.2088	51.98	34.6067	3.5009	4.7
0.029	38.6839	24.9555	54.2637	38.6839	3.6236	4.8
0.03	42.1135	30.2376	56.3652	42.1135	3.7462	4.5
0.031	45.1791	32.0634	57.6244	45.1791	3.8689	4.5
0.032	47.7571	33.7847	57.7996	47.7571	3.9915	4.5
0.033	50.2123	36.0423	60.3186	50.2123	4.1142	6.3
0.034	50.5684	44.7739	64.7543	50.5684	4.2368	8.4
0.035	50.285	54	67.0172	50.285	4.3595	8.7
0.036	51.1073	58.5258	68.5471	51.1073	4.4821	8.9
0.037	52.8724	63.2165	69.1568	52.8724	4.6048	9.2
0.038	54.5499	67.7101	70.3124	54.5499	4.7274	11
0.039	58.6447	73.6244	74.0052	58.6447	4.8501	8.6
0.04	58.4372	80.037	74.8843	58.4372	4.9727	8.8
0.041	60.2794	87.5769	79.3809	60.2794	5.0954	7.7
0.042	62.2093	87.1944	82.6043	62.2093	5.218	7.5
0.043	65.1663	86.5089	85.0559	65.1663	5.3407	8.7
0.044	68.8512	89.2482	83.3544	68.8512	5.4633	9.2
0.045	71.8764	89.155	85.3225	71.8764	5.586	10.1
0.046	77.7409	94.7682	91.8891	77.7409	5.7086	10.4
0.047	80.5693	97.7511	90.2937	80.5693	5.8313	11
0.048	85.0285	100.835	99.6888	85.0285	5.954	11.7
0.049	86.2304	106.012	106.626	86.2304	6.0766	11.8
0.05	86.9297	108.511	107.481	86.9297	6.1993	11.8
0.051	93.9268	107.945	108.878	93.9268	6.3219	11.8
0.052	96.2265	108.484	114.57	96.2265	6.4446	12.7
0.053	101.626	114.151	120.604	101.626	6.5672	12.6
0.054	106.117	119.888	123.309	106.117	6.6899	15.2
0.055	110.438	126.654	127.136	110.438	6.8125	15.8
0.056	117.437	135.372	129.613	117.437	6.9352	17.3
0.057	123.257	141.31	130.22	123.257	7.0578	17.6
0.058	125.461	148.248	133.435	125.461	7.1805	17.4
0.059	126.357	149.744	134.656	126.357	7.3031	16.9
0.06	129.533	155.809	138.18	129.533	7.4258	17.2
0.061	131.475	157.143	143.995	131.475	7.5484	18.7
0.062	133.707	160.267	144.407	133.707	7.6711	19.3
0.063	136.253	162.848	146.02	136.253	7.7937	19.7
0.064	137.641	167.558	148.937	137.641	7.9164	19.7
0.065	139.004	169.702	151.38	139.004	8.039	20.7
0.066	140.608	171.305	154.086	140.608	8.1617	21.2
0.067	141.737	172.773	152.033	141.737	8.2844	20.7
0.068	143.208	176.436	151.138	143.208	8.407	20.7
0.069	144.723	179.046	151.923	144.723	8.5297	19.2
0.07	146.999	182.737	155.016	146.999	8.6523	18.2
0.071	148.993	184.893	156.066	148.993	8.775	18.1
0.072	150.467	187.591	157.965	150.467	8.8976	19.3
0.073	151.551	191.882	162.085	151.551	9.0203	19.8
0.074	153.054	194.478	172.303	153.054	9.1429	21.5
0.075	153.736	198.656	175.234	153.736	9.2656	21.8
0.076	155.205	201.086	178.045	155.205	9.3882	20.7
0.077	157.237	203.409	179.682	157.237	9.5109	22.4
0.078	158.528	206.43	180.476	158.528	9.6335	22.2
0.079	159.921	208.688	183.771	159.921	9.7562	22
0.08	160.968	212.302	184.664	160.968	9.8788	22.3
0.081	161.647	216.613	188.817	161.647	10.0015	23.4
0.082	161.9	217.391	192.436	161.9	10.1241	24
0.083	163.832	221.633	194.868	163.832	10.2468	23.8
0.084	161.814	223.946	198.463	161.814	10.3694	23.1
0.085	163.737	227.004	203.154	163.737	10.4921	23.3
0.086	165.11	230.098	203.828	165.11	10.6148	23.4
0.087	165.384	233.116	207.338	165.384	10.7374	23.8
0.088	165.683	235.39	209.637	165.683	10.8601	23.3
0.089	167.999	236.023	214.316	167.999	10.9827	24.3
0.09	168.907	238.569	216.372	168.907	11.1054	24.9
0.091	170.268	240.316	218.875	170.268	11.228	25.5
0.092	175.346	242.172	219.335	175.346	11.3507	26
0.093	176.634	244.228	219.53	176.634	11.4733	27.3
0.094	185.073	245.625	222.81	185.073	11.596	27.8
0.095	184.868	246.588	225.178	184.868	11.7186	27.5
0.096	184.514	247.194	225.936	184.514	11.8413	27.6
0.097	185.482	248.398	228.716	185.482	11.9639	28.1
0.098	187.226	249.541	232.68	187.226	12.0866	27.8
0.099	194.44	249.374	235.794	194.44	12.2092	29.2
0.1	196.116	250.533	238.04	196.116	12.3319	28.9
