# Supplementary material for: Dual sensing signal decoupling based on tellurium anisotropy for VR interaction and neuro-reflex system application
Source: Nat Commun. 2022 Oct 10;13:5975. doi: 10.1038/s41467-022-33716-9 (PMC9550802; doi:10.1038/s41467-022-33716-9)
Supplement: Supplementary file 10 — Source Data [file 41467_2022_33716_MOESM10_ESM.zip › Source data/Fig.3f.xlsx]

## Sheet: Sheet1
	0K	0.6K	1.2K	2.4K	3K
Voltage	Current	Current	Current	Current	Current
mV	μA	μA	μA	μA	μA
-2.5	-1.16	-1.46	-1.77	-2.3	-2.46
-2.45	-1.13	-1.42	-1.75	-2.29	-2.43
-2.4	-1.09	-1.38	-1.71	-2.26	-2.44
-2.35	-1.08	-1.37	-1.7	-2.23	-2.41
-2.3	-1.06	-1.36	-1.68	-2.2	-2.36
-2.25	-1.04	-1.33	-1.66	-2.17	-2.35
-2.2	-1	-1.29	-1.62	-2.15	-2.34
-2.15	-0.876	-1.27	-1.59	-2.12	-2.3
-2.1	-0.958	-1.26	-1.58	-2.11	-2.28
-2.05	-0.946	-1.22	-1.55	-2.08	-2.28
-2	-0.933	-1.12	-1.53	-2.06	-2.29
-1.95	-0.912	-1.19	-1.5	-2.02	-2.2
-1.9	-0.885	-1.16	-1.47	-1.99	-2.17
-1.85	-0.855	-1.14	-1.46	-2	-2.17
-1.8	-0.835	-1.13	-1.43	-1.96	-2.14
-1.75	-0.821	-1.09	-1.42	-1.94	-2.12
-1.7	-0.786	-1.06	-1.38	-1.91	-2.09
-1.65	-0.76	-1.04	-1.34	-1.89	-2.09
-1.6	-0.741	-1.03	-1.34	-1.87	-2.07
-1.55	-0.721	-1	-1.32	-1.84	-2.01
-1.5	-0.697	-0.975	-1.21	-1.82	-2
-1.45	-0.668	-0.953	-1.28	-1.79	-1.96
-1.4	-0.647	-0.931	-1.25	-1.77	-1.94
-1.35	-0.632	-0.913	-1.23	-1.76	-1.9
-1.3	-0.605	-0.885	-1.2	-1.73	-1.9
-1.25	-0.576	-0.85	-1.18	-1.71	-1.89
-1.2	-0.548	-0.835	-1.16	-1.67	-1.86
-1.15	-0.535	-0.817	-1.12	-1.64	-1.84
-1.1	-0.514	-0.787	-1.1	-1.63	-1.82
-1.05	-0.487	-0.757	-1.08	-1.59	-1.79
-1	-0.456	-0.735	-1.06	-1.57	-1.76
-0.95	-0.436	-0.721	-1.03	-1.55	-1.74
-0.9	-0.42	-0.691	-1	-1.52	-1.72
-0.85	-0.395	-0.664	-0.984	-1.51	-1.7
-0.8	-0.364	-0.646	-0.965	-1.49	-1.65
-0.75	-0.341	-0.621	-0.93	-1.46	-1.64
-0.7	-0.322	-0.596	-0.907	-1.44	-1.63
-0.65	-0.3	-0.568	-0.879	-1.41	-1.59
-0.6	-0.273	-0.544	-0.87	-1.4	-1.56
-0.55	-0.251	-0.529	-0.843	-1.37	-1.55
-0.5	-0.233	-0.504	-0.813	-1.34	-1.53
-0.45	-0.206	-0.476	-0.788	-1.32	-1.5
-0.4	-0.181	-0.446	-0.767	-1.3	-1.46
-0.35	-0.158	-0.43	-0.753	-1.28	-1.45
-0.3	-0.14	-0.415	-0.724	-1.25	-1.43
-0.25	-0.114	-0.377	-0.686	-1.22	-1.4
-0.2	-0.0807	-0.353	-0.669	-1.21	-1.38
-0.15	-0.0534	-0.334	-0.646	-1.17	-1.36
-0.1	-0.0381	-0.317	-0.625	-1.15	-1.34
-0.05	-0.0122	-0.289	-0.59	-1.13	-1.31
4.16e-17	0.0164	-0.256	-0.565	-1.05	-1.28
0.05	0.0337	-0.239	-0.55	-1.09	-1.27
0.1	0.062	-0.221	-0.524	-1.07	-1.24
0.15	0.0784	-0.198	-0.498	-1.05	-1.21
0.2	0.107	-0.173	-0.474	-1.03	-1.19
0.25	0.117	-0.149	-0.451	-0.99	-1.17
0.3	0.144	-0.126	-0.433	-0.967	-1.15
0.35	0.168	-0.09	-0.394	-0.956	-1.11
0.4	0.191	-0.0667	-0.377	-0.926	-1.1
0.45	0.206	-0.0432	-0.355	-0.895	-1.08
0.5	0.239	-0.027	-0.331	-0.873	-1.05
0.55	0.268	8.78e-05	-0.308	-0.859	-1.02
0.6	0.295	0.0205	-0.271	-0.819	-1.01
0.65	0.299	0.0481	-0.26	-0.8	-0.982
0.7	0.328	0.0637	-0.236	-0.781	-0.958
0.75	0.361	0.1	-0.206	-0.763	-0.946
0.8	0.378	0.109	-0.179	-0.734	-0.92
0.85	0.396	0.139	-0.162	-0.702	-0.889
0.9	0.422	0.163	-0.124	-0.685	-0.874
0.95	0.45	0.198	-0.101	-0.669	-0.856
1	0.481	0.205	-0.0779	-0.637	-0.826
1.05	0.488	0.232	-0.0534	-0.607	-0.798
1.1	0.513	0.249	-0.032	-0.579	-0.774
1.15	0.541	0.265	-0.0117	-0.572	-0.754
1.2	0.564	0.294	0.0232	-0.546	-0.737
1.25	0.585	0.327	0.0412	-0.514	-0.706
1.3	0.608	0.344	0.0724	-0.487	-0.676
1.35	0.633	0.364	0.0871	-0.47	-0.658
1.4	0.663	0.391	0.116	-0.448	-0.641
1.45	0.683	0.414	0.137	-0.42	-0.617
1.5	0.706	0.444	0.162	-0.39	-0.581
1.55	0.723	0.458	0.198	-0.372	-0.562
1.6	0.753	0.475	0.213	-0.348	-0.546
1.65	0.776	0.508	0.231	-0.326	-0.509
1.7	0.792	0.538	0.252	-0.295	-0.487
1.75	0.821	0.558	0.282	-0.275	-0.467
1.8	0.848	0.569	0.308	-0.264	-0.448
1.85	0.866	0.606	0.329	-0.237	-0.423
1.9	0.887	0.634	0.354	-0.204	-0.392
1.95	0.914	0.651	0.373	-0.184	-0.371
2	0.953	0.668	0.408	-0.166	-0.353
2.05	0.961	0.692	0.425	-0.146	-0.33
2.1	0.977	0.72	0.442	-0.107	-0.304
2.15	1.01	0.745	0.474	-0.0787	-0.264
2.2	1.03	0.761	0.504	-0.0636	-0.254
2.25	1.06	0.785	0.523	-0.0383	-0.239
2.3	1.08	0.806	0.54	-0.0171	-0.21
2.35	1.09	0.839	0.57	0.0154	-0.179
2.4	1.12	0.858	0.594	0.0295	-0.157
2.45	1.15	0.873	0.621	0.0606	-0.146
2.5	1.15	0.901	0.64	0.0757	-0.118
2.55	1.2	0.93	0.657	0.103	-0.0867
2.6	1.23	0.945	0.69	0.123	-0.0592
2.65	1.26	0.966	0.723	0.146	-0.0361
2.7	1.28	0.995	0.74	0.178	-0.0152
2.75	1.29	1.03	0.759	0.191	0.0102
2.8	1.32	1.04	0.783	0.204	0.034
2.85	1.36	1.06	0.818	0.237	0.0525
2.9	1.38	1.09	0.847	0.264	0.0822
2.95	1.38	1.11	0.852	0.283	0.101
3	1.42	1.14	0.881	0.304	0.115
3.05	1.45	1.15	0.913	0.323	0.139
3.1	1.47	1.17	0.931	0.348	0.18
3.15	1.48	1.2	0.951	0.378	0.193
3.2	1.51	1.23	0.978	0.395	0.203
3.25	1.54	1.26	1.01	0.416	0.233
3.3	1.55	1.27	1.03	0.442	0.262
3.35	1.57	1.31	1.05	0.476	0.28
3.4	1.6	1.33	1.08	0.493	0.307
3.45	1.62	1.34	1.1	0.507	0.325
3.5	1.65	1.37	1.13	0.539	0.351
3.55	1.68	1.39	1.16	0.573	0.379
3.6	1.71	1.4	1.17	0.589	0.394
3.65	1.72	1.46	1.2	0.607	0.417
3.7	1.74	1.48	1.23	0.634	0.441
3.75	1.77	1.5	1.25	0.663	0.469
3.8	1.8	1.53	1.26	0.687	0.492
3.85	1.81	1.55	1.29	0.706	0.509
3.9	1.83	1.56	1.33	0.729	0.546
3.95	1.86	1.6	1.34	0.75	0.565
4	1.89	1.62	1.36	0.779	0.58
4.05	1.91	1.65	1.4	0.797	0.601
4.1	1.92	1.66	1.42	0.815	0.627
4.15	1.96	1.68	1.43	0.845	0.659
4.2	1.98	1.71	1.46	0.872	0.676
4.25	2	1.73	1.47	0.889	0.691
4.3	2.04	1.77	1.5	0.911	0.719
4.35	2.06	1.78	1.55	0.949	0.745
4.4	2.08	1.81	1.58	0.972	0.778
4.45	2.08	1.81	1.58	0.987	0.789
4.5	2.12	1.86	1.62	1.01	0.807
4.55	2.15	1.88	1.66	1.04	0.84
4.6	2.16	1.9	1.67	1.07	0.865
4.65	2.19	1.92	1.68	1.08	0.886
4.7	2.21	1.95	1.71	1.09	0.9
4.75	2.24	1.98	1.75	1.13	0.931
4.8	2.26	2	1.76	1.15	0.965
4.85	2.28	2	1.79	1.17	0.985
4.9	2.31	2.04	1.83	1.19	1
4.95	2.33	2.06	1.84	1.22	1.03
5	2.35	2.09	1.85	1.25	1.06
