# Supplementary material for: Dual sensing signal decoupling based on tellurium anisotropy for VR interaction and neuro-reflex system application
Source: Nat Commun. 2022 Oct 10;13:5975. doi: 10.1038/s41467-022-33716-9 (PMC9550802; doi:10.1038/s41467-022-33716-9)
Supplement: Supplementary file 10 — Source Data [file 41467_2022_33716_MOESM10_ESM.zip › Source data/Fig.3h.xlsx]

## Sheet: Sheet1
	0Pa	50Pa	500Pa	1000Pa
-5	-0.18442	-0.44307	-1.7182	-4.5535
-4.9	-0.18492	-0.44037	-1.6888	-4.4641
-4.8	-0.17678	-0.4388	-1.677	-4.3597
-4.7	-0.17465	-0.42567	-1.648	-4.2794
-4.6	-0.17618	-0.41561	-1.633	-4.204
-4.5	-0.17277	-0.41473	-1.5857	-4.1153
-4.4	-0.16945	-0.4101	-1.5536	-4.0273
-4.3	-0.1676	-0.38048	-1.5024	-3.8917
-4.2	-0.15887	-0.3718	-1.4636	-3.7484
-4.1	-0.15193	-0.35957	-1.4323	-3.652
-4	-0.1481	-0.3508	-1.4051	-3.5625
-3.9	-0.14396	-0.34187	-1.3726	-3.4743
-3.8	-0.13845	-0.33526	-1.3407	-3.3847
-3.7	-0.13868	-0.32493	-1.3081	-3.2937
-3.6	-0.13255	-0.31544	-1.2698	-3.2046
-3.5	-0.12999	-0.30741	-1.2336	-3.1262
-3.4	-0.12744	-0.3026	-1.1962	-3.0395
-3.3	-0.12279	-0.29185	-1.1538	-2.9505
-3.2	-0.11825	-0.28632	-1.1185	-2.8668
-3.1	-0.11818	-0.27938	-1.0906	-2.7894
-3	-0.11691	-0.27005	-1.0592	-2.707
-2.9	-0.11218	-0.26544	-1.0418	-2.6266
-2.8	-0.10908	-0.25886	-1.0069	-2.5428
-2.7	-0.10852	-0.25258	-0.97834	-2.4577
-2.6	-0.10533	-0.24071	-0.93485	-2.3748
-2.5	-0.10544	-0.23365	-0.89439	-2.2902
-2.4	-0.1024	-0.22544	-0.86083	-2.1989
-2.3	-0.09727	-0.21649	-0.82526	-2.1118
-2.2	-0.09238	-0.20493	-0.79687	-2.0288
-2.1	-0.087	-0.19441	-0.76703	-1.9408
-2	-0.08195	-0.18675	-0.73261	-1.8597
-1.9	-0.0781	-0.17964	-0.70122	-1.7742
-1.8	-0.0737	-0.17285	-0.6631	-1.6845
-1.7	-0.06886	-0.16514	-0.62589	-1.5984
-1.6	-0.06573	-0.15559	-0.58883	-1.5124
-1.5	-0.06426	-0.14867	-0.55531	-1.4292
-1.4	-0.05785	-0.14314	-0.51426	-1.3428
-1.3	-0.05441	-0.13458	-0.48003	-1.2566
-1.2	-0.05039	-0.125	-0.44459	-1.1722
-1.1	-0.04692	-0.11468	-0.41439	-1.0848
-1	-0.0435	-0.10378	-0.40308	-0.99936
-0.9	-0.04117	-0.09512	-0.3673	-0.91272
-0.8	-0.04364	-0.08675	-0.32518	-0.82619
-0.7	-0.03742	-0.07723	-0.28936	-0.73975
-0.6	-0.0322	-0.06861	-0.24542	-0.65207
-0.5	-0.0279	-0.06044	-0.22114	-0.56452
-0.4	-0.02433	-0.05092	-0.19336	-0.47791
-0.3	-0.021	-0.0419	-0.15712	-0.3954
-0.2	-0.01771	-0.07827	-0.13264	-0.3143
-0.1	-0.01462	-0.04835	-0.0926	-0.2326
0	-0.01136	-0.0401	-0.05558	-0.1408
0.1	-0.00773	-0.03224	-0.02386	-0.05792
0.2	-0.00449	-0.02571	0.00788	0.03426
0.3	0.04204	-0.01962	0.06208	0.12182
0.4	0.03023	-0.01354	0.09914	0.205
0.5	0.02422	-0.00741	0.12342	0.29426
0.6	0.02134	0.09055	0.1512	0.38336
0.7	0.02047	0.0575	0.18744	0.47338
0.8	0.02081	0.05565	0.21192	0.59819
0.9	0.02215	0.06164	0.25196	0.65091
1	0.02399	0.06977	0.28898	0.7268
1.1	0.02643	0.0775	0.3207	0.81213
1.2	0.02924	0.08564	0.35244	0.89749
1.3	0.03233	0.09321	0.40664	0.98196
1.4	0.03549	0.09948	0.4437	1.0677
1.5	0.03869	0.10701	0.47898	1.1542
1.6	0.04187	0.11427	0.5107	1.2418
1.7	0.04501	0.12148	0.54244	1.3306
1.8	0.04839	0.12945	0.59664	1.4129
1.9	0.06442	0.13772	0.6337	1.4955
2	0.06631	0.14625	0.65965	1.5844
2.1	0.06804	0.15484	0.69366	1.6679
2.2	0.071	0.1622	0.73254	1.757
2.3	0.07455	0.16916	0.76724	1.851
2.4	0.07836	0.1765	0.80926	1.9339
2.5	0.08185	0.18799	0.86269	2.0201
2.6	0.08532	0.20033	0.9032	2.1088
2.7	0.09167	0.21225	0.92605	2.1914
2.8	0.095	0.22425	0.96115	2.2768
2.9	0.09749	0.23952	0.98441	2.3611
3	0.1033	0.2385	1.017	2.4479
3.1	0.10676	0.24328	1.0559	2.5422
3.2	0.10995	0.24781	1.0814	2.6267
3.3	0.11357	0.25396	1.1246	2.7027
3.4	0.11659	0.2579	1.1625	2.7863
3.5	0.12081	0.26784	1.2043	2.869
3.6	0.12268	0.27687	1.2314	2.9541
3.7	0.12641	0.27835	1.2553	3.0369
3.8	0.13136	0.28181	1.2913	3.1266
3.9	0.13352	0.29393	1.3167	3.2083
4	0.13806	0.31245	1.3487	3.2904
4.1	0.13967	0.31357	1.3932	3.3722
4.2	0.14413	0.33159	1.438	3.4583
4.3	0.14695	0.34585	1.4757	3.5517
4.4	0.14913	0.35592	1.5095	3.6442
4.5	0.15482	0.3685	1.5393	3.7328
4.6	0.15698	0.37292	1.5722	3.808
4.7	0.16095	0.3764	1.5924	3.8861
4.8	0.16589	0.3836	1.6194	3.9766
4.9	0.16561	0.399	1.6558	4.0743
5	0.17236	0.40456	1.715	4.1552
