# Supplementary material for: Dual sensing signal decoupling based on tellurium anisotropy for VR interaction and neuro-reflex system application
Source: Nat Commun. 2022 Oct 10;13:5975. doi: 10.1038/s41467-022-33716-9 (PMC9550802; doi:10.1038/s41467-022-33716-9)
Supplement: Supplementary file 10 — Source Data [file 41467_2022_33716_MOESM10_ESM.zip › Source data/Fig.4d.xlsx]

## Sheet: Ecoflex
Ecoflex				PDMS				Al
Time	middle	Middle/side		Time	middle	Middle/side		Time	middle	Middle/side
1.01626	-0.80194	-306.556		200.003	1.2223	7.87451		0.01783	0.2753	19.5261
1.51236	-1.0464	-35.3854		200.505	0.15974	25.4576		0.5007	0.30884	10.1067
2.0165	0.91348	-23.4902		201.005	-0.69868	-15.157		1.00066	0.29332	9.27615
2.50071	0.33848	-19.3001		201.519	0.13874	36.5841		1.50066	0.2557	10.2244
3.00066	0.1795	20.1319		202.007	-0.11554	-78.7016		2.0007	0.3449	7.69901
3.50071	0.25654	53.8692		202.501	-0.15102	-61.2621		2.5007	0.29608	7.8595
4.00071	-0.15724	103.081		203.001	-0.17988	-54.1724		3.00066	0.27436	10.1097
4.51698	-0.0744	73.6555		203.518	-0.05906	-170.681		3.50066	0.28916	11.3529
5.00067	-0.18952	-98.1486		204.012	0.984	10.1381		4.00314	0.03193	104.782
5.50071	-0.1515	-217.749		204.507	-0.03612	-288.854		4.5007	0.0329	117.604
6.00071	-0.24192	-73.9592		205.001	5.6777	1.70272		5.00071	0.0329	103.88
6.50066	-0.39142	-93.6115		205.501	39.488	1.14528		5.50067	0.03253	102.483
7.00067	0.3	-52.6506		206.001	38.612	1.24876		6.00067	0.03184	117.613
7.50071	0.44684	-30.8311		206.501	37.908	1.28917		6.50994	45.628	0.44001
8.00071	0.34806	32.7534		207.001	38.342	1.26976		7.00071	40.762	1.01752
8.50071	0.4862	19.0945		207.501	37.4	1.31037		7.5007	44.252	0.9177
9.00071	0.30514	25.8514		208.001	39.624	1.18794		8.00071	44.578	0.90215
9.50071	0.16128	17.3788		208.501	37.808	1.25944		8.5007	41.106	1.01151
10.0007	0.25428	27.9716		209.001	39.562	1.14448		9.00067	38.752	1.0458
10.5007	0.48264	59.0988		209.501	39.306	1.16466		9.50071	38.588	1.21812
11.0007	0.156	38.4411		210.009	0.01572	201.205		10.0007	40.112	1.25561
11.5116	17.77	17.2762		210.501	0.07013	34.6495		10.5007	36.422	1.35619
12.0007	16.768	68.2376		211.001	0.27928	7.07473		11.0007	34.168	1.46655
12.5007	18.48	2.4942		211.501	0.26716	6.33542		11.5007	35.336	1.13963
13.0007	20	2.82997		212.001	0.25178	6.10775		12.0007	31.6	1.20671
13.5007	21.076	3.32657		212.501	0.2447	5.86988		12.5007	31.614	1.2162
14.0007	19.054	3.1958		213.001	0.2468	5.52038		13.0007	42.08	0.69396
14.5007	18.682	3.02681		213.501	0.2473	5.26478		13.5007	41.748	0.6848
15.0007	18.116	3.33085		214.001	0.23642	5.2927		14.0007	41.034	0.66145
15.5007	16.888	3.38208		214.501	0.22854	5.26009		14.5007	43.85	0.52837
16.0007	21.89	3.43161		215.001	0.23632	5.00901		15.0007	44.096	0.45925
16.509	0.01927	3.67438		215.51	40.834	1.22956		15.5007	41.36	0.36714
17.0007	0.03546	1.40046		216.001	38.424	1.3928		16.0007	13.752	2.94743
17.5007	0.44182	6.57093		216.501	37.348	1.32283		16.5007	34.408	0.10963
18.0007	0.40572	4.37689		217.001	37.462	1.52424		17.0091	0.02216	70.2292
18.5007	0.4684	0.15445		217.501	36.272	1.33979		17.5007	0.02112	71.5236
19.0007	0.40778	0.16608		218.001	35.956	1.3291		18.0007	0.02426	60.4228
19.5007	0.42704	0.25017		218.501	35.75	1.35992		18.5007	0.02382	62.9109
20.0007	0.41088	0.21813		219.001	35.17	1.35718		19.0007	0.02209	63.6995
20.5007	0.4106	0.26494		219.501	35.018	1.39103		19.5007	0.02469	59.029
21.0007	0.40604	0.26796		220.003	1.8879	2.01557		20.0007	0.02855	48.6326
21.5007	0.38748	0.2218		220.505	0.30404	10.1735		20.5007	0.02341	57.2267
22.0007	0.39138	0.30145		221.005	0.22406	11.6114		21.0007	0.02078	64.3224
22.5007	0.39274	0.23893		221.501	-0.20396	-17.0377		21.5007	0.0212	63.786
23.0007	0.41128	0.22134		222.011	0.3231	13.6936		22.0007	0.01821	71.1562
23.5007	0.41646	0.25849		222.505	-0.45518	-36.25		22.5007	0.02094	61.9824
24.0007	0.37844	0.06686		223.001	-0.31098	-48.5813		23.0007	0.02529	49.5579
24.5007	0.38788	0.25371		223.501	-0.3588	-46.861		23.5007	0.02576	50.7729
25.0007	0.38404	0.14877		224.001	-0.32274	-52.844		24.0007	0.02459	50.5843
25.5007	0.34204	0.20426		224.501	-0.29028	-56.7435		24.5007	0.024	50.5193
26.0114	17.114	0.23607		225.01	41.614	1.03965		25.0007	0.02746	46.0691
26.5007	16.63	0.23582		225.501	40.546	1.18295		25.5007	0.02687	45.8234
27.0007	18.19	2.32278		226.001	40.324	1.19217		26.0007	0.2089	5.4146
27.5007	20.386	2.92363		226.501	39.654	1.20939		26.51	38.582	0.97457
28.0007	22.812	3.28076		227.001	39.166	1.21434		27.0007	40.552	0.96022
28.5007	22.984	3.11557		227.501	39.354	1.19312		27.5007	45.674	0.73663
29.0007	22.074	2.78967		228.001	38.936	1.20107		28.0007	47.742	0.60088
29.5007	23.54	2.77115		228.501	39.3	1.17198		28.5007	43.458	0.88966
30.0007	23.532	2.85703		229.001	40.604	1.08787		29.0007	45.838	0.63847
30.5007	22.992	2.64257		229.501	38.004	1.22116		29.5007	42.61	0.94147
31.0007	22.9	2.61758		230.003	1.2065	2.60849		30.0007	39.398	1.08165
31.5007	22.214	2.65584		230.505	0.31464	9.07691		30.5007	37.216	1.17385
32.0007	21.184	2.70153		231.001	0.1209	19.1248		31.0007	35.756	1.33175
32.5007	20.17	2.7611		231.503	0.08373	24.5769		31.5007	35.464	1.10112
33.0007	19.736	2.93627		232.001	0.069	27.2755		32.0007	43.566	0.53833
33.5007	22.104	3.07035		232.517	0.04584	35.1582		32.5007	46.462	0.54774
34.0007	23.49	2.34374		233.017	0.06566	23.4019		33.0007	45.86	0.49027
34.5007	23.654	2.82229		233.505	0.14618	9.78451		33.5007	37.076	1.23171
35.0007	22.284	2.67488		234.017	0.04038	35.3177		34.0007	36.72	0.97497
35.5091	0.1131	2.60776		234.505	0.1584	8.30814		34.5007	36.076	1.1746
36.0007	0.10747	2.71764		235.01	50.72	0.28927		35.0007	39.47	0.68683
36.5007	0.58456	2.12138		235.502	37.074	1.28211		35.5007	40.816	0.56265
37.0049	0.54738	1.46696		236.001	38.388	1.18725		36.0007	45.986	0.39942
37.5007	0.55156	-0.13003		236.501	37.368	1.25725		36.5007	12.084	3.66493
38.0007	0.61014	-0.04311		237.001	37.178	1.25472		37.009	0.03079	18.2134
38.5007	0.5894	-0.12934		237.501	37.088	1.30554		37.5007	0.02738	18.4674
39.0007	0.5757	0.02121		238.001	37.622	1.22295		38.0007	0.11362	3.52244
39.5007	0.5913	-0.03066		238.501	37.464	1.22592		38.5007	0.21954	1.5588
40.0007	0.55534	-0.06743		239.001	37.834	1.19977		39.0007	0.2374	1.50038
40.5007	0.60058	0.00734		239.501	38.074	1.18482		39.5007	0.23548	1.46492
41.0007	0.58416	-0.0605		240.007	0.80738	5.81091		40.0007	0.207	1.69372
41.5007	0.58046	0.07146		240.516	0.10354	31.6171		40.5007	0.17186	2.02374
42.0007	0.49032	0.02938		241.003	-0.06359	-101.384		41.0007	0.12264	3.16683
42.5007	0.4594	-0.02391		241.503	-0.05099	-100.339		41.5007	0.1745	2.12287
43.0007	0.42908	0.21596		242.003	-0.09854	-76.6039		42.0031	0.01972	21.5214
43.5048	0.45444	0.20714		242.501	0.0566	41.5013		42.5007	0.03277	13.6376
44.0007	0.54808	0.47627		243.001	-0.08095	-73.9008		43.0007	0.03829	13.2751
44.5007	0.50492	0.09579		243.501	-0.11078	-58.5864		43.5007	0.03612	13.0978
45.0007	0.40048	0.13078		244.007	-0.07812	-79.9181		44.0007	0.03689	13.0206
45.5007	0.4703	0.14188		244.501	-0.12506	-70.8734		44.5007	0.03326	14.2818
46.0007	0.3183	0.23457		245.005	-0.14206	-100.432		45.0007	0.03446	13.9535
46.5113	15.568	0.26188		245.521	31.426	1.07818		45.5007	0.03793	12.3967
47.0007	23.246	0.44053		246.001	37.746	1.20712		46.0007	0.0374	12.5472
47.5007	23.75	3.07406		246.501	38.92	1.17657		46.5099	23.736	0.77784
48.0007	24.22	2.81124		247.001	37.864	1.21524		47.0023	33.75	0.84892
48.5007	24.722	2.75541		247.501	36.77	1.27242		47.5007	40.64	0.7783
49.0007	25.186	2.70359		248.001	35.03	1.39766		48.0007	40.448	0.9596
49.5007	25.762	2.64493		248.501	34.552	1.4055		48.5007	39.78	0.90606
50.0007	25.838	2.58199		249.001	35.29	1.30618		49.0007	30.934	1.19516
50.5007	25.612	2.53327		249.501	35.424	1.33847		49.5007	34.142	0.74934
51.0007	25.078	2.50898		250.003	3.7267	0.41367		50.0007	38.99	0.53306
51.5007	23.776	2.5205		250.505	0.34292	7.58154		50.5007	39.77	0.44614
52.0007	23.488	2.55535		251.02	-0.40096	-24.293		51.0007	39.782	0.41988
52.5007	23.864	2.64658		251.507	-0.05262	-106.295		51.5007	32.232	0.84509
53.0007	23.578	2.67507		252.001	-0.38536	-38.3927		52.0007	34.322	1.03179
53.5007	25.358	2.61729		252.501	-0.2962	-49.4348		52.5007	37.274	0.60884
54.0007	25.74	2.6537		253.001	0.36796	16.2586		53.0007	30.278	0.69978
54.5007	24.734	2.43083		253.505	0.15578	13.8595		53.5007	27.77	0.86716
55.0007	24.892	2.39343		254.001	0.16072	12.0448		54.0007	24.886	1.24869
55.5007	38.932	2.49571		254.507	0.01245	287.332		54.5007	29.116	0.94776
56.0072	0.2736	2.48469		255.01	45.506	0.53186		55.0007	31.614	0.74072
56.5007	0.31394	0.03091		255.501	38.716	1.15988		55.5007	18.67	1.92807
57.0007	0.27184	0.77555		256.001	37.888	1.21809		56.0007	23.934	1.09096
57.5007	0.25212	0.64242		256.501	36.314	1.26351		56.5031	8.0596	5.11006
58.0007	0.2379	0.772		257.001	35.936	1.25173		57.0203	0.04915	5.24411
58.5007	0.22154	0.73806		257.501	35.106	1.2834		57.5007	0.26938	0.98259
59.0007	0.30472	1.04998		258.001	35.14	1.27527		58.0203	0.05066	4.17451
59.5007	0.24828	0.79012		258.501	34.75	1.27122		58.5031	0.03189	7.90079
60.0007	0.18682	0.76761		259.001	34.998	1.25024		59.0066	0.05442	6.48586
60.5007	0.22076	0.91715		259.501	35.452	1.22492		59.5007	0.04699	8.79047
61.0007	0.2099	1.17787		260.001	24.882	0.04716		60.0007	0.0406	11.0609
61.5007	0.31146	1.16778		260.509	0.59586	5.91318		60.5007	0.03779	10.3757
62.0007	0.26342	0.79678		261.001	0.1937	14.49		61.0007	0.03658	11.4669
62.5007	0.26532	0.63422		261.501	-0.2133	-41.9047		61.5007	0.03454	11.9414
63.0007	0.25476	0.67103		262.001	0.44506	7.55734		62.0007	0.03615	20.0285
63.5007	0.21348	0.77313		262.501	0.10888	22.728		62.5031	0.03787	20.7867
64.0007	0.2513	0.83148		263.005	-0.57394	-23.6416		63.0007	0.03554	25.7239
64.5007	0.17282	0.96228		263.501	-0.47148	-35.8097		63.5007	0.03851	25.3943
65.0007	0.17698	0.98639		264.005	-0.496	-34.8106		64.0007	0.03826	25.4468
65.5007	0.2389	1.37466		264.501	-0.24634	-53.0505		64.5007	0.03931	24.1408
66.015	3.2622	1.49555		265.025	19.534	0.62494		65.0007	0.04018	25.5365
66.5099	17.858	0.9652		265.501	42.346	1.06208		65.5007	0.03951	25.8032
67.0007	20.628	-0.70321		266.001	41.248	1.10214		66.0007	0.18282	4.73045
67.5007	23.606	3.42877		266.501	40.428	1.11213		66.5099	37.798	0.49079
68.0007	24.474	3.13913		267.001	40.752	1.06459		67.0007	41.182	0.54383
68.5007	23.604	2.72532		267.501	40.378	1.06694		67.5007	41.328	0.59371
69.0007	23.48	2.63467		268.001	39.918	1.08001		68.0007	36.502	1.01592
69.5007	24.564	2.75263		268.501	41.096	1.00788		68.5007	42.268	0.65168
70.0007	25.976	2.76742		269.001	43.806	0.90038		69.0007	35.772	1.0494
70.5007	25.258	2.64228		269.501	44.544	0.88948		69.5007	38.306	0.80731
71.0007	23.914	2.48649		270.003	3.7427	1.02557		70.0007	38.87	0.64029
71.5007	26.23	2.5369		270.507	-1.10678	-17.2442		70.5007	34.182	1.03493
72.0007	26.524	2.68048		271.001	-0.7019	-26.246		71.0007	34.828	0.68735
72.5007	24.92	2.42509		271.501	-0.35052	-43.0661		71.5007	26.748	1.57533
73.0007	26.332	2.38501		272.001	-0.5819	-29.8283		72.0007	29.436	1.33887
73.5007	24.298	2.54699		272.501	-0.7811	-23.5412		72.5007	36.796	0.55271
74.0007	23.02	2.41619		273.001	-0.5629	-25.0819		73.0007	25.798	1.18261
74.5007	22.094	2.61956		273.501	-0.39782	-37.0712		73.5007	36.06	0.53881
75.0007	22.932	2.75152		274.001	-0.63536	-28.9044		74.0007	34.886	0.6627
75.5007	25.14	2.85267		274.501	-0.6075	-30.1816		74.5007	37.978	0.77047
76.0202	0.08082	2.67639		275.001	-0.59776	-30.2618		75.0007	41.558	0.76878
76.5183	0.53194	2.44837		275.511	42.796	1.07727		75.5007	43.01	0.68156
77.0048	0.21006	1.77629		276.001	41.04	1.10755		76.0007	41.446	0.78961
77.5007	0.2064	-0.07623		276.501	40.6	1.12938		76.5007	11.042	5.30936
78.0007	0.18178	0.64601		277.001	40.114	1.15867		77.0007	16.032	2.87013
78.5007	0.29758	0.56865		277.501	40.292	1.11963		77.509	0.03777	9.83162
79.0007	0.27482	0.92997		278.001	41.948	1.03204		78.0031	0.03163	13.8116
79.5007	0.1761	0.46757		278.501	41.678	1.06934		78.5007	0.05116	8.15566
80.0007	0.19264	0.27669		279.001	41.208	1.07831		79.0007	0.05145	8.67335
80.5007	0.19916	0.92856		279.501	41.818	1.04297		79.5007	0.05692	7.43403
81.0007	0.21636	0.87998		280.001	51.952	0.02599		80.0007	0.059	7.03427
81.5007	0.2811	0.98835		280.507	-0.39012	-43.6		80.5007	0.05504	7.95359
82.0007	0.31126	0.698		281.003	-0.04196	-245.33		81.0007	0.03582	11.2146
82.5007	0.29172	0.47513		281.501	-0.4354	-41.359		81.5007	0.02737	14.8748
83.0007	0.37646	0.52911		282.001	-0.36778	-48.3075		82.0007	0.03407	11.9471
83.5007	0.42772	0.53455		282.501	-0.37968	-47.0474		82.5007	0.02644	16.7964
84.0007	0.4224	0.22451		283.001	-0.3801	-48.3525		83.0007	0.02223	18.2978
84.5007	0.41888	0.07965		283.501	-0.35646	-51.2797		83.5007	0.02058	19.9154
85.0007	0.40352	0.32751		284.001	-0.35136	-52.982		84.0007	0.02405	19.8331
85.5007	0.26824	0.24463		284.501	-0.35746	-53.5436		84.5007	0.02827	15.3017
86.0007	0.3237	0.23882		285.01	42.802	1.01558		85.0007	0.04598	9.566
86.5098	18.556	0.85133		285.501	37.972	1.20268		85.5007	0.03663	11.9724
87.0007	19.834	0.58313		286.001	35.482	1.3453		86.0007	0.04538	9.93851
87.5007	20.832	2.29753		286.501	35.004	1.35316		86.512	35.684	1.35974
88.0007	21.176	2.76349		287.001	36.952	1.20497		87.0007	39.95	0.98055
88.5007	21.684	3.06668		287.501	37.95	1.11181		87.5007	38.36	1.16593
89.0007	21.386	3.0467		288.001	38.514	1.06328		88.0007	47.576	0.65314
89.5007	21.808	2.96703		288.501	37.61	1.21545		88.5007	38.856	1.02846
90.0007	22.546	3.00795		289.001	37.886	1.44175		89.0007	44.122	0.73068
90.5007	22.542	2.94085		289.501	37.476	1.14812		89.5007	39.278	0.99835
91.0007	23.386	2.82485		290.003	3.4351	1.30713		90.0007	35.47	1.10899
91.5007	23.656	2.80796		290.505	0.41852	8.70604		90.5007	37.054	0.98025
92.0007	23.678	2.68682		291.001	0.22968	14.407		91.0007	38.454	0.92586
92.5007	22.922	2.62077		291.501	-0.62794	-26.9268		91.5007	37.126	0.85466
93.0007	24.116	2.62493		292.005	-0.83522	-21.5259		92.0007	36.854	0.86186
93.5007	24.31	2.70648		292.501	-0.5316	-31.4515		92.5007	35.404	0.96735
94.0007	24.456	2.6215		293.001	-0.48688	-34.5748		93.0007	41.106	0.58483
94.5007	22.928	2.5506		293.501	-0.3498	-42.9799		93.5007	36.714	0.7955
95.0007	23.454	2.54089		294.001	-0.36324	-44.9798		94.0007	35.294	0.84859
95.5007	24.008	2.84617		294.516	0.1961	35.1945		94.5007	35.31	0.72894
96.0007	22.608	2.87793		295.005	-0.49198	-24.6663		95.0007	30.486	0.91822
96.5007	23.372	2.78436		295.511	37.07	1.22177		95.5007	29.28	0.99372
97.0007	23.352	2.92388		296.001	36.38	1.23917		96.0007	10.11	4.30366
97.5007	22.616	2.76408		296.501	35.566	1.27175		96.5007	17.324	2.93362
98.0007	22.834	2.74717		297.001	36.332	1.22352		97.0007	18.548	1.68573
98.5091	0.06967	2.8253		297.501	36.43	1.21716		97.509	0.05204	6.82107
99.0007	0.07356	2.21109		298.001	35.882	1.22621		98.0007	0.03748	9.63566
99.5007	0.07747	3.04489		298.501	36.048	1.20897		98.5032	0.05574	4.57414
100.001	0.0749	3.14444		299.001	37.6	1.18186		99.0048	-0.1015	-2.29517
100.503	0.09289	3.28186		299.501	38.022	1.1967		99.5066	0.06913	2.40789
101.003	0.1032	3.67792		300.003	1.1358	3.4634		100.007	0.06036	4.25893
101.501	0.10518	1.8937		300.523	-0.54728	-19.9259		100.507	0.05587	3.52765
102.001	0.10434	1.58429		301.001	0.10924	26.2622		101.003	-0.08125	-1.99637
102.501	0.10504	2.22497		301.501	-0.4183	-34.1972		101.503	-0.00203	-121.714
103.001	0.3406	2.43212		302.005	-0.61946	-27.742		102.003	0.04079	5.82633
103.501	0.40762	2.43203		302.501	-0.52738	-32.6634		102.503	0.05091	4.85681
104.001	0.09998	0.27962		303.001	-0.48006	-34.5063		103.003	0.06513	3.23331
104.501	0.09944	0.33995		303.501	-0.4983	-35.0773		103.519	0.1092	1.76631
105.001	0.11986	2.11712		304.001	-0.36672	-41.8961		104.003	0.0785	2.83159
105.501	0.17382	2.38918		304.501	-0.42788	-38.0818		104.507	0.10104	1.46679
106.001	0.20576	1.97856		305.001	-0.32328	-42.1507		105.003	0.05921	3.70439
106.501	0.1865	1.30112		305.51	40.442	1.02406		105.501	0.01255	16.4973
107.01	20.788	0.86343		306.001	37.104	1.24121		106.003	-0.03833	-7.82462
107.501	22.86	0.93534		306.501	38.35	1.15617		106.51	29.148	1.53568
108.001	22.1	3.12964		307.001	38.522	1.11648		107.001	43.506	0.75967
108.501	23.594	2.97983		307.501	38.034	1.0804		107.501	49.912	0.53496
109.001	24.478	3.17968		308.001	39.954	0.97349		108.001	50.564	0.52947
109.501	23.486	2.97809		308.501	40.894	0.92813		108.501	47.594	0.56022
110.001	23.358	2.81967		309.001	44.944	0.76379		109.001	43.954	0.67491
110.501	23.726	2.97122		309.501	42.488	0.87912		109.501	45.786	0.61095
111.001	22.842	2.97474		310.001	45.294	0.66883		110.001	54.182	0.4125
111.501	22.46	2.91507		310.507	-0.40094	-45.9085		110.501	52.12	0.49689
112.001	22.666	3.06125		311.001	-0.26534	-61.9157		111.001	46.334	0.64067
112.501	22.458	3.09604		311.501	0.65188	7.2864		111.501	41.792	1.03453
113.001	23.088	3.0071		312.005	-0.1629	-49.0896		112.001	48.208	0.59106
113.501	23.158	3.02324		312.501	-0.53414	-29.3217		112.501	41.216	0.75007
114.001	24.008	2.90584		313.005	0.207	25.2759		113.001	44.486	0.56018
114.501	24.604	2.87521		313.501	-0.19036	-57.9429		113.501	39.848	0.81407
115.001	24.52	2.73359		314.005	-0.25532	-48.1578		114.001	36.254	0.8887
115.501	25.122	2.64051		314.503	0.02851	118.233		114.501	34.53	0.8618
116.001	25.478	2.62545		315.003	0.03504	75.3197		115.001	35.752	0.91889
116.501	23.754	2.55135		315.512	36.59	1.28833		115.501	40.946	0.46183
117.022	0.10844	2.50153		316.001	36.166	1.30548		116.001	40.042	0.6387
117.501	0.53172	2.70784		316.501	35.354	1.33266		116.501	14.794	2.53339
118.001	0.11214	0.77401		317.001	35.424	1.21082		117.001	16.03	1.99495
118.503	0.04974	-0.07744		317.501	34.682	1.31777		117.501	17.072	3.11258
119.001	0.1458	1.10915		318.001	34.876	1.25998		118.009	0.06842	7.57974
119.503	0.04591	4.11399		318.501	33.158	1.39264		118.501	0.05382	6.45683
120.001	0.1436	1.51923		319.001	32.772	1.39412		119.003	0.05034	7.87339
120.503	0.03937	3.7365		319.501	31.86	1.45709		119.501	0.04092	6.13729
121.001	0.13512	1.53357		320.003	2.6283	1.58248		120.001	0.06118	3.52855
121.501	0.10268	5.3584		320.505	-0.52976	-35.1346		120.501	0.13226	1.47724
122.001	0.10156	1.54781		321.001	0.64264	8.41647		121.001	0.09772	1.40217
122.501	0.12898	2.0605		321.505	-0.35566	-35.3697		121.503	-0.03034	-3.22069
123.001	0.11602	2.06266		322.018	0.08975	53.4176		122.001	0.0967	1.71448
123.501	0.12126	1.84366		322.501	-0.45362	-32.9632		122.501	0.09144	1.92345
124.001	0.14938	1.8367		323.001	-0.39722	-35.1104		123.003	0.01559	10.3088
124.503	0.02561	1.76046		323.501	-0.44924	-41.7173		123.503	0.01747	19.1851
125.001	0.19616	1.58703		324.005	-0.33506	-52.5052		124.001	0.1164	1.87268
125.501	0.27764	6.79246		324.501	0.2825	49.602		124.503	0.0364	4.97772
126.01	20.894	1.23455		325.005	0.50844	17.3366		125.001	0.11376	1.73327
126.501	20.274	0.65383		325.51	37.954	1.27054		125.503	0.01044	17.3987
127.001	22.43	1.94429		326.001	36.456	1.33597		126.001	0.10898	1.95754
127.501	23.308	2.39415		326.501	37.562	1.2166		126.51	34.588	0.68556
128.001	23.18	2.83758		327.001	36.824	1.24557		127.001	45.412	0.79001
128.501	23.988	2.78522		327.501	36.288	1.24835		127.501	48.056	0.70909
129.001	23.772	2.80647		328.001	37.778	1.15541		128.001	45.876	0.92711
129.501	24.178	2.7016		328.501	36.43	1.25863		128.501	44.558	0.81507
130.001	24.488	2.71037		329.001	38.146	1.14156		129.001	48.716	0.49282
130.501	24.166	2.64662		329.501	36.614	1.29694		129.501	39.472	0.94168
131.001	23.918	2.61173		330.009	0.05629	72.2139		130.001	43.43	0.6988
131.501	23.886	2.63713		330.503	0.05112	56.5267		130.501	42.188	0.8684
132.001	23.656	2.6516		331.003	0.05968	263.169		131.001	45.902	0.68958
132.501	24.438	2.59562		331.501	0.05818	238.646		131.501	42.178	0.80464
133.001	24.71	2.62284		332.001	0.05407	146.886		132.001	48.582	0.47791
133.501	25.626	2.5248		332.501	0.06995	253.321		132.501	49.386	0.42301
134.001	26.96	2.47252		333.001	0.0715	42.9628		133.001	44.332	0.54714
134.501	27.792	2.34387		333.503	0.07113	117.141		133.501	35.852	0.91066
135.001	27.308	2.19043		334.001	0.08372	28.9918		134.001	41.374	0.604
135.501	26.746	2.10888		334.501	0.11844	16.8502		134.501	42.588	0.53064
136.007	0.097	2.18452		335.005	0.20822	30.1543		135.001	27.22	1.65099
136.503	0.08672	2.19042		335.51	37.95	1.21231		135.501	40.118	0.60302
137.001	0.62656	2.27124		336.001	37.064	1.24835		136.001	37.306	0.60368
137.501	0.47594	1.70363		336.501	36.512	1.26652		136.501	12.278	3.29239
138.001	0.62238	0.04141		337.001	36.482	1.32528		137.01	0.06277	47.773
138.501	0.55886	-0.08891		337.501	35.97	1.36047		137.501	0.32924	3.27721
139.001	0.50122	-0.02145		338.001	35.97	1.34682		138.001	0.1947	5.29192
139.501	0.41878	-0.009		338.501	36.112	1.30934		138.503	0.03116	27.5572
140.001	0.47168	0.01486		339.001	35.628	1.32629		139.001	0.04213	19.4312
140.501	0.47778	-0.0773		339.501	32.188	1.426		139.501	-0.10612	-7.09678
141.001	0.43734	-0.04721		340.007	0.50554	4.57889		140.02	-0.08816	-8.68489
141.501	0.43206	0.10187		340.501	0.23366	9.2356		140.503	0.00605	131.81
142.001	0.45578	0.05094		341.001	-0.2569	-66.9905		141.001	0.03921	20.9381
142.505	0.36602	0.00169		341.501	-0.17404	-100.335		141.503	0.02247	33.8796
143.001	0.45452	0.19286		342.001	-0.1695	-105.651		142.006	-0.06212	-12.5604
143.501	0.40032	0.01246		342.501	-0.14082	-127.242		142.502	0.01554	54.8041
144.001	0.11444	0.08488		343.001	0.1144	107.108		143.001	-0.00136	-566.873
144.503	0.09912	0.08904		343.505	0.16036	56.3578		143.502	0.02147	31.9235
145.001	0.14242	0.91372		344.001	0.15704	15.0289		144.001	0.06393	11.044
145.501	0.13998	1.07103		344.505	0.23878	7.70136		144.503	0.02871	26.9499
146.001	0.17784	0.15925		345.012	48.408	0.7581		145.001	-0.10124	-12.8533
146.501	20.358	0.66769		345.501	40.782	1.17137		145.503	0.03733	36.284
147.001	20.398	0.11252		346.001	40.18	1.15699		146.019	0.95902	1.61008
147.501	20.438	3.26122		346.501	38.26	1.26045		146.51	22.576	0.07777
148.001	22.152	3.55765		347.001	38.92	1.18679		147.001	27.296	0.79715
148.501	22.294	3.541		347.501	38.28	1.24519		147.501	35.994	1.08399
149.001	21.536	3.21817		348.001	37.83	1.26006		148.001	41.606	0.80065
149.501	21.054	3.20692		348.501	37.916	1.28149		148.501	43.278	0.82504
150.001	21.106	3.32118		349.001	37.598	1.28033		149.001	43.554	0.62887
150.501	20.972	3.36611		349.501	37.386	1.29153		149.501	37.506	0.84331
151.001	20.764	3.31801		350.003	1.9012	1.91536		150.001	34.92	0.89476
151.501	19.72	3.42972		350.508	0.02378	171.971		150.501	43.472	0.53202
152.001	20.44	3.46051		351.003	0.0268	164.638		151.001	42.09	0.54792
152.501	20.638	3.64655		351.503	0.03877	92.0494		151.501	41.536	0.52326
153.001	21.088	3.51937		352.003	0.02874	268.886		152.001	40.804	0.52713
153.501	20.044	3.45014		352.503	0.01696	469.444		152.501	31.58	0.86118
154.001	20.378	3.36239		353.004	-0.0063	-1948.97		153.001	37.99	0.67436
154.501	18.68	3.57788		353.501	0.01505	545.728		153.501	42.544	0.48158
155.001	20.006	3.46688		354.011	0.01041	967.46		154.001	39.444	0.524
155.507	0.49464	3.78608		354.511	0.00285	5202.05		154.501	39.34	0.52443
156.005	0.238	3.39108		355.01	0.01361	650.488		155.001	38.912	0.50754
156.505	0.54216	0.32005		355.501	0.10068	46.6277		155.501	40.446	0.45917
157.001	0.3431	0.58458		356.01	39.33	1.17724		156.001	40.402	0.41566
157.505	0.32194	-0.10643		356.501	37.536	1.20263		156.501	12.2	3.57074
158.001	0.45278	0.4582		357.001	34.938	1.32463		157.001	11.274	3.59376
158.505	0.454	0.07647		357.501	34.014	1.36323		157.501	10.452	3.76119
159.001	0.47138	0.2232		358.001	35.18	1.26123		158.001	12.676	1.94943
159.505	0.46388	-0.01628		358.501	33.626	1.34851		158.501	10.544	3.09029
160.001	0.46534	0.12618		359.001	35.07	1.24568		159.001	14.976	2.45493
160.505	0.48516	-0.03169		359.501	35.2	1.23483		159.522	-0.11254	-21.9063
161.001	0.52114	0.10388		360.001	28.416	0.47767		160.003	0.04633	38.1072
161.505	0.53488	-0.02607		360.507	0.19438	30.2202		160.502	0.04604	34.4628
162.001	0.49182	0.09671		361.007	0.11635	38.023		161.002	0.05065	29.9649
162.505	0.52982	-0.03332		361.503	0.03581	372.029		161.503	0.11088	11.2828
163.001	0.49746	0.13487		362.005	-0.25888	-54.8223		162.003	0.11219	14.8832
163.505	0.54114	-0.0138		362.501	-0.42992	-42.065		162.503	0.10893	11.0319
164.001	0.50876	0.10606		363.001	-0.30586	-58.7007		163.003	0.10317	21.2347
164.505	0.5264	-0.02072		363.501	-0.2804	-66.789		163.503	0.08465	24.9459
165.001	0.49024	0.10993		364.001	-0.21142	-85.803		164.001	0.07538	16.5881
165.505	0.55734	0.00857		364.501	-0.21616	-83.401		164.503	0.08007	17.0443
166.001	0.48306	0.13322		365.001	-0.19472	-87.8212		165.001	0.07486	19.6508
166.51	19.466	-0.00504		365.505	-0.17182	-105.239		165.503	0.08686	16.6626
167.001	20.918	0.09895		366.005	-0.15302	-117.975		166.022	-0.0004806	-3301.45
167.501	21.372	2.27109		366.507	-0.07854	-205.388		166.501	0.00506	245.778
168.001	21.962	3.33115		367.004	-0.10914	-146.793		167.01	25.18	0.97498
168.501	22.184	3.25707		367.507	-0.03731	-365.364		167.501	33.342	1.19162
169.001	21.682	3.20331		368.006	-0.02211	-664.199		168.001	40.196	1.12173
169.501	22.04	3.17549		368.501	-0.11948	-137.024		168.501	47.892	0.73985
170.001	21.09	3.2087		369.007	-0.07908	-195.693		169.001	46.26	0.77041
170.501	21.562	3.16538		369.503	-0.06878	-237.174		169.501	51.542	0.46975
171.001	20.266	3.2091		370.01	-0.03621	-389.648		170.001	42.636	0.85817
171.501	19.884	3.06669		370.51	37.774	1.15434		170.501	40.288	0.83022
172.001	21.644	3.38098		371.001	36.222	1.22566		171.001	43.776	0.75119
172.501	21.912	3.46867		371.501	36.914	1.16438		171.501	49.218	0.48098
173.001	21.69	3.03179		372.001	35.226	1.24138		172.001	40.074	1.00232
173.501	22.02	2.98124		372.501	34.87	1.25156		172.501	47.278	0.4346
174.001	21.568	2.96874		373.001	34.912	1.2622		173.001	48.19	0.368
174.501	21.274	2.88347		373.501	36.532	1.18159		173.501	51.214	0.20929
175.001	21.83	2.91269		374.001	37.85	1.08124		174.001	48.952	0.23391
175.501	22.348	2.93659		374.501	38.654	1.05554		174.501	45.922	0.30676
176.007	0.11456	2.82643		375.001	38.47	1.07255		175.001	40.582	0.46437
176.501	0.14598	2.15652		375.501	40.058	1.00112		175.501	34.68	0.76174
177.001	0.15458	2.32132		376.001	39.122	1.03435		176.001	36.906	0.44201
177.505	0.16534	1.39354		376.501	41.556	0.92718		176.501	11.188	3.70701
178.001	0.1513	0.48551		377.001	41.1	0.95353		177.009	0.04271	92.9955
178.501	0.44612	0.76253		377.501	39.98	1.0085		177.504	0.01114	85.9243
179.005	0.50948	0.70056		378.001	41.748	0.91549		178.001	0.13234	5.67055
179.505	0.44244	0.03807		378.501	40.9	0.95648		178.501	0.12566	5.79683
180.001	0.3904	0.04045		379.001	41.844	0.92728		179.003	0.02571	27.4497
180.501	0.37468	0.19748		379.501	40.488	0.98664		179.501	0.0329	21.211
181.001	0.41252	0.16336		380.001	23.884	1.76411		180.001	0.02412	28.2051
181.501	0.45316	0.16084		380.507	-0.17832	-83.6013		180.501	0.00451	149.823
182.001	0.52022	0.17141		381.001	-0.12874	-111.802		181.001	0.00362	182.096
182.501	0.42732	-0.0111		381.501	-0.2267	-65.5862		181.501	-0.0128	-46.6295
183.001	0.52042	0.02683		382.001	-0.23202	-64.5953		182.001	0.02922	12.4575
183.501	0.16218	-0.09887		382.501	-0.21424	-70.1515		182.501	0.0909	2.72575
184.001	0.42878	0.00836		383.007	-0.06282	-239.669		183.001	0.08991	1.68786
184.501	0.42282	0.88211		383.503	-0.037	-287.046		183.501	0.0872	1.99131
185.001	0.39918	0.10507		384.001	-0.19882	-77.4723		184.001	0.08525	2.03529
185.501	0.38596	0.09392		384.501	-0.08454	-134.116		184.501	0.06685	2.64282
186.021	38.462	0.15224		385.007	-0.08069	-134.201		185.001	0.04968	3.8879
186.501	19.906	0.18828		385.501	-0.1323	-131.414		185.501	0.03468	5.03984
187.001	23.09	0.37736		386.01	36.78	1.23241		186.001	0.034	4.99381
187.501	21.548	3.26615		386.501	34.304	1.37917		186.501	0.02138	7.35651
188.001	21.34	2.88359		387.001	35.224	1.31158		187.001	0.01224	13.5083
188.501	21.108	3.19774		387.501	33.5	1.40675		187.501	0.01738	5.4897
189.001	20.72	3.22067		388.001	32.81	1.4516		188.001	0.01806	5.29294
189.501	21.908	3.22295		388.501	35.086	1.31662		188.503	0.02484	5.16818
190.001	21.502	3.26511		389.001	35.078	1.31245		189.001	0.03838	0.13313
190.501	21.38	3.07207		389.501	33.71	1.37784		189.512	38.53	0.87275
191.001	20.966	3.04907		390.001	33.34	1.41563		190.001	43.02	0.78661
191.501	20.59	3.06487		390.501	32.432	1.53734		190.501	46.502	0.59406
192.001	21.446	3.14151		391.003	1.2868	4.44323		191.001	48.494	0.5758
192.501	20.614	3.28334		391.505	-0.95562	-18.5536		191.501	50.6	0.42858
193.001	21.158	3.12268		392.016	-0.09668	-132.127		192.001	49.074	0.42122
193.501	22	3.23552		392.52	-1.14308	-15.8589		192.501	47.814	0.48072
194.001	22.536	3.08654		393.007	0.01745	290.611		193.001	50.68	0.40339
194.501	23.406	2.90559		393.503	-0.01342	-362.595		193.501	44.964	0.57944
195.001	24.658	2.76686		394.001	0.09442	41.2129		194.001	41.464	0.74088
195.501	25.596	2.70008		394.501	0.16672	27.5803		194.501	48.956	0.84731
196.007	0.10138	2.49611		395.01	37.644	1.29338		195.001	55.806	0.59004
196.505	0.51844	1.67983		395.501	36.04	1.20172		195.501	54.78	0.72851
197.001	0.38	1.10861		396.001	35.384	1.2632		196.001	50.936	0.83014
197.505	0.32058	0.05876		396.501	34.84	1.29271		196.501	49.35	0.82296
198.001	0.30144	0.33363		397.001	34.436	1.29129		197.001	49.612	0.79459
198.501	0.2999	0.39349		397.501	34.12	1.30583		197.501	47.37	0.86924
199.001	0.34288	0.49744		398.001	33.702	1.33615		198.001	47.646	0.76926
199.501	0.33458	0.57686		398.501	34.474	1.27511		198.501	42.712	0.91726
200.001	0.37284	0.52205		399.001	35.116	1.23089		199.001	42.06	0.86186
200.501	0.32764	0.49722		399.501	35.142	1.2283		199.501	41.642	0.81418
201.001	0.37584	0.55278		400.001	32.844	0.36316		200.001	43.116	0.81202
201.501	0.33504	0.54273		400.507	-0.49206	-30.8889		200.501	41.686	0.85108
202.001	0.30832	0.48893		401.008	-0.34768	-30.9727		201.001	44.512	0.77727
202.501	0.37532	0.52376		401.501	0.22106	15.9288		201.501	39.432	1.01096
203.001	0.32706	0.50788		402.007	0.08802	60.1198		202.001	42.726	0.78137
203.501	0.35004	0.55246		402.505	-0.43868	-24.7957		202.501	44.28	0.67724
204.001	0.34618	0.53342		403.001	-0.47278	-29.4663		203.001	40.874	0.76567
204.501	0.36326	0.56171		403.505	-0.49094	-27.8039		203.501	41.224	0.81943
205.001	0.36986	0.56716		404.005	-0.37798	-34.0549		204.001	46.91	0.52437
205.501	0.31926	0.49895		404.501	-0.34812	-42.831		204.501	52.47	0.37787
206.001	0.30328	0.52149		405.001	-0.18124	-51.6148		205.001	57.542	0.26291
206.51	21.472	0.61874		405.51	40.466	1.04658		205.501	46.714	0.69748
207.001	17.612	0.57181		406.001	35.806	1.35589		206.001	12.598	3.26115
207.501	21.504	1.49045		406.501	36.046	1.32869		206.509	0.056	6.47187
208.001	23.01	2.53185		407.001	37.874	1.22276		207.001	0.03195	15.901
208.501	23.478	3.00549		407.501	35.23	1.37312		207.501	0.02911	16.2752
209.001	21.628	2.83746		408.001	35.994	1.29936		208.001	0.03076	14.742
209.501	21.16	2.77153		408.501	38.86	1.14586		208.501	0.02579	14.1628
210.001	21.698	3.12632		409.001	39.68	1.09829		209.003	-0.09259	-2.88334
210.501	24.198	3.18904		409.501	39.808	1.06469		209.503	0.03713	6.13293
211.001	23.91	3.04139		410.001	20.504	0.15114		210.001	0.1291	2.32958
211.501	23.77	2.69072		410.501	19.096	0.85519		210.501	0.26308	1.46294
212.001	25.76	2.69281		411.001	12.414	1.57409		211.001	0.23852	1.19898
212.501	24.828	2.68578		411.503	9.778	1.82292		211.501	0.16124	1.43967
213.001	24.286	2.46941		412.01	13.202	1.16844		212.003	0.01534	12.6475
213.501	22.986	2.52268		412.501	10.398	1.7592		212.501	0.09745	2.20399
214.001	22.732	2.8292		413.001	11.962	1.37161		213.003	0.0565	3.01264
214.501	22.552	2.96415		413.501	10.962	1.45607		213.503	0.04525	5.0262
215.001	23.514	2.8964		414.001	10.216	1.95543		214.001	0.05851	3.32639
215.501	24.59	2.84507		414.502	11.174	1.79873		214.501	0.0555	3.67072
216.007	0.10402	2.67785		415.002	10.134	1.99965		215.001	0.04711	4.25251
216.501	0.45262	2.59276		415.501	10.592	1.9041		215.501	0.05031	3.93464
217.001	0.19974	2.30879		416.001	39.846	1.14127		216.001	0.04483	4.41746
217.501	0.16842	0.01475		416.501	37.504	1.21832		216.503	0.03831	5.8428
218.001	0.13156	0.45059		417.001	36.956	1.26994		217.001	0.05132	3.7796
218.501	0.11722	0.57167		417.501	35.578	1.31795		217.501	0.05874	3.01805
219.001	0.26948	1.20766		418.001	35.812	1.29538		218.01	24.756	0.62696
219.501	0.19238	1.42783		418.501	35.592	1.30726		218.501	48.574	0.71831
220.001	0.1554	0.1943		419.001	35.196	1.33777		219.001	56.392	0.56489
220.501	0.3378	-0.03134		419.503	2.6208	1.54839		219.501	56.268	0.80133
221.001	0.1804	0.79363		420.005	0.57742	5.16939		220.001	59.092	0.8051
221.501	0.28716	0.17798		420.501	-0.33286	-57.6998		220.501	59.662	0.79173
222.001	0.20108	0.8816		421.005	-0.25036	-73.7194		221.001	63.804	0.78288
222.501	0.34322	0.5342		421.503	-0.04348	-434.701		221.501	68.984	1.05164
223.001	0.34836	0.7584		422.001	-0.19118	-87.9563		222.001	68.866	0.95802
223.501	0.35848	0.22647		422.505	-0.1726	-81.1701		222.501	67.832	0.9494
224.001	0.3426	0.21644		423.001	-0.33604	-44.2442		223.001	66.916	0.82013
224.501	0.35192	0.20099		423.501	-0.20284	-75.912		223.501	62.634	0.77131
225.001	0.38146	0.235		424.001	-0.2089	-75.5675		224.001	67.166	0.56983
225.501	0.38428	0.20434		424.501	-0.14358	-101.75		224.501	54.85	0.84957
226.001	0.39236	0.12615		425.001	0.2438	43.5315		225.001	53.176	0.82028
226.51	21.998	0.12694		425.511	37.404	1.22963		225.501	53.924	0.65527
227.001	21.484	0.10715		426.001	35.922	1.28554		226.001	36.166	1.21501
227.501	21.568	2.975		426.501	36.364	1.23875		226.501	10.436	4.45985
228.001	21.652	3.37763		427.001	36.272	1.22896		227.009	0.05195	14.094
228.501	21.498	3.34667		427.501	35.434	1.25809		227.501	0.2464	1.68524
229.001	21.83	3.28699		428.001	35.226	1.26248		228.001	0.25724	1.33416
229.501	21.834	3.30184		428.501	34.55	1.32298		228.501	0.1624	2.36488
230.001	20.622	3.1328		429.001	34.872	1.30122		229.003	0.06889	6.26975
230.501	21.78	3.09394		429.501	35.664	1.26769		229.503	0.03369	12.0326
231.001	23.178	3.33547		430.003	3.6078	0.88286		230.004	0.05177	7.82484
231.501	22.144	3.05179		430.505	0.10316	28.4534		230.503	0.04998	8.51906
232.001	21.91	2.80054		431.003	0.06828	37.1243		231.003	0.07777	4.90143
232.501	21.848	2.90864		431.501	0.34098	6.63904		231.503	0.05807	6.19803
233.001	22.298	2.90333		432.003	0.02886	491.151		232.017	0.0925	3.56458
233.501	22.374	3.04421		432.501	0.4953	7.64811		232.518	0.11866	3.31881
234.001	24.598	2.87519		433.001	0.66388	3.62682		233.003	0.09791	3.64524
234.501	23.764	2.91718		433.503	0.04291	50.532		233.501	0.1651	1.81363
235.001	23.126	2.61224		434.017	0.13972	14.1691		234.007	0.03637	8.80671
235.501	32.104	2.6581		434.501	0.68324	2.51471		234.503	0.02347	15.0507
236.009	0.07512	2.69044		435.001	0.23304	9.1232		235.001	0.02506	15.8801
236.501	0.54102	0.58467		435.503	0.09516	41.877		235.501	0.02688	14.1621
237.001	0.3654	1.78068		436.007	0.07654	85.0824		236.001	0.02421	16.516
237.501	0.30552	-0.03838		436.503	0.07835	83.9179		236.501	0.02136	17.5222
238.001	0.43334	0.1652		437.001	0.15566	37.2033		237.01	46.038	0.0375
238.501	0.47286	0.39448		437.503	0.06382	47.7826		237.502	35.954	1.18529
239.001	0.32218	0.07717		438.003	0.05538	45.1424		238.001	38.744	1.13163
239.501	0.34232	0.03278		438.507	0.08333	144.115		238.501	45.602	0.70789
240.001	0.35862	0.37855		439.001	0.17952	19.5285		239.001	43.302	0.84555
240.501	0.38026	0.35885		439.503	0.09134	139.666		239.501	46.556	0.97403
241.001	0.3598	0.35578		440.01	37.876	1.00401		240.001	46.906	0.73924
241.501	0.36892	0.33193		440.501	35.956	1.27592		240.501	46.614	0.66905
242.001	0.36228	0.35226		441.001	36.014	1.29197		241.001	52.9	0.47503
242.501	0.26906	0.23919		441.501	35.14	1.3582		241.501	49.298	0.48182
243.001	0.3805	0.18105		442.001	35.698	1.33599		242.001	51.862	0.50972
243.501	0.35658	0.21222		442.501	35.574	1.31891		242.501	48.338	0.58581
244.001	0.42132	0.32752		443.001	35.986	1.26994		243.001	44.17	0.60874
244.505	0.46368	0.3231		443.501	36.184	1.26937		243.501	45.552	0.56461
245.001	0.40516	0.28795		444.001	34.882	1.33665		244.001	46.416	0.60856
245.501	0.43708	0.25612		444.501	34.62	1.33668		244.501	45.548	0.62117
246.001	0.40658	0.38675		445.001	34.796	1.31423		245.001	39.054	0.99257
246.512	20.126	0.32735		445.501	33.796	1.35773		245.501	47.102	0.52125
247.001	22.204	0.37815		446.001	34.82	1.29512		246.001	50.592	0.36107
247.501	22.434	1.8261		446.501	35.11	1.29294		246.501	10.76	3.72918
248.001	22.112	2.93132		447.001	35.95	1.24256		247.001	15.754	0.06951
248.501	22.4	2.90711		447.501	33.922	1.34164		247.503	1.7437	0.90132
249.001	22.28	2.91611		448.001	34.066	1.35513		248.001	1.398	1.03911
249.501	22.192	2.87174		448.501	34.136	1.34521		248.501	1.2363	1.08833
250.001	22.72	2.90269		449.001	35.748	1.25076		249.001	1.1942	1.1091
250.501	22.26	2.92313		449.501	35.678	1.27081		249.501	1.013	3.93761
251.001	22.202	2.79313		450.001	20.754	0.87785		250.001	1.2241	2.56262
251.501	22.724	2.82668		450.507	0.6003	6.04646		250.505	0.5614	31.0772
252.001	22.552	2.77696		451.001	-0.46358	-40.3503		251.016	0.87112	10.8243
252.501	23.51	2.58423		451.505	-0.35828	-49.4125		251.516	0.97048	8.15576
253.001	24.718	2.53751		452.004	0.32658	13.941		252.012	1.1269	1.02309
253.501	22.17	2.37367		452.505	-0.52738	-31.1674		252.505	0.61392	16.7774
254.009	0.05648	2.21163		453.005	-0.26848	-56.4753		253.001	0.67302	17.8394
254.503	0.08399	2.7143		453.501	-0.21008	-65.1683		253.501	0.68782	16.5562
255.001	0.51222	1.9661		454.003	-0.0824	-128.112		254.001	0.85038	8.94335
255.501	0.29022	0.93849		454.501	0.13674	54.2248		254.501	0.983	2.65214
256.001	0.31516	0.17639		455.001	-0.17568	-57.2676		255.001	0.80568	6.45113
256.501	0.25394	0.74116		455.501	0.28658	12.4151		255.501	0.47374	24.7957
257.001	0.25546	0.65627		456.001	-0.07888	-85.6768		256.001	0.9685	0.98934
257.501	0.25464	0.9481		456.501	-0.19574	-43.6066		256.51	43.612	1.15216
258.001	0.27868	0.92238		457.001	-0.12366	-127.221		257.001	49.492	0.93478
258.501	0.25184	0.97487		457.501	0.4611	7.63212		257.501	54.758	0.58753
259.001	0.24132	0.80433		458.001	-0.15976	-71.4736		258.001	53.608	0.79275
259.501	0.25054	0.89144		458.501	-0.08284	-125.111		258.501	51.004	0.89809
260.001	0.27172	0.89454		459.007	-5.02e-05	-248196		259.001	57.726	0.53394
260.501	0.26592	0.89127		459.501	0.56848	3.91785		259.501	56.658	0.53032
261.033	16.214	0.77963		460.01	36.674	1.16025		260.001	54.3	0.54703
261.502	22.028	0.77576		460.501	36.392	1.2317		260.501	55.316	0.5222
262.001	21.02	0.29898		461.001	36.502	1.22341		261.001	52.828	0.55686
262.501	21.87	2.89205		461.501	36.306	1.20991		261.501	54.474	0.50483
263.001	22.29	3.10266		462.001	36.106	1.21088		262.001	52.324	0.53513
263.501	21.918	2.93173		462.501	36.07	1.21766		262.501	44.86	0.88165
264.001	23.378	2.83979		463.001	36.4	1.17797		263.001	54.656	0.38931
264.501	23.204	2.85555		463.501	36.78	1.14421		263.501	46.412	0.64343
265.001	22.962	2.67247		464.001	37.276	1.13124		264.001	44.538	0.71258
265.501	22.706	2.68402		464.501	37.364	1.12199		264.501	50.552	0.49549
266.001	24.462	2.72097		465.001	35.234	1.23597		265.001	54.02	0.3716
266.509	0.0946	2.67995		465.501	35.044	1.24755		265.501	50.022	0.47103
267.003	0.10023	1.15081		466.001	35.626	1.21378		266.001	44.382	0.56007
267.501	0.4535	-0.22897		466.501	34.46	1.29254		266.501	13.132	3.25449
268.001	0.1306	0.94937		467.001	34.29	1.32604		267.001	39.08	0.06691
268.501	0.15616	-0.01596		467.501	35.964	1.23918		267.507	0.15168	3.77281
269.001	0.18144	1.77779		468.001	35.97	1.22408		268.003	0.01171	29.0802
269.501	0.18714	1.49039		468.501	35.984	1.22702		268.504	0.06254	4.406
270.001	0.19392	1.12043		469.001	35.928	1.2269		269.005	0.06252	5.00221
270.501	0.19912	0.88132		469.501	35.798	1.2339		269.503	0.05157	5.9883
271.001	0.22226	0.94209		470.003	1.6535	2.59721		270.003	0.06729	3.41127
271.51	20.192	0.93486		470.505	0.82332	8.79447		270.501	0.0403	7.26734
272.001	21.972	0.68402		471.005	0.46708	27.7989		271.001	0.03905	6.99702
272.501	22.65	3.1826		471.516	0.89772	7.64223		271.501	0.04603	5.78153
273.001	22.534	2.96036		472.001	0.90584	6.10842		272.003	0.07891	2.76047
273.501	22.63	2.84		472.501	1.04682	4.37721		272.503	0.0831	3.38025
274.001	23.838	2.83567		473.016	0.3585	32.4398		273.003	0.09262	2.86481
274.501	24.884	2.8053		473.501	1.04052	3.3287		273.503	0.09522	2.71434
275.001	25.264	2.61066		474.001	1.03826	2.73615		274.003	0.09591	1.87514
275.501	23.882	2.44056		474.501	1.11326	1.82751		274.501	0.06957	3.0812
276.01	0.0777	2.40176		475.001	1.1019	3.50005		275.003	0.10044	2.50309
276.518	0.09069	2.57143		475.507	0.31344	42.1669		275.503	0.10516	2.24924
277.001	0.10649	-0.1884		476.005	0.4737	29.75		276.012	10.724	2.46408
277.501	0.10984	0.93141		476.505	0.94164	4.4778		276.501	36.758	0.92638
278.001	0.10886	0.73037		477.001	0.40438	26.5676		277.001	47.396	0.60655
278.501	0.11536	1.5529		477.501	0.51626	20.6697		277.501	47.006	0.80311
279.001	0.11786	1.55589		478.001	0.53776	19.9731		278.001	40.772	1.0351
279.503	0.09135	1.63462		478.501	0.71872	13.1841		278.501	41.608	0.97306
280.001	0.08902	1.62335		479.01	17.366	1.30145		279.001	41.022	0.9422
280.501	0.13548	1.94084		479.501	41.97	1.00081		279.501	40.662	0.89819
281.01	16.912	1.92873		480.001	38.478	1.18644		280.001	37.792	0.9058
281.501	21.71	1.4611		480.501	38.454	1.19558		280.501	50.09	0.44955
282.001	24.092	3.60809		481.001	37.892	1.21094		281.001	47.618	0.69358
282.501	23.168	2.9977		481.501	37.65	1.19586		281.501	52.86	0.42902
283.001	23.056	2.71268		482.001	39.28	1.10748		282.001	43.256	0.84969
283.501	21.506	2.77227		482.501	38.524	1.05285		282.501	40.696	0.80735
284.001	22.448	2.76705		483.001	36.734	1.22513		283.001	49.92	0.44231
284.501	22.382	3.13038		483.501	39.15	1.05816		283.501	43.6	0.60633
285.001	21.384	3.01657		484.001	39.214	1.10756		284.001	46.914	0.40909
285.501	23.65	2.9882		484.501	39.33	1.06659		284.501	40.112	0.57693
286.009	0.05898	3.11583		485.001	40.202	1.02694		285.001	42.436	0.48223
286.501	0.09922	2.7082		485.501	39.372	1.0415		285.501	41.702	0.45732
287.001	0.10296	2.37378		486.001	40.032	1.00749		286.001	47.978	0.23938
287.501	0.49228	0.39788		486.501	40.282	0.98148		286.501	13.09	2.43568
288.005	0.54372	0.84798		487.001	39.572	1.03146		287.001	15.238	2.15146
288.501	0.4781	-0.02494		487.501	41.042	0.95524		287.501	14.656	2.41805
289.001	0.3494	-0.00779		488.001	40.682	0.95792		288.001	12.954	2.65547
289.501	0.36918	0.00981		488.501	39.704	0.99635		288.501	11.428	3.50893
290.001	0.29774	0.20111		489.001	38.612	1.06716		289.003	8.6851	4.09022
290.501	0.2964	0.25064		489.501	36.966	1.13069		289.501	8.8179	4.26791
291.012	20.468	0.38214		490.003	7.4872	1.37666		290.001	9.5205	3.69676
291.501	22.204	0.39618		490.501	1.4751	2.14933		290.51	14.28	1.6659
292.001	22.766	3.19982		491.005	0.13268	78.9517		291.001	13.572	2.14243
292.501	23.276	3.09593		491.503	0.08112	183.212		291.503	9.8609	3.72238
293.001	22.75	3.05662		492.001	0.71034	13.4128		292.001	7.5206	3.94596
293.501	20.876	2.97074		492.501	0.66708	10.9405		292.512	6.417	6.54698
294.001	20.776	3.00958		493.005	0.84218	3.24473		293.001	7.2677	4.26283
294.501	20.388	3.24449		493.501	-0.2103	-63.185		293.51	17.704	2.08501
295.001	20.608	3.17872		494.019	0.09824	110.899		294.003	2.2276	1.3312
295.501	21.052	3.16372		494.505	0.74922	4.14229		294.503	1.6113	1.06823
296.009	0.0161	3.0888		495.001	0.31268	27.2707		295.001	1.4199	1.10842
296.501	0.49076	2.32092		495.501	0.57874	4.47247		295.501	1.3302	1.08396
297.001	0.11198	3.83934		496.001	-0.17058	-106.068		296.001	1.3345	1.00283
297.501	0.12296	-0.08759		496.501	0.31972	36.4707		296.501	1.2628	0.98055
298.001	0.1298	-0.32287		497.003	-0.01432	-1216.54		297.001	1.213	0.97158
298.501	0.12914	0.05815		497.501	0.28122	32.9804		297.505	0.28098	36.2525
299.001	0.13626	0.63994		498.003	-0.08462	-195.029		298.001	1.3126	1.16456
299.501	0.44244	0.58801		498.501	0.14442	129.821		298.501	1.0603	1.89352
300.001	0.41776	0.60749		499.005	0.22676	76.7146		299.001	1.0827	1.02395
300.505	0.13418	-0.02631		499.505	0.55846	17.4409		299.501	1.0475	1.00866
301.01	22.79	0.09987		500.011	32.836	1.17977		300.005	1.04798	0.9376
301.501	24.184	0.49397		500.501	34.874	1.40523		300.501	0.99282	1.0003
302.001	23.156	2.94462		501.001	36.168	1.29532		301.001	0.96522	1.0036
302.501	23.204	2.79941		501.501	37.39	1.20249		301.501	0.93744	1.00719
303.001	22.978	2.94196		502.001	36.572	1.23127		302.001	0.89926	1.03114
303.501	22.328	2.92338		502.501	36.756	1.20525		302.501	0.87148	1.048
304.001	21.96	2.92589		503.001	36.154	1.21948		303.001	0.85066	1.05566
304.501	21.718	2.97062		503.501	35.978	1.29251		303.501	0.83282	1.05962
305.001	21.434	3.00706		504.001	37.23	1.11378		304.001	0.79944	1.09637
305.501	20.89	3.02298		504.501	35.91	1.24837		304.501	0.77402	1.13476
306.009	0.0646	3.04871		505.001	38.626	1.0227		305.001	0.73176	1.08627
306.501	0.06331	2.41407		505.501	37.432	1.04563		305.501	0.70974	1.19284
307.001	0.04859	1.93792		506.001	38.828	0.94821		306.001	0.6646	1.24965
307.501	0.05001	1.28311		506.501	39.662	0.9204		306.51	33.682	0.61876
308.001	0.0468	1.95744		507.001	38.176	1.09071		307.001	39.97	0.78091
308.503	0.08279	1.83763		507.501	40.196	1.00629		307.501	51.84	0.78189
309.001	0.07902	1.83033		508.001	41.99	0.90376		308.001	53.938	0.67555
309.501	0.07677	1.02234		508.501	36.924	1.13365		308.501	55.852	0.53898
310.001	0.08781	1.05396		509.001	36.47	1.20258		309.001	55.892	0.50281
310.501	0.10402	1.20285		509.501	35.65	0.92945		309.501	54.312	0.53441
311.025	-1.13656	1.06524		510.001	36.592	1.30616		310.001	53.838	0.47065
311.504	22.708	0.80342		510.507	0.12846	31.9068		310.501	58.862	0.39334
312.001	23.428	-11.8325		511.003	0.064	48.6489		311.001	60.578	0.2609
312.501	23.58	2.90017		511.503	-0.01058	-1199.63		311.501	53.058	0.40564
313.001	23.688	2.83468		512.003	0.02626	253.251		312.001	52.244	0.43071
313.501	23.474	2.7916		512.503	0.00821	1205.86		312.501	52.946	0.42623
314.001	22.952	2.75984		513.003	-0.02778	-614.951		313.001	48.924	0.47836
314.501	22.394	2.74721		513.503	-0.02544	-731.605		313.501	46.604	0.57344
315.001	21.894	2.75754		514.001	-0.0226	-795.635		314.001	40.656	0.81147
315.501	21.76	2.78396		514.503	-0.01589	-1036.64		314.501	42.902	0.61783
316.001	22.118	2.81438		515.001	-0.0148	-1184.92		315.001	43.23	0.64622
316.501	21.942	2.78437		515.504	-0.0158	-1088.54		315.501	40.344	0.77419
317.007	0.46288	2.68148		516.001	-0.01366	-1337		316.001	29.77	1.19137
317.503	0.06991	2.6643		516.503	-0.01984	-906.993		316.503	8.2179	4.77032
318.001	0.07127	0.0656		517.004	-0.00869	-1900.63		317.01	17.016	2.14357
318.501	0.07033	2.44588		517.501	0.02828	271.885		317.509	0.01005	113.988
319.001	0.06118	1.88573		518.008	-0.0005036	-25834.3		318.001	0.07769	8.31038
319.501	0.09635	1.62808		518.503	0.02455	292.862		318.501	0.07189	8.27445
320.001	0.10118	2.26571		519.001	0.04275	66.9486		319.001	0.05858	9.27142
320.501	0.10764	1.25477		519.503	0.00558	2260.49		319.501	0.0588	9.05533
321.01	21.222	1.16685		520.001	-0.0101	-1459.13		320.003	0.09231	5.33129
321.501	22.692	1.10183		520.51	35.502	1.35449		320.501	0.06583	8.40273
322.001	22.936	1.9574		521.001	37.524	1.24712		321.004	0.05128	8.95158
322.501	23.354	2.8785		521.501	36.564	1.29105		321.503	0.08889	5.91841
323.001	22.162	2.86092		522.001	37.216	1.25755		322.003	0.09827	4.81066
323.501	22.86	2.78068		522.501	37.776	1.20778		322.517	0.01594	31.4916
324.001	23.026	2.92081		523.001	39.426	1.12862		323.003	0.09869	4.57936
324.501	24.462	2.76855		523.501	40.758	1.05682		323.516	0.02378	21.4274
325.001	25.274	2.69925		524.001	40.686	1.03854		324.003	0.0854	5.96882
325.501	22.926	2.4543		524.501	39.878	1.07352		324.503	0.08782	5.3035
326.007	0.46308	2.30161		525.001	40.596	1.01759		325.008	0.12076	4.25298
326.503	0.07729	2.55858		525.501	39.912	1.05911		325.507	0.10319	4.48434
327.003	0.08797	0.07024		526.001	39.368	1.10915		326.017	0.02694	17.7575
327.501	0.0579	1.67737		526.501	40.09	1.04951		326.542	26.162	0.77624
328.001	0.49612	1.31866		527.001	40.834	1.0086		327.001	33.018	0.93585
328.501	0.4965	2.08801		527.501	42.06	0.94993		327.501	40.136	0.59149
329.001	0.47834	-0.15966		528.001	46.798	0.7835		328.001	34.088	1.16193
329.501	0.49768	-0.14491		528.501	48.566	0.72588		328.501	42.362	0.6736
330.001	0.4942	-0.11668		529.001	47.226	0.74715		329.001	31.84	1.20339
330.501	0.47966	-0.15199		529.501	37.282	1.18752		329.501	37.098	0.77904
331.012	19.932	-0.15715		530.007	0.13116	31.1821		330.001	38.014	0.648
331.501	24.542	-0.13387		530.501	0.13578	24.6872		330.501	35.702	0.65372
332.001	25.494	3.18438		531.005	0.13482	29.2822		331.001	33.198	0.71616
332.501	25.042	2.65251		531.501	0.13588	19.3702		331.501	32.506	0.74146
333.001	24.62	2.50581		532.003	0.08653	214.748		332.001	32.764	0.68899
333.501	23.416	2.58414		532.501	0.07818	241.836		332.501	28.848	0.87139
334.001	22.37	2.63879		533.003	0.08685	193.667		333.001	34.106	0.57154
334.501	22.558	2.74505		533.503	0.10631	86.4415		333.501	36.194	0.54711
335.001	22.948	2.82186		534.001	0.08808	130.045		334.001	35.976	0.44032
335.501	24.328	2.74794		534.503	0.08199	145.486		334.501	36.236	0.4033
336.001	24.65	2.63038		535.003	0.09442	74.4899		335.001	35.112	0.4364
336.501	42.616	2.34775		535.503	0.0691	220.259		335.501	31.672	0.51506
337.009	0.05415	2.30093		536.003	0.06875	222.598		336.001	13.98	2.5128
337.503	0.06579	0.08976		536.503	0.0956	50.7148		336.503	7.0835	5.42472
338.001	0.05137	0.66797		537.003	0.098	38.7882		337.01	17.004	1.94331
338.501	0.06511	0.2861		537.503	0.08026	165.972		337.522	0.1193	9.46655
339.001	0.07214	0.55613		538.003	0.06016	323.911		338.003	0.0083	68.7444
339.501	0.07115	0.5764		538.503	0.07173	187.499		338.503	-0.01063	-42.5471
340.001	0.07769	0.43195		539.003	0.07109	189.39		339.003	-0.04266	-10.2356
340.501	0.08013	0.36869		539.503	0.05658	322.122		339.501	-0.00763	-47.9135
341.036	2.8892	0.31178		540.003	0.06048	292.149		340.001	-0.01248	-26.1125
341.51	24.68	0.30487		540.503	0.06256	283.049		340.517	-0.0756	-3.09325
342.001	22.984	-0.36934		541.003	0.06209	257.171		341.003	0.00751	41.5271
342.501	24.298	2.67739		541.51	43.394	1.06747		341.512	1.2449	0.28794
343.001	22.246	3.02545		542.001	41.704	1.40011		342.001	1.0591	0.24979
343.501	22.454	2.9337		542.501	42.294	1.08552		342.505	0.91156	0.29401
344.001	22.442	3.16713		543.001	42.068	1.15496		343.005	0.57418	5.73366
344.501	22.574	3.10742		543.501	41.654	1.06931		343.501	0.67964	4.31893
345.001	21.792	3.08729		544.001	41.756	1.04826		344.001	0.66934	4.79444
345.501	21.594	3.03234		544.501	42.428	1.02178		344.501	0.62814	6.39876
346.001	22.24	3.12248		545.001	42.256	1.01363		345.001	0.50862	7.64983
346.501	22.778	3.09882		545.501	41.386	1.05618		345.501	0.53054	7.49257
347.007	0.4762	2.93368		546.001	43.272	0.97481		346.016	0.5526	7.79836
347.503	0.03364	2.75143		546.501	41.72	1.0197		346.51	38.156	0.05401
348.003	0.04666	0.14847		547.001	40.922	1.03749		347.001	46.642	0.56265
348.503	0.05251	-0.21339		547.501	42.378	0.97928		347.501	41.344	0.67935
349.003	0.0528	-0.78384		548.001	43.644	0.92998		348.001	43.748	0.58071
349.501	0.05708	0.73191		548.501	43.618	0.92737		348.501	43.948	0.54184
350.003	0.06308	-1.27047		549.001	43.672	0.93195		349.001	39.326	0.73183
350.503	0.01992	0.52865		549.501	43.514	1.0239		349.501	42.674	0.60997
351.003	0.06846	0.62483		550.007	0.13774	15.6815		350.001	48.92	0.33117
351.51	19.858	3.81007		550.501	0.11072	17.7002		350.501	38.706	0.58632
352.001	18.426	0.24892		551.001	0.0956	19.334		351.001	37.626	0.6082
352.501	22.092	1.53016		551.507	0.07861	22.3139		351.501	36.484	0.69562
353.001	21.636	3.21676		552.003	0.04844	32.6715		352.001	33.064	0.85761
353.501	22.118	2.90214		552.501	0.04873	31.0528		352.501	30.714	1.08384
354.001	21.746	2.95008		553.001	0.05631	26.0074		353.001	29.594	0.98182
354.501	19.932	2.78805		553.503	0.04218	40.2431		353.501	25.816	1.14324
355.001	19.968	2.74717		554.003	0.03621	112.82		354.001	30.97	0.84743
355.501	19.33	2.98099		554.503	0.03374	203.207		354.501	29.972	0.79488
356.009	0.04103	2.95062		555.001	0.03345	352.074		355.001	29.108	0.88869
356.501	0.06088	2.25737		555.501	0.03848	60.2994		355.501	29.966	0.85116
357.001	0.40186	2.33529		556.003	0.0361	58.6679		356.001	11.24	3.15205
357.501	0.41198	1.30482		556.503	0.03672	46.8726		356.501	18.252	1.54843
358.005	0.33478	-0.12576		557.003	0.02816	92.6967		357.009	0.05655	19.5036
358.505	0.32698	-0.05853		557.503	0.01254	799.907		357.516	-0.03928	-19.8156
359.001	0.39614	-0.03596		558.001	0.01984	528.822		358.003	0.09575	7.01941
359.501	0.38066	-0.1463		558.501	0.03165	154.177		358.503	0.10563	6.23782
360.001	0.27058	-0.10332		559.001	0.03461	144.532		359.001	-0.22628	-2.59418
360.501	0.28042	-0.08435		559.501	0.1662	71.6532		359.503	0.0441	13.7271
361.001	0.28814	-0.41172		560.01	39.866	1.128		360.017	-0.04002	-14.02
361.51	20.246	-0.41171		560.501	39.196	1.17213		360.501	-0.09262	-5.81102
362.001	20.912	-0.45776		561.001	37.864	1.21762		361.017	0.01784	31.7922
362.501	20.896	3.12551		561.501	36.362	1.27064		361.503	0.08251	5.9419
363.001	20.78	3.1119		562.001	35.546	1.28875		362.005	0.12596	3.94977
363.501	20.774	3.09868		562.501	36.922	1.19969		362.504	0.04583	9.84448
364.001	20.892	3.07411		563.001	36.532	1.19865		363.003	0.08708	6.10999
364.501	21.29	3.04732		563.501	36.454	1.12885		363.501	-0.10998	-4.19131
365.001	21.036	2.98152		564.001	36.05	1.1451		364.017	0.00632	73.7982
365.501	21.366	2.88539		564.501	36.36	1.11697		364.517	0.0266	18.5074
366.009	0.02639	2.88795		565.001	36.11	1.11221		365.017	0.0548	9.14316
366.501	0.05192	1.87288		565.501	35.63	1.16396		365.517	0.02324	20.9986
367.003	0.05408	1.17855		566.001	35.874	1.15298		366.003	0.07388	6.74839
367.503	0.06086	-0.68699		566.501	35.288	1.19057		366.503	0.08118	6.24587
368.003	0.06757	0.69511		567.001	34.752	1.20698		367.003	0.09565	4.64171
368.503	0.07241	0.60106		567.501	34.818	1.20759		367.517	0.00884	54.0839
369.003	0.07257	0.56776		568.001	35.502	1.16427		368.003	0.02742	20.7897
369.501	0.07425	0.50244		568.501	34.682	1.21798		368.51	37.638	0.68234
370.001	0.08145	-0.79572		569.001	34.828	1.23228		369.001	44.56	0.4686
370.501	0.08339	-1.03234		569.501	37.12	1.149		369.501	40.588	0.93363
371.001	0.08353	-0.9471		570.007	0.12094	34.5014		370.001	42.43	0.62321
371.51	19.942	-0.91367		570.503	0.04318	85.1343		370.501	41.08	0.61906
372.001	24.122	-0.85608		571.001	0.14528	20.5962		371.001	40.396	0.80359
372.501	23.936	3.16077		571.503	0.04102	393.994		371.501	36.62	0.67425
373.001	22.808	2.64986		572.001	0.10992	37.4864		372.001	34.584	0.67225
373.501	22.682	2.65575		572.503	0.04745	304.597		372.501	38.796	0.54815
374.001	22.416	2.75688		573.003	0.01822	986.579		373.001	38.226	0.53029
374.501	21.766	2.73076		573.501	0.04817	323.235		373.501	36.886	0.52508
375.001	22.44	2.72248		574.003	0.05383	265		374.001	37.548	0.4861
375.501	22.188	2.77575		574.503	0.0217	837.259		374.501	35.616	0.43082
376.009	0.0319	2.64465		575.001	0.02904	496.55		375.001	35.28	0.44498
376.501	0.05883	2.67726		575.502	0.00773	2279.97		375.501	28.66	0.61863
377.003	0.07033	3.55512		576.003	0.02212	663.855		376.011	12.998	2.18026
377.503	0.07385	0.70284		576.501	0.01587	954.147		376.501	13.088	3.04569
378.003	0.08084	0.40203		577.001	0.00627	2689.78		377.007	0.4197	5.20157
378.501	0.04657	0.10006		577.502	0.0047	3901.39		377.501	0.2935	3.68511
379.003	0.07185	-0.95965		578.009	0.04931	366.414		378.001	0.2856	3.34999
379.503	0.04244	-0.58666		578.503	-0.01083	-1667.95		378.501	0.27286	3.35227
380.001	0.02835	0.42474		579.009	0.05078	358.415		379.001	0.27786	3.12222
380.503	0.07422	-0.98152		579.503	0.01395	1304.72		379.501	0.28082	5.37134
381.01	20.144	0.20066		580.008	0.04705	398.98		380.001	0.31126	4.22309
381.501	21.272	0.51576		580.51	37.176	1.24231		380.501	0.30752	4.04267
382.001	20.99	3.25015		581.001	39.234	1.13924		381.001	0.31094	2.66869
382.501	21.73	3.10723		581.501	38.678	1.12899		381.501	0.29388	2.46294
383.001	20.808	3.10657		582.001	38.832	1.13303		382.001	0.28626	2.49211
383.501	20.172	2.9948		582.501	38.682	1.0993		382.501	0.28802	2.47524
384.001	19.858	3.1212		583.001	38.196	1.11857		383.001	0.2793	2.53387
384.501	19.692	3.2031		583.501	37.522	1.21774		383.501	0.27016	2.60534
385.001	19.85	3.22772		584.001	36.914	1.20453		384.001	0.24338	3.02589
385.501	20.422	3.22679		584.501	38.884	1.10719		384.501	0.1847	4.23054
386.009	0.04777	3.18383		585.001	38.306	1.13097		385.001	0.17934	9.26564
386.503	0.0101	1.61732		585.501	39.086	1.07169		385.501	0.1876	8.01823
387.003	0.05896	1.17768		586.001	37.42	1.14249		386.001	0.19126	8.9566
387.503	0.06716	-0.71699		586.501	39.574	1.05397		386.501	0.14118	7.40771
388.003	0.06626	-0.41117		587.001	40.524	0.98327		387.017	0.11222	11.4557
388.503	0.07286	-0.14584		587.501	39.774	0.99183		387.501	0.15932	4.98914
389.003	0.06923	-0.13401		588.001	39.67	0.99534		388.01	38.938	0.9068
389.503	0.07214	-0.14514		588.501	40.608	0.94041		388.501	44.214	1.02768
390.003	0.08357	-0.12809		589.001	40.35	0.94674		389.001	47.582	0.59172
390.503	0.08983	-0.21377		589.503	1.9738	2.56585		389.501	46.514	0.55583
391.04	5.4585	-0.18553		590.005	0.54734	7.18367		390.001	45.568	0.58642
391.502	21.424	-0.47146		590.501	-0.26832	-41.07		390.501	41.544	0.70282
392.001	20.908	3.4889		591.012	6.922	1.89634		391.001	40.74	0.63959
392.501	20.68	3.00131		591.501	7.619	1.77689		391.501	35.152	1.0928
393.001	20.67	3.10642		592.001	5.5428	3.21458		392.001	39.104	0.7018
393.501	20.472	3.09062		592.501	6.2736	2.39355		392.501	44.854	0.48152
394.001	20.386	3.04557		593.001	7.0637	2.1467		393.001	39.06	0.6255
394.501	20.538	3.05505		593.501	8.3024	1.51112		393.501	41.392	0.50254
395.001	20.972	3.0102		594.001	7.5239	2.06887		394.001	38.272	0.60702
395.501	20.732	2.91401		594.501	7.2166	2.35804		394.501	33.416	0.81338
396.009	0.06076	2.81981		595.001	7.5741	2.12438		395.001	31.536	0.96848
396.501	0.0699	2.84251		595.501	7.5829	2.1809		395.501	32.604	0.88529
397.001	0.08545	2.39562		596.001	7.5511	2.12523		396.001	34.868	0.61635
397.501	0.09445	-1.0125		596.501	8.3568	1.70673		396.501	18.158	1.52518
398.001	0.20166	-0.85173		597.001	8.3855	1.64991		397.001	16.534	1.98313
398.501	0.18794	-0.84729		597.501	8.1306	1.76003		397.509	0.03585	63.4197
399.001	0.2151	-0.29061		598.001	7.5517	1.99942		398.001	0.22578	4.8089
399.501	0.22128	-0.23203		598.501	6.7404	2.44523		398.501	0.12618	7.95791
400.001	0.24102	-0.36858		599.001	6.7422	2.60504		399.003	0.02877	34.0703
400.501	0.2111	-0.31071		599.501	6.3808	2.82985		399.501	0.02719	37.5356
				600.001	6.9502	2.45867		400.001	0.02343	42.9851
				600.501	7.3586	2.23849		400.501	0.02519	38.7028
								401.001	0.02716	35.1823
								401.501	0.02663	34.9705
								402.001	0.33966	2.01498
								402.503	0.02228	28.4794
								403.003	0.02347	82.0632
								403.501	0.02159	144.987
								404.001	0.02474	131.499
								404.501	0.02854	121.151
								405.001	0.03169	104.554
								405.501	0.02425	17.6702
								406.001	0.0405	8.23889
								406.501	0.05247	8.46029
								407.003	0.05859	9.3888
								407.503	0.08199	5.03158
								408.003	0.08252	2.75198
								408.503	0.09479	3.77736
								409.001	0.10082	4.30974
								409.503	0.08959	56.2073
								410.001	0.1062	23.1296
								410.501	0.1058	23.5729
								411.001	0.09828	28.5195
								411.503	0.10161	23.7636
								412.001	0.10786	26.0789
								412.501	0.10018	29.1537
								413.005	0.16714	13.5611
								413.501	0.1817	14.6877
								414.001	0.18098	16.1302
								414.501	0.17692	13.9878
								415.001	0.17788	13.5079
								415.501	0.17644	13.2357
								416.001	0.17534	13.5594
								416.501	0.18744	13.1578
								417.001	0.1864	14.8091
								417.501	0.18408	15.7731
								418.001	0.18374	15.6235
								418.501	0.1849	16.8949
								419.001	0.18462	17.1139
								419.501	0.1825	17.6688
								420.001	0.18058	18.6448
								420.501	0.17822	18.4913
								421.001	0.17088	19.4525
								421.501	0.1722	19.6401
								422.001	0.17274	19.1645
								422.501	0.17222	18.8414
								423.001	0.16404	20.2193
								423.501	0.16084	20.4643
								424.001	0.15862	20.6643
								424.501	0.15762	21.3324
								425.001	0.15602	20.8865
								425.501	0.14786	21.6004
								426.001	0.13988	21.204
								426.51	17.954	0.84154
								427.001	48.392	0.45404
								427.501	43.786	0.80286
								428.001	47.384	0.5439
								428.501	52.776	0.39842
								429.001	46.776	0.50767
								429.501	41.872	0.59271
								430.001	46.868	0.45664
								430.501	42.766	0.49401
								431.001	36.942	0.62782
								431.501	34.666	0.76426
								432.001	28.708	1.15766
								432.501	29.25	1.14062
								433.001	27.204	1.15814
								433.501	29.24	0.97223
								434.001	32.018	0.81982
								434.501	33.58	0.7511
								435.001	32.984	0.76395
								435.501	31.122	0.81794
								436.001	29.292	1.41407
								436.501	14.986	2.16669
								437.003	1.1299	1.26372
								437.505	0.82392	1.37338
								438.005	0.75088	1.23073
								438.501	0.57728	1.63435
								439.001	0.50326	3.05751
								439.501	0.39962	6.72327
								440.001	0.37614	6.79676
								440.501	0.31472	11.4096
								441.001	0.29884	9.85765
								441.501	0.2647	11.5901
								442.001	0.36636	9.59152
								442.505	0.36258	11.7439
								443.001	0.29068	14.6414
								443.505	0.27054	16.7303
								444.001	0.2243	19.2733
								444.505	0.2338	18.8508
								445.001	0.20446	20.6406
								445.505	0.20406	21.8941
								446.001	0.17652	24.9976
								446.501	0.15014	29.7351
								447.01	46.79	0.62648
								447.501	47.55	0.57685
								448.001	40.936	0.75332
								448.501	44.828	0.59902
								449.001	39.082	0.93509
								449.501	47.432	0.50563
								450.001	40.584	0.82397
								450.501	38.67	0.85325
								451.001	33.446	1.08357
								451.501	37.578	0.58172
								452.001	35.406	0.64995
								452.501	42.098	0.37255
								453.001	40.966	0.4381
								453.501	41.678	0.31042
								454.001	42.054	0.31323
								454.501	42.476	0.30409
								455.001	39.818	0.28603
								455.501	36.294	0.32508
								456.001	34.822	0.5097
								456.501	11.264	2.81499
								457.001	15.47	2.0214
								457.509	0.05691	5.34577
								458.001	0.05109	6.89333
								458.501	0.04242	7.78228
								459.001	0.1219	1.19688
								459.505	0.1782	1.23934
								460.001	0.14158	1.00388
								460.501	0.1412	0.98527
								461.001	0.13868	1.03641
								461.501	0.12744	1.20519
								462.001	0.13716	1.15063
								462.501	0.14348	1.0844
								463.001	0.14612	1.04503
								463.501	0.14706	1.02407
								464.001	0.15206	0.97291
								464.501	0.15794	0.91826
								465.001	0.15674	0.94768
								465.501	0.15776	0.97281
								466.001	0.15976	1.01809
								466.51	25.332	0.71338
								467.001	42.056	0.66954
								467.501	47.652	0.51561
								468.001	51.842	0.39881
								468.501	48.85	0.39337
								469.001	42.516	0.68534
								469.501	48.212	0.3612
								470.001	39.626	0.59315
								470.501	44.486	0.33394
								471.001	40.37	0.42863
								471.501	38.142	0.52808
								472.001	29.912	0.91983
								472.501	35.746	0.75122
								473.001	37.282	0.68733
								473.501	36.14	0.65587
								474.001	34.472	0.65169
								474.501	28.886	0.88036
								475.001	37.834	0.50571
								475.501	41.026	0.26834
								476.001	38.228	0.66893
								476.501	14.332	1.8945
								477.003	9.9385	1.94763
								477.51	12.76	2.76755
								478.009	0.06604	34.3931
								478.501	0.10964	11.7672
								479.007	-0.00535	-172.746
								479.503	0.02522	31.865
								480.003	0.00928	77.476
								480.503	0.03522	18.7357
								481.003	0.0104	69.7627
								481.501	0.03151	18.8372
								482.001	0.02643	21.284
								482.501	0.01953	27.6072
								483.001	0.04876	10.6219
								483.501	0.04807	10.5931
								484.001	0.0466	10.6509
								484.501	0.05133	9.3392
								485.001	0.05388	9.0925
								485.501	0.04889	9.98159
								486.001	0.06174	7.64792
								486.501	0.06066	7.75024
								487.001	0.04932	9.59662
								487.501	0.05001	20.4726
								488.001	0.05704	25.6871
								488.501	0.04839	32.6304
								489.001	0.03912	42.0691
								489.501	0.03444	46.4989
								490.001	0.03213	56.601
								490.501	0.02759	65.3908
								491.003	0.02141	82.3431
								491.501	0.02261	72.0652
								492.003	0.02067	75.3327
								492.501	0.02451	65.9909
								493.003	0.02585	68.8742
								493.503	0.02749	67.5004
								494.003	0.03301	61.0892
								494.503	0.03436	60.37
								495.001	0.0224	101.332
								495.501	0.01957	113.48
								496.003	0.0364	59.8385
								496.504	0.05725	39.4821
								497.01	16.73	1.62935
								497.501	37.406	0.69729
								498.001	46.832	0.45467
								498.501	44.48	0.76879
								499.001	48.926	0.47468
								499.501	46.124	0.61541
								500.001	48.808	0.47535
								500.501	46.816	0.64337
								501.001	50.546	0.38151
								501.501	48.83	0.56914
								502.001	49.68	0.71963
								502.501	53.814	0.55253
								503.001	54.378	0.63496
								503.501	60.708	0.54788
								504.001	61.676	0.59646
								504.501	60.586	0.48863
								505.001	61.59	0.39868
								505.501	68.12	0.27082
								506.001	60.18	0.35618
								506.501	12.274	2.60901
								507.001	15.388	1.43345
								507.501	17.802	1.54224
								508.009	0.06644	8.70551
								508.501	0.12378	3.61318
								509.017	0.06284	5.89768
								509.507	0.06371	5.48965
								510.003	0.02457	13.9188
								510.503	0.01806	19.5182
								511.003	0.09019	2.68894
								511.501	0.11434	2.15874
								512.001	0.11716	2.05044
								512.501	0.1269	1.78345
								513.001	0.12288	1.80558
								513.503	0.05492	5.36035
								514.003	0.06068	3.79566
								514.501	0.02383	12.3525
								515.003	0.09459	2.25186
								515.517	0.03686	6.67851
								516.005	0.12004	1.1966
								516.517	0.05388	5.99239
								517.027	22.514	0.86629
								517.501	43.762	0.56579
								518.001	38.512	0.73328
								518.501	36.798	0.81765
								519.001	43.29	0.46731
								519.501	37.936	0.55641
								520.001	35.116	0.61545
								520.501	35.636	0.57719
								521.001	37.196	0.40668
								521.501	36.268	0.43743
								522.001	31.818	0.57022
								522.501	35.878	0.39046
								523.001	32.144	0.49391
								523.501	33.994	0.39049
								524.001	32.684	0.45079
								524.501	32.384	0.4598
								525.001	31.736	0.49016
								525.501	31.808	0.47935
								526.001	31.824	0.43659
								526.501	10.79	2.30612
								527.003	7.9936	4.52675
								527.518	0.03785	92.241
								528.001	0.08167	24.0586
								528.503	0.03124	52.0473
								529.001	0.16186	8.73279
								529.501	0.13982	9.16922
								530.001	0.14922	7.8966
								530.501	0.1512	7.17784
								531.003	0.0629	17.1028
								531.503	0.0609	16.6247
								532.003	0.07403	13.1494
								532.503	0.08109	10.2979
								533.001	0.05658	16.1762
								533.503	0.08613	10.3047
								534.003	0.08896	9.6898
								534.503	0.08433	9.96528
								535.003	0.08181	10.0382
								535.503	0.08189	9.85397
								536.003	0.07929	9.86531
								536.503	0.07633	10.1498
								537.01	41.23	0.60827
								537.501	44.734	0.50988
								538.001	40.172	0.66726
								538.501	39.054	0.54653
								539.001	42.564	0.37822
								539.501	28.068	0.86365
								540.001	25.352	0.93819
								540.501	25.134	0.87873
								541.001	26.454	0.84067
								541.501	26.564	0.76886
								542.001	26.508	0.76418
								542.501	22.88	0.98693
								543.001	20.876	1.09858
								543.501	21.358	1.09645
								544.001	23.808	0.82469
								544.501	25.08	0.88674
								545.001	20.584	1.10664
								545.501	18.97	1.06503
								546.001	19.672	0.94572
								546.501	10.038	2.84599
								547.001	13.33	2.64509
								547.522	-0.01996	-19.5768
								548.001	0.09818	2.3278
								548.501	0.10908	1.68885
								549.001	0.1547	1.22295
								549.501	0.17744	0.76674
								550.005	0.14774	1.09645
								550.501	0.18498	0.65488
								551.005	0.15264	0.72877
								551.505	0.15704	0.58673
								552.007	0.1665	1.07351
								552.501	0.19514	0.54545
								553.001	0.18362	0.62226
								553.501	0.18014	0.62912
								554.001	0.19356	0.54856
								554.501	0.1858	0.57922
								555.001	0.18102	0.54101
								555.501	0.1808	0.52514
								556.001	0.17946	0.53848
								556.51	20.306	0.79467
								557.001	43.722	0.64471
								557.501	54.928	0.41851
								558.001	53.348	0.44468
								558.501	49.8	0.4799
								559.001	47.874	0.42873
								559.501	46.042	0.44242
								560.001	40.274	0.55929
								560.501	39.332	0.61375
								561.001	37.974	0.58203
								561.501	35.968	0.59597
								562.001	38.218	0.45676
								562.501	34.42	0.61124
								563.001	39.79	0.49867
								563.501	41.788	0.57036
								564.001	38.714	0.5676
								564.501	39.032	0.45516
								565.001	37.884	0.44958
								565.501	36.694	0.42694
								566.001	28.142	0.91578
								566.501	13.724	1.35747
								567.001	10.816	1.64724
								567.503	7.1699	4.61694
								568.01	9.204	2.3895
								568.503	2.0319	1.33003
								569.001	1.3749	1.39052
								569.501	1.1424	1.73321
								570.005	0.81194	5.38652
								570.501	0.74838	6.0224
								571.001	0.67128	7.57875
								571.501	0.638	8.021
								572.001	0.61196	8.38488
								572.501	0.58428	8.88078
								573.001	0.50056	10.4423
								573.505	0.458	11.2636
								574.001	0.47242	11.1145
								574.505	0.59006	7.5211
								575.001	0.54508	8.9228
								575.501	0.51434	10.428
								576.001	0.5294	9.62312
								576.51	40.65	0.58748
								577.001	46.194	0.64437
								577.501	47.114	0.59959
								578.001	41.682	0.7069
								578.501	45.568	0.49991
								579.001	48.356	0.39029
								579.501	45.722	0.50582
								580.001	44.406	0.50381
								580.501	43.942	0.47217
								581.001	44.846	0.42191
								581.501	38.954	0.59747
								582.001	31.782	0.89356
								582.501	36.604	0.6098
								583.001	34.474	0.62433
								583.501	33.43	0.64598
								584.001	33.446	0.64462
								584.501	31.504	0.82396
								585.001	36.242	0.45299
								585.501	38.764	0.31259
								586.001	33.242	0.67048
								586.501	16.212	1.23585
								587.007	0.15106	5.75679
								587.501	0.11674	4.66687
								588.001	0.10504	4.24981
								588.503	-0.01624	-24.6514
								589.003	-0.0251	-14.5712
								589.501	0.02015	15.8458
								590.003	-0.01139	-27.2542
