# Supplementary material for: Dual sensing signal decoupling based on tellurium anisotropy for VR interaction and neuro-reflex system application
Source: Nat Commun. 2022 Oct 10;13:5975. doi: 10.1038/s41467-022-33716-9 (PMC9550802; doi:10.1038/s41467-022-33716-9)
Supplement: Supplementary file 10 — Source Data [file 41467_2022_33716_MOESM10_ESM.zip › Source data/Fig.4e.xlsx]

## Sheet: Sheet1
train
22.546	3.00797	0.68	1
22.542	2.94083	0.76	1
18.48	2.4942	0.68	1
20	2.82998	0.68	1
21.076	3.32657	0.68	1
19.054	3.19581	0.68	1
18.682	3.02682	0.68	1
18.116	3.33089	0.68	1
16.888	3.38203	0.68	1
21.89	3.43159	0.68	1
20.386	2.92363	0.68	1
22.812	3.28073	0.68	1
22.984	3.11556	0.68	1
22.074	2.78963	0.68	1
23.54	2.77116	0.72	1
23.532	2.85706	0.72	1
22.992	2.64257	0.72	1
22.9	2.6176	0.68	1
22.214	2.65583	0.72	1
21.184	2.70153	0.72	1
20.17	2.76113	0.76	1
19.736	2.93625	0.72	1
22.104	3.07031	0.68	1
23.49	2.34373	0.76	1
23.654	2.82231	0.76	1
22.284	2.67487	0.8	1
23.75	3.07409	0.72	1
24.22	2.8112	0.72	1
24.722	2.75543	0.76	1
25.186	2.70358	0.76	1
25.762	2.64494	0.76	1
25.838	2.58198	0.8	1
25.612	2.53325	0.76	1
25.078	2.50897	0.76	1
23.776	2.52048	0.8	1
23.488	2.55532	0.76	1
23.864	2.64655	0.8	1
23.578	2.67508	0.76	1
25.358	2.61732	0.8	1
25.74	2.65372	0.76	1
24.734	2.43084	0.8	1
24.892	2.39343	0.8	1
38.932	2.49569	0.8	1
0.2736	2.48472	0.8	1
24.474	3.13913	0.8	1
23.604	2.72532	0.76	1
23.48	2.6347	0.8	1
24.564	2.75262	0.76	1
25.976	2.7674	0.76	1
25.258	2.64229	0.8	1
23.914	2.48651	0.8	1
26.23	2.53691	0.8	1
26.524	2.68046	0.8	1
24.92	2.42507	0.8	1
26.332	2.38498	0.76	1
24.298	2.54699	0.64	1
23.02	2.41616	0.72	1
22.094	2.61958	0.76	1
22.932	2.75149	0.76	1
25.14	2.85266	0.76	1
40.906	1.22194	0.68	2
38.68	1.0606	0.84	2
40.248	1.04109	0.88	2
39.292	1.10211	0.92	2
38.582	1.12143	0.8	2
37.586	1.19717	0.84	2
38.324	1.18537	0.84	2
37.758	1.15706	0.84	2
38.124	1.13299	0.84	2
37.23	1.15729	0.8	2
43.018	1.05154	0.8	2
41.252	1.04063	0.76	2
40.906	1.05906	0.76	2
39.992	1.08809	0.76	2
40.326	1.07254	0.8	2
41.436	1.01865	0.76	2
39.814	1.14917	0.76	2
39.006	1.16734	0.72	2
37.944	1.19049	0.76	2
37.704	1.20114	0.68	2
37.718	1.19746	0.72	2
37.85	1.17994	0.68	2
46.738	0.655888	0.76	2
43.342	0.988445	0.72	2
41.54	1.06534	0.76	2
41.606	1.05821	0.76	2
41.18	1.03817	0.76	2
40.472	1.07899	0.76	2
41.386	1.03846	0.72	2
45.228	0.863289	0.6	2
41.794	1.03238	0.56	2
41.054	1.05585	0.56	2
38.66	1.15973	0.56	2
37.748	1.19249	0.6	2
37.902	1.17909	0.64	2
35.84	1.26908	0.64	2
45.768	0.806042	0.68	2
41.186	1.07952	0.64	2
41.134	1.04682	0.64	2
41.394	1.01543	0.68	2
40.538	1.05558	0.68	2
41.07	0.951402	0.64	2
39.982	0.995827	0.64	2
39.066	1.06389	0.68	2
42.074	1.00402	0.68	2
44.564	0.85055	0.68	2
47.382	0.649359	0.68	2
40.782	1.12452	0.72	2
39.776	1.16827	0.76	2
38.916	1.19969	0.72	2
39.024	1.17725	0.72	2
38.092	1.15845	0.68	2
38.078	1.18486	0.76	2
38.208	1.18994	0.76	2
37.024	1.18023	0.72	2
41.122	1.04496	0.76	2
40.686	1.02343	0.72	2
38.736	1.13254	0.76	2
38.448	1.14471	0.68	2
38.77	1.09273	0.68	2
45.628	0.440015	1.04	3
40.762	1.01751	1.08	3
44.252	0.917701	1.08	3
44.578	0.902153	1.08	3
41.106	1.01151	1.08	3
38.752	1.04581	1.08	3
38.588	1.21813	1.12	3
40.112	1.2556	1.08	3
36.422	1.35619	1.12	3
34.168	1.46656	1.16	3
35.336	1.13963	1.08	3
31.6	1.20671	1.08	3
31.614	1.2162	1.12	3
42.08	0.693963	1.12	3
41.748	0.6848	1.12	3
41.034	0.66145	1.08	3
43.85	0.528368	1.12	3
44.096	0.459249	1.12	3
41.36	0.367142	1.16	3
38.582	0.974573	1.08	3
40.552	0.960227	1.12	3
45.674	0.736632	1.12	3
47.742	0.600875	1.12	3
43.458	0.889664	1.12	3
45.838	0.638468	1.12	3
42.61	0.941469	1.12	3
39.398	1.08165	1.12	3
37.216	1.17385	1.08	3
35.756	1.33175	1.08	3
35.464	1.10112	1.12	3
43.566	0.538332	1.12	3
46.462	0.547738	1.12	3
45.86	0.490275	1.12	3
37.076	1.23171	1.12	3
36.72	0.974972	1.16	3
36.076	1.17461	1.12	3
39.47	0.686827	1.12	3
40.816	0.562648	1.12	3
45.986	0.399423	1.12	3
37.798	0.490793	1.12	3
41.182	0.54383	1.16	3
41.328	0.593715	1.12	3
36.502	1.01592	1.12	3
42.268	0.651674	1.12	3
35.772	1.0494	1.08	3
38.306	0.807318	1.12	3
38.87	0.640287	1.12	3
34.182	1.03493	1.12	3
34.828	0.687351	1.12	3
26.748	1.57532	1.12	3
29.436	1.33887	1.12	3
36.796	0.552706	1.08	3
25.798	1.18261	1.08	3
36.06	0.538811	1.08	3
34.886	0.662699	1.08	3
37.978	0.770469	1.08	3
41.558	0.768781	1.04	3
43.01	0.681561	1.12	3
41.446	0.789609	1.08	3
35.684	1.35975	1.08	3
