# Supplementary material for: Dual sensing signal decoupling based on tellurium anisotropy for VR interaction and neuro-reflex system application
Source: Nat Commun. 2022 Oct 10;13:5975. doi: 10.1038/s41467-022-33716-9 (PMC9550802; doi:10.1038/s41467-022-33716-9)
Supplement: Supplementary file 10 — Source Data [file 41467_2022_33716_MOESM10_ESM.zip › Source data/Fig.4f.xlsx]

## Sheet: Sheet1
p
0.99495	0.00321	0.00184
0.99214	0.00395	0.00392
0.98259	0.01146	0.00595
0.99326	0.00417	0.00257
0.99854	0.000777588	0.000680394
0.99822	0.000920836	0.000860715
0.99702	0.00163	0.00135
0.99897	0.000480667	0.000551894
0.99923	0.000327644	0.00044003
0.99887	0.000597817	0.000533733
0.99485	0.00313	0.00203
0.99792	0.00121	0.000869306
0.9963	0.0023	0.0014
0.98999	0.00671	0.0033
0.98609	0.00885	0.00506
0.9896	0.00642	0.00398
0.97991	0.0131	0.00698
0.97992	0.01446	0.00561
0.98255	0.01105	0.0064
0.98679	0.00793	0.00528
0.01287	0.93166	0.05547
0.01076	0.86284	0.12641
0.01834	0.70469	0.27697
0.01575	0.96285	0.0214
0.02514	0.92255	0.05231
0.02148	0.92824	0.05028
0.02106	0.92539	0.05355
0.01821	0.92832	0.05347
0.02234	0.95425	0.02341
0.00598	0.97758	0.01644
0.00726	0.98515	0.0076
0.00823	0.984	0.00777
0.01067	0.98097	0.00836
0.00991	0.9706	0.01949
0.00647	0.98596	0.00757
0.01392	0.97747	0.00861
0.01694	0.97741	0.00565
0.02214	0.96704	0.01082
0.02466	0.96916	0.00618
0.00163	0.01554	0.98282
0.0046	0.01784	0.97757
0.00848	0.01721	0.9743
0.0168	0.04367	0.93952
0.02981	0.04957	0.92062
0.0119	0.01404	0.97406
0.00141	0.01192	0.98667
0.00123	0.0146	0.98417
0.00108	0.01313	0.98579
0.01553	0.01836	0.96611
0.00573	0.00485	0.98942
0.01413	0.01608	0.96979
0.00276	0.0108	0.98644
0.00179	0.01022	0.988
0.000837704	0.01193	0.98724
0.00177	0.0077	0.99053
0.00124	0.00382	0.99495
0.00189	0.01096	0.98716
0.00861	0.01331	0.97808
0.00209	0.01247	0.98544
0.01305	0.03449	0.95247
