# Supplementary material for: Dual sensing signal decoupling based on tellurium anisotropy for VR interaction and neuro-reflex system application
Source: Nat Commun. 2022 Oct 10;13:5975. doi: 10.1038/s41467-022-33716-9 (PMC9550802; doi:10.1038/s41467-022-33716-9)
Supplement: Supplementary file 10 — Source Data [file 41467_2022_33716_MOESM10_ESM.zip › Source data/Fig.4g.xlsx]

## Sheet: Sheet1
Time	Current	Current	Current
0.0007	15.1	12.5	0.798
0.5007	43.7	67	4.68
1.00066	57.7	158.68	7.38
1.50071	58.2	158.86	11.1
2.00071	27.7	78.1	0.91
2.50071	19.4	2.4	0.744
3.00067	19.5	1.5	0.864
3.50067	19.3	2.12	0.849
4.00071	18.4	3.61	0.828
4.50069	110.142	103.24	38.9
5.00835	151.72	147.76	50.4
5.5007	205.7	167.9	63
6.00066	236.88	174.86	73
6.50239	66	66.1	1.91
7.00726	0.61	0.487	0.637
7.50071	0.293	0.364	0.81
