# Supplementary material for: Dual sensing signal decoupling based on tellurium anisotropy for VR interaction and neuro-reflex system application
Source: Nat Commun. 2022 Oct 10;13:5975. doi: 10.1038/s41467-022-33716-9 (PMC9550802; doi:10.1038/s41467-022-33716-9)
Supplement: Supplementary file 10 — Source Data [file 41467_2022_33716_MOESM10_ESM.zip › Source data/Fig.4i.xlsx]

## Sheet: Sheet1
Time(s)	Channel 1	Channel 2	Channel 3
1	1501	483	470
1.16667	1501	483	470
1.33333	1501	483	470
1.5	1501	483	470
1.66667	1501	483	470
1.83333	1501	483	470
2	1501	483	470
2.16667	1501	483	470
2.33333	1501	483	470
2.5	1501	484	470
2.66667	1501	484	470
2.83333	1501	483	470
3	1501	484	470
3.16667	1501	484	470
3.33333	1501	483	470
3.5	1501	484	470
3.66667	1501	484	470
3.83333	1501	484	470
4	1501	484	470
4.16667	1501	484	470
4.33333	1501	484	470
4.5	1501	484	470
4.66667	1501	484	470
4.83333	1501	484	470
5	1501	484	470
5.16667	1501	484	470
5.33333	1501	484	470
5.5	1501	484	470
5.66667	1501	484	470
5.83333	1501	484	470
6	1501	484	470
6.16667	1501	485	470
6.33333	1501	485	470
6.5	1501	485	470
6.66667	1501	485	470
6.83333	1501	485	470
7	1501	485	470
7.16667	1501	485	470
7.33333	1501	485	470
7.5	1501	486	470
7.66667	1501	485	470
7.83333	1501	486	470
8	1501	485	470
8.16667	1501	485	470
8.33333	1501	484	470
8.5	1501	484	470
8.66667	1501	484	470
8.83333	1501	484	470
9	1501	484	470
9.16667	1501	484	470
9.33333	1501	484	470
9.5	1501	490	470
9.66667	1500	489	470
9.83333	1501	489	470
10	1501	489	470
10.1667	1501	489	470
10.3333	1501	489	470
10.5	1501	488	470
10.6667	1501	487	470
10.8333	1501	486	470
11	1501	486	470
11.1667	1501	486	470
11.3333	1501	486	470
11.5	1501	486	470
11.6667	1501	486	470
11.8333	1501	486	470
12	1501	486	470
12.1667	1501	486	470
12.3333	1501	486	470
12.5	1501	486	470
12.6667	1501	486	470
12.8333	1501	486	470
13	1501	486	470
13.1667	1501	487	470
13.3333	1500	487	470
13.5	1501	487	470
13.6667	1501	487	470
13.8333	1501	487	470
14	1500	486	470
14.1667	1501	484	470
14.3333	1501	484	470
14.5	1501	485	470
14.6667	1501	485	470
14.8333	1501	485	470
15	1501	485	470
15.1667	1501	485	470
15.3333	1501	485	470
15.5	1501	485	470
15.6667	1501	485	470
15.8333	1501	485	470
16	1501	485	470
16.1667	1501	485	470
16.3333	1501	485	470
16.5	1501	485	470
16.6667	1501	485	470
16.8333	1501	485	470
17	1500	484	470
17.1667	1501	486	470
17.3333	1501	491	470
17.5	1501	489	470
17.6667	1500	488	470
17.8333	1500	489	470
18	1501	493	470
18.1667	1501	500	470
18.3333	1411	514	377
18.5	911	534	185
18.6667	898	471	183
18.8333	885	457	180
19	870	457	178
19.1667	865	457	177
19.3333	858	458	176
19.5	849	462	175
19.6667	849	461	175
19.8333	848	463	175
20	850	463	175
20.1667	850	463	175
20.3333	848	464	175
20.5	850	464	175
20.6667	850	465	175
20.8333	850	467	175
21	849	467	175
21.1667	849	467	175
21.3333	849	467	175
21.5	852	468	176
21.6667	852	470	175
21.8333	852	470	175
22	853	470	176
22.1667	854	470	176
22.3333	852	474	175
22.5	853	473	176
22.6667	853	473	176
22.8333	852	473	176
23	852	477	175
23.1667	854	477	176
23.3333	859	480	177
23.5	1496	501	464
23.6667	1501	500	470
23.8333	1501	490	470
24	1501	488	470
24.1667	1501	487	470
24.3333	1501	487	470
24.5	1501	486	470
24.6667	1501	486	470
24.8333	1501	487	470
25	1501	486	470
25.1667	1501	487	470
25.3333	1501	487	470
25.5	1501	489	470
25.6667	1501	488	470
25.8333	1501	488	470
26	1500	490	470
26.1667	1501	486	470
26.3333	1501	485	470
26.5	1501	486	470
26.6667	1501	488	470
26.8333	1500	489	470
27	1501	492	470
27.1667	1501	491	470
27.3333	1501	500	470
27.5	1279	539	297
27.6667	324	2190	119
27.8333	152	4634	108
28	98	7100	105
28.1667	101	6908	105
28.3333	136	5130	107
28.5	167	4176	108
28.6667	158	4426	108
28.8333	157	4444	108
29	155	4496	108
29.1667	178	3911	109
29.3333	179	3907	109
29.5	192	3641	110
29.6667	207	3376	111
29.8333	195	3590	110
30	199	3516	110
30.1667	210	3335	111
30.3333	217	3225	111
30.5	197	3550	110
30.6667	176	3972	109
30.8333	174	4010	109
31	179	3901	109
31.1667	190	3688	110
31.3333	192	3639	110
31.5	193	3627	110
31.6667	189	3708	110
31.8333	210	3335	111
32	247	2832	113
32.1667	240	2919	113
32.3333	240	2918	113
32.5	236	2967	113
32.6667	238	2943	113
32.8333	316	2218	118
33	1498	489	468
33.1667	1415	510	383
33.3333	1425	507	391
33.5	1410	514	379
33.6667	1404	511	374
33.8333	1407	510	377
34	1411	508	379
34.1667	1417	506	385
34.3333	1426	504	392
34.5	1451	494	415
34.6667	1446	497	411
34.8333	1473	487	438
35	1468	490	433
35.1667	1485	482	451
35.3333	1488	481	455
35.5	1494	482	462
35.6667	1472	490	437
35.8333	1471	491	436
36	1468	489	433
36.1667	1500	478	470
36.3333	1500	480	470
36.5	1500	477	469
36.6667	1499	479	468
36.8333	1501	482	470
37	1501	488	470
37.1667	1501	492	470
37.3333	1500	500	470
37.5	604	1177	143
37.6667	54	12845	102
37.8333	0	15666	100
38	0	65535	100
38.1667	0	65535	100
38.3333	0	65535	100
38.5	0	65535	100
38.6667	0	65535	100
38.8333	0	65535	100
39	0	65535	100
39.1667	0	65535	100
39.3333	0	65535	100
39.5	0	65535	100
39.6667	0	65535	100
39.8333	0	65535	100
40	0	65535	100
40.1667	0	65535	100
40.3333	0	65535	100
40.5	0	65535	100
40.6667	0	65535	100
40.8333	0	51446	100
41	0	65535	100
41.1667	0	65535	100
41.3333	0	65535	100
41.5	0	33911	100
41.6667	0	65535	100
41.8333	0	65535	100
42	0	65535	100
42.1667	0	65535	100
42.3333	0	65535	100
42.5	0	65535	100
42.6667	0	65535	100
42.8333	0	65535	100
43	1112	626	233
43.1667	1431	492	397
43.3333	1423	500	390
43.5	1411	507	381
43.6667	1392	516	366
43.8333	1390	514	364
44	1401	509	372
44.1667	1398	510	370
44.3333	1409	505	378
44.5	1419	501	386
44.6667	1416	501	384
44.8333	1420	501	387
45	1421	501	388
45.1667	1426	499	392
45.3333	1424	500	391
45.5	1437	494	403
45.6667	1430	497	396
45.8333	1435	495	401
46	1462	485	426
46.1667	1482	477	448
46.3333	1499	475	468
46.5	1498	475	468
46.6667	1492	477	459
46.8333	1489	477	456
47	1487	478	454
47.1667	1492	476	460
47.3333	1492	476	460
47.5	1493	476	461
47.6667	1500	474	469
47.8333	1492	477	460
48	1493	477	461
48.1667	1493	478	461
48.3333	1494	476	463
48.5	1500	474	469
48.6667	1500	475	469
48.8333	1500	475	469
49	1500	475	469
49.1667	1500	476	469
49.3333	1500	476	470
49.5	1500	476	470
49.6667	1500	476	470
49.8333	1500	476	470
50	1500	476	470
50.1667	1500	476	470
50.3333	1500	476	469
50.5	1499	476	468
50.6667	1499	477	468
50.8333	1499	476	468
51	1501	476	470
