# Supplementary material for: Dual sensing signal decoupling based on tellurium anisotropy for VR interaction and neuro-reflex system application
Source: Nat Commun. 2022 Oct 10;13:5975. doi: 10.1038/s41467-022-33716-9 (PMC9550802; doi:10.1038/s41467-022-33716-9)
Supplement: Supplementary file 10 — Source Data [file 41467_2022_33716_MOESM10_ESM.zip › Source data/Fig.5b.xlsx]

## Sheet: Sheet1
Time	Channel 1	Channel 2	Channel 3	Channel 4	Channel 5	Channel 6	Channel 7
1	1500	494	469	1500	1500	1500	1500
1.16667	1500	494	469	1500	1500	1500	1500
1.33333	1500	494	470	1500	1500	1500	1500
1.5	1500	494	470	1500	1500	1500	1500
1.66667	1500	494	470	1500	1500	1500	1500
1.83333	1500	493	470	1500	1500	1500	1500
2	1500	493	470	1500	1500	1500	1500
2.16667	1500	494	470	1500	1500	1500	1500
2.33333	1500	494	470	1500	1500	1500	1500
2.5	1500	494	470	1500	1500	1500	1500
2.66667	1500	494	470	1500	1500	1500	1500
2.83333	1500	494	470	1500	1500	1500	1500
3	1500	494	469	1500	1500	1500	1500
3.16667	1500	494	470	1500	1500	1500	1500
3.33333	1500	493	470	1500	1500	1500	1500
3.5	1500	493	470	1500	1500	1500	1500
3.66667	1500	493	470	1500	1500	1500	1500
3.83333	1500	492	470	1500	1500	1500	1500
4	1500	492	470	1500	1500	1500	1500
4.16667	1500	492	472	1500	1500	1500	1500
4.33333	880	572	180	1500	1500	1500	1500
4.5	816	498	170	1500	1500	1500	1500
4.66667	781	499	165	1500	1500	1500	1500
4.83333	758	508	162	1500	1500	1500	1500
5	745	514	160	1500	1500	1500	1500
5.16667	741	518	159	1500	1500	1500	1500
5.33333	743	519	159	1500	1500	1500	1500
5.5	744	519	160	1500	1500	1500	1500
5.66667	744	521	160	1500	1500	1500	1500
5.83333	746	521	160	1500	1500	1500	1500
6	746	522	160	1500	1500	1500	1500
6.16667	748	522	160	1500	1500	1500	1500
6.33333	749	522	160	1500	1500	1500	1500
6.5	750	523	160	1500	1500	1500	1500
6.66667	751	523	161	1500	1500	1500	1500
6.83333	750	524	160	1500	1500	1500	1500
7	749	524	160	1500	1500	1500	1500
7.16667	751	524	161	1500	1500	1500	1500
7.33333	752	524	161	1500	1500	1500	1500
7.5	751	527	161	1500	1500	1500	1500
7.66667	751	527	161	1500	1500	1500	1500
7.83333	751	527	161	1500	1500	1500	1500
8	752	527	161	1500	1500	1500	1500
8.16667	753	527	161	1500	1500	1500	1500
8.33333	755	526	161	1500	1500	1500	1500
8.5	755	526	161	1500	1500	1500	1500
8.66667	753	527	161	1500	1500	1500	1500
8.83333	752	527	161	1500	1500	1500	1500
9	752	527	161	1500	1500	1500	1500
9.16667	751	527	161	1500	1500	1500	1500
9.33333	751	527	161	1500	1500	1500	1500
9.5	751	527	161	1500	1500	1500	1500
9.66667	751	527	161	1500	1500	1500	1500
9.83333	751	527	161	1500	1500	1500	1500
10	751	527	161	1500	1500	1500	1500
10.1667	750	527	160	1500	1500	1500	1500
10.3333	755	528	161	1500	1500	1500	1500
10.5	781	621	165	1500	1500	1500	1500
10.6667	1357	542	340	1500	1500	1500	1500
10.8333	1500	495	470	1500	1500	1500	1500
11	1500	496	470	1500	1500	1500	1500
11.1667	1500	499	470	1500	1500	1500	1500
11.3333	1500	500	470	1500	1500	1500	1500
11.5	1500	500	470	1500	1500	1500	1500
11.6667	1500	499	469	1500	1500	1500	1500
11.8333	1500	493	470	1500	1500	1500	1500
12	1500	493	470	1500	1500	1500	1500
12.1667	1500	492	469	1500	1500	1500	1500
12.3333	1500	493	470	1500	1500	1500	1500
12.5	1500	489	470	1500	1500	1500	1500
12.6667	1500	489	470	1500	1500	1500	1500
12.8333	1500	488	470	1500	1500	1500	1500
13	1500	486	470	1500	1500	1500	1500
13.1667	1500	488	470	1500	1500	1500	1500
13.3333	1500	487	470	1500	1500	1500	1500
13.5	1500	486	470	1500	1500	1500	1500
13.6667	1500	484	470	1500	1500	1500	1500
13.8333	1500	486	470	1500	1500	1500	1500
14	1500	488	470	1500	1500	1500	1500
14.1667	1500	491	470	1237	1500	1500	1500
14.3333	1500	488	470	1414	1500	1500	1500
14.5	1500	494	470	1500	1500	1500	1500
14.6667	1500	493	470	1500	1500	1500	1500
14.8333	1500	492	470	1500	1500	1500	1500
15	1500	495	470	1379	1500	1500	1500
15.1667	1500	496	470	1078	1500	1500	1500
15.3333	1500	496	470	1500	1500	1500	1500
15.5	1500	494	470	1500	1500	1500	1500
15.6667	1500	494	470	1500	1500	1500	1500
15.8333	1500	496	470	1196	1500	1500	1500
16	1500	498	470	1189	1500	1500	1500
16.1667	1500	496	470	1500	1500	1500	1500
16.3333	1500	496	470	1500	1500	1500	1500
16.5	1500	495	470	1500	1500	1500	1500
16.6667	1500	497	470	1500	1500	1500	1500
16.8333	1500	495	470	1500	1500	1500	1500
17	1500	495	470	1500	1500	1500	1500
17.1667	1500	497	470	1500	1500	1500	1500
17.3333	1500	494	470	1500	1500	1500	1500
17.5	1500	498	470	1500	1500	1500	1500
17.6667	1500	498	470	1500	1500	1500	1500
17.8333	1500	496	470	1500	1500	1500	1500
18	1500	496	470	1500	1500	1500	1500
18.1667	1500	495	470	1500	1500	1500	1500
18.3333	1500	494	470	1500	1500	1500	1500
18.5	1500	494	470	1500	1500	1500	1500
18.6667	1500	493	470	1500	1500	1500	1500
18.8333	1500	493	470	1500	1500	1500	1500
19	1500	493	470	1500	1500	1500	1500
19.1667	1500	493	470	1500	1500	1500	1500
19.3333	1500	495	470	1500	511	1500	1500
19.5	1500	494	470	1500	1266	1500	1500
19.6667	1500	493	470	1500	1500	1500	1500
19.8333	1500	495	470	1500	1500	1500	1500
20	1500	495	470	1500	1491	1500	1500
20.1667	1500	493	470	1500	739	1500	1500
20.3333	1500	494	470	1500	1440	1500	1500
20.5	1500	494	470	1500	1500	1500	1500
20.6667	1500	494	470	1500	1500	1500	1500
20.8333	1500	494	470	1500	1500	1500	1500
21	1500	494	470	1500	1101	1500	1500
21.1667	1500	494	470	1500	1247	1500	1500
21.3333	1500	495	470	1500	1500	1500	1500
21.5	1500	494	470	1500	1500	1500	1500
21.6667	1500	491	470	1500	1500	1500	1500
21.8333	1500	498	472	1500	1500	1500	1500
22	1500	494	470	1500	1500	1500	1500
22.1667	1500	495	470	1500	1500	1500	1500
22.3333	1500	494	470	1500	1500	1500	1500
22.5	1500	495	470	1500	1500	1500	1500
22.6667	565	1206	139	1500	1500	1500	1500
22.8333	361	1684	121	1500	1500	1500	1500
23	314	1879	118	1500	1500	1500	1500
23.1667	314	1786	118	1500	1500	1500	1500
23.3333	318	1707	118	1500	1500	1500	1500
23.5	315	1691	118	1500	1500	1500	1500
23.6667	314	1681	118	1500	1500	1500	1500
23.8333	309	1706	118	1500	1500	1500	1500
24	306	1733	117	1500	1500	1500	1500
24.1667	306	1726	117	1500	1500	1500	1500
24.3333	301	1779	117	1500	1500	1500	1500
24.5	300	1785	117	1500	1500	1500	1500
24.6667	301	1790	117	1500	1500	1500	1500
24.8333	297	1825	117	1500	1500	1500	1500
25	293	1887	116	1500	1500	1500	1500
25.1667	292	1892	116	1500	1500	1500	1500
25.3333	293	1881	116	1500	1500	1500	1500
25.5	288	1933	116	1500	1500	1500	1500
25.6667	287	1947	116	1500	1500	1500	1500
25.8333	283	1985	116	1500	1500	1500	1500
26	284	1974	116	1500	1500	1500	1500
26.1667	285	1963	116	1500	1500	1500	1500
26.3333	284	1963	116	1500	1500	1500	1500
26.5	284	1966	116	1500	1500	1500	1500
26.6667	284	1966	116	1500	1500	1500	1500
26.8333	284	1963	116	1500	1500	1500	1500
27	282	1977	116	1500	1500	1500	1500
27.1667	283	1964	116	1500	1500	1500	1500
27.3333	282	1976	116	1500	1500	1500	1500
27.5	281	1983	116	1500	1500	1500	1500
27.6667	280	2007	116	1500	1500	1500	1500
27.8333	277	2053	115	1500	1500	1500	1500
28	276	2064	115	1500	1500	1500	1500
28.1667	278	2041	115	1500	1500	1500	1500
28.3333	277	2045	115	1500	1500	1500	1500
28.5	271	2103	115	1500	1500	1500	1500
28.6667	271	2117	115	1500	1500	1500	1500
28.8333	271	2118	115	1500	1500	1500	1500
29	272	2109	115	1500	1500	1500	1500
29.1667	270	2135	115	1500	1500	1500	1500
29.3333	270	2144	115	1500	1500	1500	1500
29.5	271	2144	115	1500	1500	1500	1500
29.6667	272	2154	115	1500	1500	1500	1500
29.8333	272	2143	115	1500	1500	1500	1500
30	273	2127	115	1500	1500	1500	1500
30.1667	273	2134	115	1500	1500	1500	1500
30.3333	273	2129	115	1500	1500	1500	1500
30.5	273	2127	115	1500	1500	1500	1500
30.6667	272	2153	115	1500	1500	1500	1500
30.8333	419	1435	126	1500	1500	1500	1500
31	1500	500	470	1500	1500	1500	1500
31.1667	1500	500	470	1500	1500	1500	1500
31.3333	1500	494	470	1500	1500	1500	1500
31.5	1500	494	470	1500	1500	1500	1500
31.6667	1500	492	470	1500	1500	1500	1500
31.8333	1500	492	470	1500	1500	1500	1500
32	1500	492	470	1500	1500	1500	1500
32.1667	1500	492	470	1500	1500	1500	1500
32.3333	1500	490	470	1500	1500	1405	1500
32.5	1500	491	470	1500	1500	473	1500
32.6667	1500	490	470	1500	1500	1500	1500
32.8333	1500	490	470	1500	1500	1500	1500
33	1500	490	470	1500	1500	1500	1500
33.1667	1500	491	470	1500	1500	1500	1500
33.3333	1500	491	470	1500	1500	625	1500
33.5	1500	489	470	1500	1500	1500	1500
33.6667	1500	490	470	1500	1500	1500	1500
33.8333	1500	489	470	1500	1500	1500	1500
34	1500	491	470	1500	1500	1500	1500
34.1667	1500	490	470	1500	1500	1500	1500
34.3333	1500	489	470	1500	1500	805	1500
34.5	1500	491	470	1500	1500	1500	1500
34.6667	1500	491	470	1500	1500	1500	1500
34.8333	1500	490	470	1500	1500	1500	1500
35	1500	491	470	1500	1500	1500	1500
35.1667	1500	491	470	1500	1500	1500	1500
35.3333	1500	491	470	1500	1500	1500	1500
35.5	1500	491	470	1500	1500	1500	1500
35.6667	1500	491	470	1500	1500	1500	1500
35.8333	1500	491	470	1500	1500	1500	1500
36	1500	491	470	1500	1500	1500	1500
36.1667	1500	491	470	1500	1500	1500	1500
36.3333	1500	491	470	1500	1500	1500	1500
36.5	1500	491	470	1500	1500	1500	1500
36.6667	1500	491	470	1500	1500	1500	1500
36.8333	1500	491	470	1500	1500	1500	1500
37	1500	491	470	1500	1500	1500	1500
37.1667	1500	491	470	1500	1500	1500	1500
37.3333	1500	493	470	1500	1500	1500	1500
37.5	1501	486	470	1500	1500	1500	712
37.6667	1501	486	470	1500	1500	1500	1488
37.8333	1501	486	470	1500	1500	1500	1500
38	1501	488	470	1500	1500	1500	1500
38.1667	1501	488	470	1500	1500	1500	1500
38.3333	1501	488	470	1500	1500	1500	1111
38.5	1501	486	470	1500	1500	1500	1498
38.6667	1501	486	470	1500	1500	1500	1500
38.8333	1501	487	470	1500	1500	1500	1500
39	1498	488	467	1500	1500	1500	1500
39.1667	1495	488	463	1500	1500	1500	1167
39.3333	1501	486	470	1500	1500	1500	1224
39.5	1501	486	470	1500	1500	1500	1500
39.6667	1500	486	469	1500	1500	1500	1500
39.8333	1501	485	470	1500	1500	1500	1500
40	1501	485	470	1500	1500	1500	1500
40.1667	1501	486	470	1500	1500	1500	1500
40.3333	1501	484	470	1500	1500	1500	1500
40.5	1501	484	470	1500	1500	1500	1500
40.6667	1501	485	470	1500	1500	1500	1500
40.8333	1501	485	470	1500	1500	1500	1500
41	206	3392	111	1500	1500	1500	1500
41.1667	98	7090	105	1500	1500	1500	1500
41.3333	77	8972	103	1500	1500	1500	1500
41.5	68	10060	103	1500	1500	1500	1500
41.6667	63	10923	103	1500	1500	1500	1500
41.8333	66	10352	103	1500	1500	1500	1500
42	66	10431	103	1500	1500	1500	1500
42.1667	70	9712	103	1500	1500	1500	1500
42.3333	71	9592	103	1500	1500	1500	1500
42.5	68	9979	103	1500	1500	1500	1500
42.6667	68	9929	103	1500	1500	1500	1500
42.8333	65	10393	103	1500	1500	1500	1500
43	68	9861	103	1500	1500	1500	1500
43.1667	67	10077	103	1500	1500	1500	1500
43.3333	63	10680	103	1500	1500	1500	1500
43.5	64	10610	103	1500	1500	1500	1500
43.6667	64	10531	103	1500	1500	1500	1500
43.8333	61	11080	103	1500	1500	1500	1500
44	60	11254	103	1500	1500	1500	1500
44.1667	60	11302	103	1500	1500	1500	1500
44.3333	65	10413	103	1500	1500	1500	1500
44.5	65	10385	103	1500	1500	1500	1500
44.6667	65	10400	103	1500	1500	1500	1500
44.8333	66	10175	103	1500	1500	1500	1500
45	58	11816	102	1500	1500	1500	1500
45.1667	62	11067	103	1500	1500	1500	1500
45.3333	57	12120	102	1500	1500	1500	1500
45.5	63	10920	103	1500	1500	1500	1500
45.6667	66	10305	103	1500	1500	1500	1500
45.8333	66	10329	103	1500	1500	1500	1500
46	65	10583	103	1500	1500	1500	1500
46.1667	67	10125	103	1500	1500	1500	1500
46.3333	67	10230	103	1500	1500	1500	1500
46.5	65	10449	103	1500	1500	1500	1500
46.6667	66	10403	103	1500	1500	1500	1500
46.8333	58	11872	102	1500	1500	1500	1500
47	63	10835	103	1500	1500	1500	1500
47.1667	60	11428	103	1500	1500	1500	1500
47.3333	61	11345	103	1500	1500	1500	1500
47.5	65	10654	103	1500	1500	1500	1500
47.6667	67	10260	103	1500	1500	1500	1500
47.8333	73	9473	103	1500	1500	1500	1500
48	75	9252	103	1500	1500	1500	1500
48.1667	74	9254	103	1500	1500	1500	1500
48.3333	71	9795	103	1500	1500	1500	1500
48.5	75	9226	103	1500	1500	1500	1500
48.6667	89	7729	104	1500	1500	1500	1500
48.8333	94	7377	104	1500	1500	1500	1500
49	120	5764	106	1500	1500	1500	1500
49.1667	412	1685	125	1500	1500	1500	1500
49.3333	1500	494	469	1500	1500	1500	1500
49.5	1500	494	469	1500	1500	1500	1500
49.6667	1500	494	470	1500	1500	1500	1500
49.8333	1500	494	470	1500	1500	1500	1500
50	1500	494	470	1500	1500	1500	1500
50.1667	1500	493	470	1500	1500	1500	1500
50.3333	1500	493	470	1500	1500	1500	1500
50.5	1500	494	470	1500	1500	1500	1500
50.6667	1500	494	470	1500	1500	1500	1500
50.8333	1500	494	470	1500	1500	1500	1500
51	1500	494	470	1500	1500	1500	1500
51.1667	1500	494	470	1500	1500	1500	1500
51.3333	1500	494	469	1500	1500	1500	1500
51.5	1500	494	470	1500	1500	1500	1500
51.6667	1500	493	470	1500	1500	1500	1500
51.8333	1500	493	470	1500	1500	1500	1500
52	1500	493	470	1500	1500	1500	1500
52.1667	1500	492	470	1500	1500	1500	1500
52.3333	1500	492	470	1500	1500	1500	1500
52.5	1500	492	472	1500	1500	1500	1500
