# Supplementary material for: Dual sensing signal decoupling based on tellurium anisotropy for VR interaction and neuro-reflex system application
Source: Nat Commun. 2022 Oct 10;13:5975. doi: 10.1038/s41467-022-33716-9 (PMC9550802; doi:10.1038/s41467-022-33716-9)
Supplement: Supplementary file 10 — Source Data [file 41467_2022_33716_MOESM10_ESM.zip › Source data/Fig.6d.xlsx]

## Sheet: Sheet1
Time	I2	V	S/M
1	1499	459	469
2	1499	458	469
3	1499	457	469
4	1499	456	469
5	1499	456	469
6	1499	455	469
7	1499	456	469
8	1499	456	469
9	1499	455	469
10	1499	455	469
11	1499	455	469
12	1499	455	469
13	1499	455	469
14	1499	455	469
15	1499	454	469
16	1499	454	469
17	1499	454	469
18	1499	452	469
19	1499	452	469
20	1499	452	469
21	1499	452	469
22	1499	452	469
23	1499	452	469
24	1499	452	469
25	1500	452	469
26	1500	452	469
27	1499	451	469
28	1499	451	469
29	1499	452	469
30	1499	452	469
31	1499	451	469
32	1499	452	469
33	1499	452	469
34	1499	452	469
35	1499	452	469
36	1499	452	469
37	1499	452	469
38	1500	452	469
39	1499	452	469
40	1499	452	469
41	1499	452	469
42	1499	452	469
43	1499	452	469
44	1499	451	469
45	1499	451	469
46	1499	451	469
47	1499	451	469
48	1499	451	469
49	1499	451	469
50	1499	451	469
51	817	454	170
52	816	456	170
53	816	465	170
54	816	456	170
55	817	458	170
56	817	461	170
57	816	465	170
58	816	456	170
59	816	456	170
60	816	463	170
61	816	462	170
62	817	471	170
63	816	467	170
64	817	467	170
65	816	469	170
66	817	470	170
67	817	471	170
68	817	469	170
69	817	468	170
70	816	470	170
71	817	469	170
72	817	467	170
73	817	468	170
74	817	464	170
75	816	465	170
76	816	466	170
77	816	468	170
78	816	469	170
79	817	467	170
80	817	467	170
81	817	470	170
82	816	469	170
83	816	473	170
84	816	471	170
85	817	469	170
86	817	470	170
87	816	473	170
88	817	471	170
89	817	471	170
90	816	470	170
91	816	471	170
92	816	470	170
93	816	472	170
94	816	474	170
95	816	473	170
96	816	472	170
97	816	473	170
98	817	470	170
99	816	473	170
100	816	473	170
101	1499	435	468
102	1499	435	469
103	1499	435	468
104	1499	435	468
105	1499	435	468
106	1499	435	469
107	1499	435	468
108	1499	435	468
109	1499	435	468
110	1499	435	468
111	1499	434	468
112	1499	434	469
113	1499	434	469
114	1499	434	469
115	1499	434	469
116	1499	434	469
117	1499	434	468
118	1499	434	468
119	1499	434	468
120	1499	434	468
121	1499	434	468
122	1499	434	469
123	1499	434	469
124	1499	434	468
125	1499	434	469
126	1499	434	469
127	1499	434	469
128	1499	434	469
129	1499	434	468
130	1499	434	469
131	1499	434	469
132	1499	434	469
133	1499	434	469
134	1499	434	469
135	1499	434	469
136	1499	434	469
137	1499	434	469
138	1499	434	469
139	1499	434	469
140	1499	434	469
141	1499	434	469
142	1499	434	469
143	1499	434	469
144	1499	434	469
145	1499	434	469
146	1499	434	469
147	1499	434	469
148	1499	434	469
149	1499	434	469
150	864	656	177
151	907	692	186
152	797	732	167
153	802	719	169
154	803	714	169
155	803	713	169
156	805	711	169
157	801	716	169
158	802	716	169
159	800	717	169
160	803	711	169
161	803	713	169
162	804	712	169
163	802	714	169
164	801	713	169
165	803	711	169
166	801	713	169
167	802	712	169
168	800	714	169
169	801	713	169
170	801	713	169
171	802	711	169
172	801	713	169
173	801	713	169
174	800	713	168
175	800	712	168
176	801	710	169
177	801	710	169
178	802	709	169
179	801	709	169
180	801	709	169
181	801	710	168
182	800	710	168
183	800	709	168
184	800	709	168
185	800	709	168
186	800	709	168
187	801	708	168
188	800	708	168
189	800	710	168
190	800	710	168
191	800	709	168
192	800	709	168
193	799	711	168
194	798	712	168
195	797	714	168
196	795	715	168
197	795	715	168
198	793	717	167
199	917	649	188
200	838	695	173
201	1500	485	470
202	1500	485	470
203	1500	485	470
204	1500	485	470
205	1500	485	470
206	1500	485	470
207	1500	485	470
208	1500	485	470
209	1500	484	470
210	1500	484	470
211	1500	484	470
212	1500	485	470
213	1500	485	470
214	1500	485	470
215	1500	485	470
216	1500	485	470
217	1500	485	470
218	1500	485	470
219	1500	485	470
220	1500	485	470
221	1500	485	470
222	1500	485	470
223	1500	485	470
224	1500	485	470
225	1500	485	470
226	1500	485	470
227	1500	485	470
228	1500	485	470
229	1500	485	470
230	1500	485	470
231	1500	485	470
232	1500	485	470
233	1500	485	470
234	1500	485	470
235	1500	485	470
236	1500	485	470
237	1500	485	470
238	1500	485	470
239	1500	485	470
240	1500	485	470
241	1500	485	470
242	1500	484	470
243	1500	484	470
244	1500	484	470
245	1500	485	470
246	1500	484	470
247	1500	484	470
248	1500	484	469
249	1500	485	470
250	1500	475	470
251	1193	481	261
252	697	986	154
253	581	1163	141
254	540	1239	137
255	545	1215	137
256	562	1176	139
257	548	1208	138
258	538	1231	137
259	541	1221	137
260	540	1224	137
261	541	1221	137
262	536	1233	137
263	540	1223	137
264	536	1234	137
265	538	1226	137
266	543	1215	137
267	539	1222	137
268	539	1222	137
269	537	1228	137
270	537	1228	137
271	536	1231	137
272	537	1229	137
273	533	1238	136
274	533	1234	136
275	535	1229	137
276	533	1231	136
277	532	1234	136
278	529	1246	136
279	528	1248	136
280	526	1254	136
281	525	1257	136
282	525	1258	136
283	525	1259	136
284	527	1250	136
285	529	1243	136
286	529	1243	136
287	527	1247	136
288	529	1242	136
289	527	1247	136
290	529	1242	136
291	526	1249	136
292	526	1249	136
293	525	1252	136
294	524	1252	135
295	524	1251	135
296	525	1250	136
297	524	1252	135
298	524	1251	135
299	523	1255	135
300	522	1257	135
