# Supplementary material for: Dual sensing signal decoupling based on tellurium anisotropy for VR interaction and neuro-reflex system application
Source: Nat Commun. 2022 Oct 10;13:5975. doi: 10.1038/s41467-022-33716-9 (PMC9550802; doi:10.1038/s41467-022-33716-9)
Supplement: Supplementary file 10 — Source Data [file 41467_2022_33716_MOESM10_ESM.zip › Source data/Fig.6f.xlsx]

## Sheet: Sheet1
	3 days			7 days
	Control	Sample1		Control	Sample1
	1.1747	0.9815		1.7606	1.6362
	1.1924	1.0896		1.8108	1.6245
	1.2416	1.0388		1.8676	1.7344
	1.2029			1.813
Relative cell viability(%)	97.6557	81.5945		97.1098	90.2482
	99.1271	90.5811		99.8787	89.6029
	103.217	86.358		103.012	95.6646
