# Supplementary material for: Dual sensing signal decoupling based on tellurium anisotropy for VR interaction and neuro-reflex system application
Source: Nat Commun. 2022 Oct 10;13:5975. doi: 10.1038/s41467-022-33716-9 (PMC9550802; doi:10.1038/s41467-022-33716-9)
Supplement: Supplementary file 10 — Source Data [file 41467_2022_33716_MOESM10_ESM.zip › Source data/S1.xlsx]

## Sheet: Sheet1
	0Au		0.5Au		1Au
2-Theta	I(f)	2-Theta	I(f)	2-Theta	I(f)
10	73.209	10	192.644	10	319.241
10.0204	73.0765	10.0204	192.839	10.0204	319.463
10.0408	73.0618	10.0408	192.656	10.0408	319.443
10.0611	72.9293	10.0611	192.881	10.0611	319.1
10.0815	72.944	10.0815	192.863	10.0815	318.979
10.1019	73.1427	10.1019	193.021	10.1019	319.463
10.1223	73.2458	10.1223	192.832	10.1223	318.939
10.1427	73.0912	10.1427	192.741	10.1427	318.797
10.1631	73.1133	10.1631	192.535	10.1631	319.625
10.1834	73.0838	10.1834	192.747	10.1834	319.766
10.2038	73.2826	10.2038	192.608	10.2038	319.262
10.2242	73.3046	10.2242	192.79	10.2242	319.04
10.2446	73.2826	10.2446	192.772	10.2446	319.383
10.265	72.944	10.265	192.76	10.265	318.959
10.2853	73.0544	10.2853	192.541	10.2853	319.1
10.3057	73.0176	10.3057	192.814	10.3057	319.08
10.3261	73.1942	10.3261	192.425	10.3261	319.1
10.3465	72.9366	10.3465	192.535	10.3465	318.313
10.3669	73.1869	10.3669	192.632	10.3669	318.434
10.3872	73.2605	10.3872	192.522	10.3872	319.262
10.4076	72.944	10.4076	192.735	10.4076	319.483
10.428	73.1501	10.428	192.632	10.428	319.12
10.4484	73.1501	10.4484	192.699	10.4484	319.241
10.4688	73.0176	10.4688	192.65	10.4688	318.797
10.4892	73.025	10.4892	192.717	10.4892	318.717
10.5095	72.944	10.5095	192.851	10.5095	319.282
10.5299	72.9072	10.5299	192.614	10.5299	318.999
10.5503	73.0986	10.5503	192.468	10.5503	318.777
10.5707	73.0029	10.5707	192.608	10.5707	319.201
10.591	73.2899	10.591	192.662	10.591	318.575
10.6114	73.1427	10.6114	192.693	10.6114	318.999
10.6318	72.7526	10.6318	192.687	10.6318	318.354
10.6522	72.7085	10.6522	192.766	10.6522	318.838
10.6726	72.8483	10.6726	192.632	10.6726	318.434
10.693	73.1722	10.693	192.826	10.693	318.091
10.7133	72.9146	10.7133	192.845	10.7133	318.454
10.7337	72.8483	10.7337	192.553	10.7337	318.737
10.7541	73.0397	10.7541	192.699	10.7541	317.869
10.7745	73.025	10.7745	192.735	10.7745	318.535
10.7949	72.8778	10.7949	192.662	10.7949	318.454
10.8153	72.8704	10.8153	192.65	10.8153	318.132
10.8356	72.863	10.8356	192.699	10.8356	317.728
10.856	72.8189	10.856	192.62	10.856	318.273
10.8764	73.128	10.8764	192.577	10.8764	317.91
10.8968	73.3341	10.8968	192.802	10.8968	318.575
10.9172	72.7673	10.9172	192.693	10.9172	319.1
10.9375	73.1133	10.9375	192.437	10.9375	318.535
10.9579	72.8042	10.9579	192.589	10.9579	319.241
10.9783	72.8925	10.9783	192.747	10.9783	318.394
10.9987	72.8557	10.9987	192.51	10.9987	318.354
11.0191	73.0397	11.0191	192.389	11.0191	318.01
11.0394	73.128	11.0394	192.778	11.0394	318.212
11.0598	73.1427	11.0598	192.608	11.0598	318.273
11.0802	72.7821	11.0802	192.571	11.0802	318.999
11.1006	72.7379	11.1006	192.529	11.1006	318.273
11.121	72.9219	11.121	192.383	11.121	318.253
11.1413	73.0323	11.1413	192.364	11.1413	317.869
11.1617	73.0029	11.1617	192.571	11.1617	318.414
11.1821	72.863	11.1821	192.51	11.1821	317.688
11.2025	72.7968	11.2025	192.529	11.2025	317.829
11.2229	72.8704	11.2229	192.687	11.2229	318.676
11.2433	72.944	11.2433	192.632	11.2433	317.99
11.2636	72.9219	11.2636	192.602	11.2636	318.313
11.284	73.0102	11.284	192.364	11.284	318.313
11.3044	73.0323	11.3044	192.553	11.3044	318.212
11.3248	72.6496	11.3248	192.559	11.3248	318.858
11.3452	73.128	11.3452	192.662	11.3452	318.979
11.3655	72.7453	11.3655	192.541	11.3655	317.95
11.3859	72.8851	11.3859	192.401	11.3859	317.95
11.4063	72.6569	11.4063	192.213	11.4063	317.789
11.4267	72.8704	11.4267	192.437	11.4267	318.01
11.4471	72.9366	11.4471	192.498	11.4471	317.546
11.4674	72.8778	11.4674	192.541	11.4674	317.526
11.4878	73.0986	11.4878	192.443	11.4878	317.345
11.5082	72.9219	11.5082	192.559	11.5082	317.244
11.5286	72.8851	11.5286	192.468	11.5286	317.425
11.549	72.7158	11.549	192.486	11.549	317.587
11.5694	72.6864	11.5694	192.474	11.5694	318.172
11.5897	72.9146	11.5897	192.431	11.5897	317.93
11.6101	72.9293	11.6101	192.261	11.6101	317.587
11.6305	72.8925	11.6305	192.699	11.6305	318.515
11.6509	72.7305	11.6509	192.577	11.6509	317.829
11.6713	72.9661	11.6713	192.583	11.6713	317.869
11.6916	72.5686	11.6916	192.522	11.6916	318.656
11.712	72.9219	11.712	192.474	11.712	317.809
11.7324	72.8042	11.7324	192.674	11.7324	318.212
11.7528	72.8115	11.7528	192.741	11.7528	317.284
11.7732	72.6717	11.7732	192.553	11.7732	318.01
11.7935	73.0176	11.7935	192.699	11.7935	317.627
11.8139	72.7673	11.8139	192.377	11.8139	318.414
11.8343	72.576	11.8343	192.504	11.8343	318.414
11.8547	72.8189	11.8547	192.292	11.8547	318.313
11.8751	72.8336	11.8751	192.231	11.8751	317.506
11.8955	72.6496	11.8955	192.425	11.8955	318.071
11.9158	72.7158	11.9158	192.371	11.9158	317.082
11.9362	72.7968	11.9362	192.298	11.9362	317.163
11.9566	72.7232	11.9566	192.437	11.9566	317.587
11.977	72.7894	11.977	192.395	11.977	318.555
11.9974	72.679	11.9974	192.401	11.9974	318.515
12.0177	73.0691	12.0177	192.571	12.0177	317.304
12.0381	72.7747	12.0381	192.529	12.0381	317.667
12.0585	72.7232	12.0585	192.662	12.0585	317.304
12.0789	72.9587	12.0789	192.443	12.0789	317.123
12.0993	72.7968	12.0993	192.377	12.0993	317.163
12.1197	72.9146	12.1197	192.395	12.1197	317.667
12.14	72.9293	12.14	192.492	12.14	317.163
12.1604	72.576	12.1604	192.346	12.1604	317.486
12.1808	73.0397	12.1808	192.334	12.1808	317.304
12.2012	72.9219	12.2012	192.547	12.2012	317.567
12.2216	72.7085	12.2216	192.437	12.2216	317.022
12.2419	72.6937	12.2419	192.462	12.2419	317.062
12.2623	72.7158	12.2623	192.632	12.2623	317.183
12.2827	72.6717	12.2827	192.389	12.2827	317.607
12.3031	72.9146	12.3031	192.377	12.3031	317.708
12.3235	72.7232	12.3235	192.529	12.3235	316.759
12.3438	72.7232	12.3438	192.419	12.3438	317.99
12.3642	72.7453	12.3642	192.492	12.3642	317.082
12.3846	72.8262	12.3846	192.249	12.3846	317.264
12.405	72.6569	12.405	192.492	12.405	317.97
12.4254	73.0323	12.4254	192.474	12.4254	317.567
12.4458	72.7747	12.4458	192.48	12.4458	317.607
12.4661	72.9219	12.4661	192.285	12.4661	317.587
12.4865	72.944	12.4865	192.529	12.4865	317.768
12.5069	72.7379	12.5069	192.401	12.5069	317.506
12.5273	72.5907	12.5273	192.383	12.5273	317.284
12.5477	72.5907	12.5477	192.243	12.5477	317.95
12.568	72.9808	12.568	192.292	12.568	317.365
12.5884	72.9734	12.5884	192.407	12.5884	317.264
12.6088	72.6569	12.6088	192.407	12.6088	316.881
12.6292	72.6496	12.6292	192.65	12.6292	317.264
12.6496	72.495	12.6496	192.516	12.6496	317.849
12.67	72.7821	12.67	192.547	12.67	317.203
12.6903	72.4509	12.6903	192.595	12.6903	317.123
12.7107	72.6128	12.7107	192.468	12.7107	317.95
12.7311	72.7085	12.7311	192.352	12.7311	317.849
12.7515	72.7379	12.7515	192.389	12.7515	317.667
12.7719	72.7968	12.7719	192.188	12.7719	317.829
12.7922	72.5318	12.7922	192.103	12.7922	317.365
12.8126	72.6937	12.8126	192.34	12.8126	317.183
12.833	72.8115	12.833	192.395	12.833	317.425
12.8534	72.5613	12.8534	192.693	12.8534	317.345
12.8738	72.9072	12.8738	192.492	12.8738	317.405
12.8941	72.7011	12.8941	192.462	12.8941	317.405
12.9145	72.6937	12.9145	192.249	12.9145	316.961
12.9349	72.8851	12.9349	192.383	12.9349	317.042
12.9553	72.76	12.9553	192.644	12.9553	317.324
12.9757	72.6496	12.9757	192.431	12.9757	317.163
12.9961	73.0176	12.9961	192.328	12.9961	317.889
13.0164	72.76	13.0164	192.389	13.0164	316.336
13.0368	72.8483	13.0368	192.31	13.0368	316.437
13.0572	72.76	13.0572	192.364	13.0572	316.759
13.0776	72.8336	13.0776	192.395	13.0776	317.587
13.098	72.7158	13.098	192.565	13.098	317.627
13.1183	72.8336	13.1183	192.371	13.1183	316.699
13.1387	72.76	13.1387	192.516	13.1387	317.002
13.1591	72.5465	13.1591	192.437	13.1591	317.022
13.1795	72.6054	13.1795	192.206	13.1795	317.708
13.1999	72.7453	13.1999	192.34	13.1999	317.385
13.2203	72.5613	13.2203	192.437	13.2203	316.154
13.2406	72.8704	13.2406	192.468	13.2406	316.356
13.261	72.7821	13.261	192.717	13.261	317.062
13.2814	72.679	13.2814	192.498	13.2814	317.183
13.3018	72.9219	13.3018	192.602	13.3018	316.82
13.3222	72.7968	13.3222	192.486	13.3222	316.497
13.3425	72.8483	13.3425	192.48	13.3425	317.082
13.3629	72.8336	13.3629	192.535	13.3629	316.961
13.3833	72.6937	13.3833	192.486	13.3833	316.356
13.4037	72.8557	13.4037	192.705	13.4037	317.002
13.4241	72.5907	13.4241	192.51	13.4241	317.304
13.4444	72.6643	13.4444	192.51	13.4444	317.405
13.4648	72.5981	13.4648	192.352	13.4648	316.82
13.4852	72.5539	13.4852	192.583	13.4852	317.324
13.5056	72.7011	13.5056	192.504	13.5056	316.578
13.526	72.8851	13.526	192.547	13.526	317.183
13.5464	72.5318	13.5464	192.249	13.5464	317.284
13.5667	72.9882	13.5667	192.565	13.5667	317.93
13.5871	72.6349	13.5871	192.76	13.5871	316.8
13.6075	72.7673	13.6075	192.705	13.6075	317.446
13.6279	72.9587	13.6279	192.31	13.6279	316.679
13.6483	72.7232	13.6483	192.681	13.6483	317.324
13.6686	72.8189	13.6686	192.492	13.6686	317.203
13.689	72.4877	13.689	192.547	13.689	317.385
13.7094	72.7232	13.7094	192.595	13.7094	317.103
13.7298	72.841	13.7298	192.389	13.7298	316.699
13.7502	72.944	13.7502	192.456	13.7502	317.345
13.7705	72.495	13.7705	192.498	13.7705	317.526
13.7909	72.6275	13.7909	192.474	13.7909	317.748
13.8113	72.7305	13.8113	192.437	13.8113	318.091
13.8317	73.0323	13.8317	192.547	13.8317	317.546
13.8521	72.9293	13.8521	192.535	13.8521	317.143
13.8725	72.9514	13.8725	192.322	13.8725	316.901
13.8928	72.9293	13.8928	192.711	13.8928	317.486
13.9132	72.7894	13.9132	192.529	13.9132	317.869
13.9336	72.8925	13.9336	192.468	13.9336	317.163
13.954	72.6128	13.954	192.468	13.954	317.082
13.9744	72.6569	13.9744	192.516	13.9744	317.244
13.9947	72.679	13.9947	192.431	13.9947	317.91
14.0151	72.7379	14.0151	192.34	14.0151	317.466
14.0355	72.8483	14.0355	192.705	14.0355	316.739
14.0559	72.6201	14.0559	192.705	14.0559	317.446
14.0763	72.8336	14.0763	192.595	14.0763	317.546
14.0966	72.8851	14.0966	192.535	14.0966	317.103
14.117	72.6275	14.117	192.437	14.117	317.425
14.1374	72.9882	14.1374	192.553	14.1374	317.486
14.1578	72.944	14.1578	192.395	14.1578	316.578
14.1782	72.7085	14.1782	192.662	14.1782	317.304
14.1985	72.9882	14.1985	192.808	14.1985	317.062
14.2189	73.025	14.2189	192.608	14.2189	317.425
14.2393	72.6422	14.2393	192.614	14.2393	317.708
14.2597	72.841	14.2597	192.681	14.2597	317.486
14.2801	72.9146	14.2801	192.425	14.2801	317.345
14.3005	73.0397	14.3005	192.747	14.3005	318.091
14.3208	72.6864	14.3208	192.608	14.3208	317.667
14.3412	73.0029	14.3412	192.48	14.3412	317.748
14.3616	72.9955	14.3616	192.626	14.3616	317.486
14.382	73.0397	14.382	192.857	14.382	317.486
14.4024	72.6717	14.4024	192.559	14.4024	318.192
14.4228	72.8778	14.4228	192.717	14.4228	317.93
14.4431	73.0397	14.4431	192.583	14.4431	317.99
14.4635	72.8998	14.4635	192.723	14.4635	317.708
14.4839	73.0176	14.4839	192.626	14.4839	317.224
14.5043	72.7232	14.5043	192.681	14.5043	317.324
14.5246	72.8115	14.5246	192.662	14.5246	317.526
14.545	72.8925	14.545	192.608	14.545	317.365
14.5654	73.1427	14.5654	192.735	14.5654	317.99
14.5858	72.495	14.5858	192.589	14.5858	317.284
14.6062	73.0102	14.6062	192.571	14.6062	317.99
14.6266	72.9661	14.6266	192.413	14.6266	318.031
14.6469	73.0544	14.6469	192.559	14.6469	317.224
14.6673	72.9955	14.6673	192.681	14.6673	317.123
14.6877	73.0618	14.6877	192.863	14.6877	317.748
14.7081	73.128	14.7081	192.644	14.7081	317.304
14.7285	73.0912	14.7285	192.565	14.7285	318.313
14.7488	72.9587	14.7488	192.65	14.7488	316.961
14.7692	72.9293	14.7692	192.656	14.7692	317.93
14.7896	73.0102	14.7896	192.608	14.7896	317.688
14.81	72.8998	14.81	192.936	14.81	317.365
14.8304	73.0397	14.8304	192.802	14.8304	317.607
14.8507	73.1354	14.8507	192.845	14.8507	317.849
14.8711	73.1354	14.8711	192.845	14.8711	317.546
14.8915	72.9514	14.8915	192.486	14.8915	317.567
14.9119	72.8336	14.9119	192.735	14.9119	317.587
14.9323	73.0618	14.9323	192.614	14.9323	317.425
14.9527	72.9514	14.9527	192.839	14.9527	317.486
14.973	72.8851	14.973	192.851	14.973	317.567
14.9934	72.9808	14.9934	192.577	14.9934	317.224
15.0138	73.025	15.0138	192.644	15.0138	317.768
15.0342	73.0323	15.0342	192.541	15.0342	317.748
15.0546	73.0102	15.0546	192.644	15.0546	318.091
15.0749	72.7526	15.0749	192.474	15.0749	317.224
15.0953	72.7453	15.0953	192.839	15.0953	317.99
15.1157	73.0029	15.1157	192.65	15.1157	317.688
15.1361	73.0176	15.1361	192.529	15.1361	317.163
15.1565	72.8336	15.1565	192.516	15.1565	317.123
15.1768	72.8998	15.1768	192.723	15.1768	316.759
15.1972	72.9293	15.1972	192.522	15.1972	317.809
15.2176	73.1795	15.2176	192.522	15.2176	317.466
15.238	73.2678	15.238	192.437	15.238	317.869
15.2584	72.7453	15.2584	192.456	15.2584	317.99
15.2788	72.9661	15.2788	192.504	15.2788	317.526
15.2991	72.9808	15.2991	192.723	15.2991	317.486
15.3195	72.7821	15.3195	192.687	15.3195	317.728
15.3399	73.0102	15.3399	192.644	15.3399	317.869
15.3603	72.9734	15.3603	192.45	15.3603	317.607
15.3807	72.944	15.3807	192.729	15.3807	318.152
15.401	72.76	15.401	192.48	15.401	317.97
15.4214	72.9808	15.4214	192.431	15.4214	317.526
15.4418	72.6717	15.4418	192.644	15.4418	317.526
15.4622	72.7232	15.4622	192.589	15.4622	317.163
15.4826	72.7894	15.4826	192.583	15.4826	317.466
15.503	73.3194	15.503	192.541	15.503	317.304
15.5233	72.8262	15.5233	192.595	15.5233	318.031
15.5437	72.9072	15.5437	192.62	15.5437	318.555
15.5641	72.8704	15.5641	192.857	15.5641	317.688
15.5845	72.9661	15.5845	192.644	15.5845	317.91
15.6049	73.0986	15.6049	192.589	15.6049	318.051
15.6252	72.9146	15.6252	192.608	15.6252	317.103
15.6456	73.0618	15.6456	192.431	15.6456	317.627
15.666	72.9219	15.666	192.608	15.666	318.132
15.6864	72.7011	15.6864	192.65	15.6864	317.91
15.7068	73.0323	15.7068	192.565	15.7068	316.78
15.7271	73.0323	15.7271	192.51	15.7271	317.99
15.7475	72.7305	15.7475	192.358	15.7475	317.607
15.7679	72.7526	15.7679	192.711	15.7679	317.446
15.7883	72.9366	15.7883	192.723	15.7883	317.567
15.8087	72.8042	15.8087	192.559	15.8087	317.95
15.8291	72.8557	15.8291	192.705	15.8291	317.405
15.8494	72.7453	15.8494	192.498	15.8494	317.567
15.8698	72.944	15.8698	192.887	15.8698	317.446
15.8902	72.5539	15.8902	192.608	15.8902	317.829
15.9106	73.0912	15.9106	192.486	15.9106	317.123
15.931	73.1354	15.931	192.45	15.931	317.789
15.9513	72.8851	15.9513	192.674	15.9513	318.071
15.9717	72.9219	15.9717	192.711	15.9717	317.708
15.9921	72.8336	15.9921	192.693	15.9921	317.647
16.0125	72.944	16.0125	192.711	16.0125	317.062
16.0329	72.6569	16.0329	192.632	16.0329	317.667
16.0532	73.0029	16.0532	192.504	16.0532	317.889
16.0736	72.7232	16.0736	192.547	16.0736	317.264
16.094	72.8851	16.094	192.638	16.094	318.091
16.1144	72.9219	16.1144	192.547	16.1144	318.152
16.1348	72.7085	16.1348	192.571	16.1348	317.829
16.1552	72.8778	16.1552	192.729	16.1552	317.768
16.1755	72.9366	16.1755	192.76	16.1755	317.809
16.1959	72.8189	16.1959	192.826	16.1959	318.253
16.2163	73.047	16.2163	192.887	16.2163	317.587
16.2367	72.9514	16.2367	192.668	16.2367	317.405
16.2571	72.6864	16.2571	192.51	16.2571	317.244
16.2775	72.7894	16.2775	192.869	16.2775	318.212
16.2978	72.8483	16.2978	192.674	16.2978	317.91
16.3182	73.1427	16.3182	192.559	16.3182	317.889
16.3386	73.0029	16.3386	192.595	16.3386	318.475
16.359	73.1354	16.359	192.729	16.359	318.051
16.3793	72.9587	16.3793	192.632	16.3793	317.627
16.3997	72.8557	16.3997	192.644	16.3997	317.345
16.4201	72.6422	16.4201	192.796	16.4201	318.132
16.4405	73.0912	16.4405	192.51	16.4405	317.93
16.4609	72.8336	16.4609	192.541	16.4609	317.526
16.4813	72.8262	16.4813	192.662	16.4813	317.99
16.5016	72.9219	16.5016	192.565	16.5016	317.91
16.522	73.0544	16.522	192.784	16.522	316.82
16.5424	72.9587	16.5424	192.267	16.5424	317.768
16.5628	72.9882	16.5628	192.778	16.5628	318.192
16.5832	73.0102	16.5832	192.723	16.5832	318.434
16.6035	72.8336	16.6035	192.48	16.6035	317.93
16.6239	72.8557	16.6239	192.51	16.6239	317.244
16.6443	73.0544	16.6443	192.352	16.6443	318.253
16.6647	72.9955	16.6647	192.516	16.6647	318.414
16.6851	72.9587	16.6851	192.535	16.6851	317.425
16.7055	73.0176	16.7055	192.79	16.7055	317.567
16.7258	72.9293	16.7258	192.735	16.7258	317.203
16.7462	72.8557	16.7462	192.504	16.7462	318.111
16.7666	72.863	16.7666	192.498	16.7666	318.374
16.787	72.8925	16.787	192.747	16.787	317.607
16.8074	72.8925	16.8074	192.656	16.8074	317.526
16.8277	72.7894	16.8277	192.547	16.8277	318.192
16.8481	72.9808	16.8481	192.662	16.8481	318.192
16.8685	72.6569	16.8685	192.462	16.8685	318.797
16.8889	72.9219	16.8889	192.401	16.8889	317.97
16.9093	72.7379	16.9093	192.45	16.9093	318.192
16.9296	72.863	16.9296	192.796	16.9296	318.111
16.95	73.0029	16.95	192.565	16.95	317.93
16.9704	72.7894	16.9704	192.644	16.9704	317.829
16.9908	72.9734	16.9908	192.51	16.9908	317.789
17.0112	73.1427	17.0112	192.735	17.0112	318.01
17.0316	73.0397	17.0316	192.48	17.0316	318.253
17.0519	72.8336	17.0519	192.504	17.0519	318.515
17.0723	72.944	17.0723	192.638	17.0723	318.878
17.0927	72.6201	17.0927	192.626	17.0927	318.656
17.1131	72.8557	17.1131	192.51	17.1131	318.939
17.1335	72.9882	17.1335	192.571	17.1335	318.212
17.1538	72.9808	17.1538	192.516	17.1538	319.08
17.1742	72.9293	17.1742	192.839	17.1742	317.748
17.1946	73.1574	17.1946	192.717	17.1946	318.293
17.215	72.863	17.215	192.614	17.215	318.394
17.2354	72.679	17.2354	192.778	17.2354	319.1
17.2557	73.0765	17.2557	192.705	17.2557	318.757
17.2761	72.8925	17.2761	192.589	17.2761	318.374
17.2965	72.9661	17.2965	192.699	17.2965	318.676
17.3169	72.8042	17.3169	192.583	17.3169	318.737
17.3373	72.9734	17.3373	192.632	17.3373	318.656
17.3577	72.8115	17.3577	192.589	17.3577	318.757
17.378	72.7011	17.378	192.766	17.378	318.253
17.3984	72.7232	17.3984	192.346	17.3984	317.97
17.4188	73.0176	17.4188	192.632	17.4188	319.443
17.4392	72.8998	17.4392	192.668	17.4392	318.374
17.4596	72.8925	17.4596	192.656	17.4596	318.616
17.4799	72.7821	17.4799	192.808	17.4799	319.605
17.5003	73.025	17.5003	192.693	17.5003	319.221
17.5207	72.9661	17.5207	192.316	17.5207	319.201
17.5411	73.025	17.5411	192.504	17.5411	318.616
17.5615	72.9293	17.5615	192.45	17.5615	318.959
17.5818	73.025	17.5818	192.516	17.5818	318.838
17.6022	73.047	17.6022	192.632	17.6022	318.818
17.6226	72.9072	17.6226	192.486	17.6226	319.14
17.643	73.025	17.643	192.76	17.643	319.443
17.6634	73.047	17.6634	192.638	17.6634	319.726
17.6838	72.9293	17.6838	192.699	17.6838	318.515
17.7041	72.6128	17.7041	192.626	17.7041	318.192
17.7245	72.8189	17.7245	192.419	17.7245	318.656
17.7449	73.0102	17.7449	192.632	17.7449	318.898
17.7653	73.0029	17.7653	192.948	17.7653	319.403
17.7857	73.0102	17.7857	192.711	17.7857	318.676
17.806	72.8778	17.806	192.705	17.806	319.1
17.8264	72.9955	17.8264	192.778	17.8264	318.031
17.8468	72.76	17.8468	192.565	17.8468	319.08
17.8672	72.6275	17.8672	192.632	17.8672	318.454
17.8876	72.8557	17.8876	192.717	17.8876	318.232
17.9079	72.7747	17.9079	192.565	17.9079	318.051
17.9283	72.9734	17.9283	192.614	17.9283	318.454
17.9487	72.76	17.9487	192.48	17.9487	318.676
17.9691	72.8336	17.9691	192.693	17.9691	318.333
17.9895	72.8115	17.9895	192.638	17.9895	318.454
18.0099	72.9293	18.0099	192.632	18.0099	319.14
18.0302	73.0765	18.0302	192.31	18.0302	319.322
18.0506	72.8336	18.0506	192.699	18.0506	319.12
18.071	73.209	18.071	192.589	18.071	318.051
18.0914	72.76	18.0914	192.784	18.0914	318.797
18.1118	73.2237	18.1118	192.529	18.1118	318.172
18.1321	73.0323	18.1321	192.547	18.1321	319.302
18.1525	72.8336	18.1525	192.389	18.1525	319.262
18.1729	72.841	18.1729	192.753	18.1729	319.201
18.1933	72.76	18.1933	192.668	18.1933	318.434
18.2137	72.8115	18.2137	192.498	18.2137	319.019
18.234	72.9661	18.234	192.741	18.234	318.737
18.2544	73.0544	18.2544	192.662	18.2544	317.97
18.2748	72.9661	18.2748	192.498	18.2748	318.697
18.2952	73.1427	18.2952	192.638	18.2952	318.757
18.3156	72.7673	18.3156	192.632	18.3156	319.12
18.336	73.1354	18.336	192.65	18.336	319.282
18.3563	73.025	18.3563	192.48	18.3563	318.434
18.3767	72.8557	18.3767	192.589	18.3767	318.818
18.3971	73.0544	18.3971	192.492	18.3971	318.878
18.4175	72.8704	18.4175	192.608	18.4175	318.777
18.4379	72.7747	18.4379	192.535	18.4379	319.181
18.4582	72.8998	18.4582	192.34	18.4582	318.354
18.4786	72.7894	18.4786	192.687	18.4786	319.282
18.499	73.4592	18.499	192.583	18.499	319.362
18.5194	72.6937	18.5194	192.729	18.5194	319.1
18.5398	72.9955	18.5398	192.735	18.5398	319.645
18.5602	73.3782	18.5602	192.79	18.5602	319.362
18.5805	72.9661	18.5805	192.875	18.5805	318.414
18.6009	73.2163	18.6009	192.65	18.6009	319.403
18.6213	72.8042	18.6213	192.468	18.6213	318.797
18.6417	72.8262	18.6417	192.632	18.6417	318.475
18.6621	72.8042	18.6621	192.413	18.6621	318.253
18.6824	73.0397	18.6824	192.456	18.6824	318.495
18.7028	72.8557	18.7028	192.778	18.7028	318.797
18.7232	72.7232	18.7232	192.662	18.7232	319.019
18.7436	72.7747	18.7436	192.644	18.7436	318.253
18.764	72.8336	18.764	192.863	18.764	318.313
18.7843	72.9219	18.7843	192.565	18.7843	319.14
18.8047	72.7673	18.8047	192.717	18.8047	319.221
18.8251	72.7305	18.8251	192.395	18.8251	319.342
18.8455	73.209	18.8455	192.419	18.8455	318.939
18.8659	72.841	18.8659	192.839	18.8659	320.149
18.8863	73.128	18.8863	192.662	18.8863	318.797
18.9066	72.9734	18.9066	192.583	18.9066	320.25
18.927	73.0544	18.927	192.735	18.927	319.221
18.9474	72.9366	18.9474	192.559	18.9474	319.423
18.9678	72.8042	18.9678	192.504	18.9678	319.201
18.9882	72.9293	18.9882	192.45	18.9882	319.403
19.0085	73.1427	19.0085	192.681	19.0085	318.454
19.0289	72.8042	19.0289	192.687	19.0289	319.302
19.0493	72.9734	19.0493	192.462	19.0493	318.555
19.0697	72.7673	19.0697	192.638	19.0697	319.262
19.0901	72.8042	19.0901	192.832	19.0901	320.048
19.1105	73.0029	19.1105	192.705	19.1105	318.939
19.1308	72.7821	19.1308	192.608	19.1308	319.907
19.1512	72.9955	19.1512	192.45	19.1512	319.322
19.1716	72.7894	19.1716	192.602	19.1716	319.887
19.192	72.6128	19.192	192.632	19.192	320.109
19.2124	72.8483	19.2124	192.62	19.2124	319.08
19.2327	73.1722	19.2327	192.498	19.2327	320.149
19.2531	73.1133	19.2531	192.547	19.2531	319.605
19.2735	72.9734	19.2735	192.656	19.2735	319.483
19.2939	72.9293	19.2939	192.498	19.2939	319.1
19.3143	72.7305	19.3143	192.516	19.3143	318.495
19.3346	73.025	19.3346	192.51	19.3346	319.04
19.355	72.7232	19.355	192.486	19.355	319.544
19.3754	73.128	19.3754	192.614	19.3754	319.524
19.3958	72.9882	19.3958	192.498	19.3958	319.746
19.4162	72.8483	19.4162	192.614	19.4162	319.282
19.4366	72.8115	19.4366	192.693	19.4366	318.959
19.4569	72.9808	19.4569	192.595	19.4569	319.665
19.4773	72.8262	19.4773	192.76	19.4773	319.322
19.4977	72.944	19.4977	192.614	19.4977	319.241
19.5181	72.8851	19.5181	192.626	19.5181	319.867
19.5385	72.6864	19.5385	192.48	19.5385	318.697
19.5588	72.6937	19.5588	192.784	19.5588	319.181
19.5792	72.841	19.5792	192.656	19.5792	319.282
19.5996	72.8851	19.5996	192.705	19.5996	319.584
19.62	73.0691	19.62	192.65	19.62	319.564
19.6404	72.7379	19.6404	192.389	19.6404	319.423
19.6608	72.7894	19.6608	192.644	19.6608	318.858
19.6811	73.0912	19.6811	192.535	19.6811	318.959
19.7015	72.8115	19.7015	192.443	19.7015	319.504
19.7219	73.0029	19.7219	192.632	19.7219	319.867
19.7423	72.8483	19.7423	192.681	19.7423	319.383
19.7627	72.8851	19.7627	192.541	19.7627	319.362
19.783	72.9072	19.783	192.553	19.783	319.14
19.8034	73.0176	19.8034	192.535	19.8034	319.322
19.8238	72.7821	19.8238	192.547	19.8238	319.14
19.8442	72.5318	19.8442	192.608	19.8442	319.867
19.8646	72.7158	19.8646	192.772	19.8646	319.262
19.8849	72.6643	19.8849	192.668	19.8849	318.616
19.9053	72.6864	19.9053	192.656	19.9053	320.452
19.9257	72.9514	19.9257	192.589	19.9257	319.766
19.9461	72.8336	19.9461	192.65	19.9461	318.918
19.9665	72.7894	19.9665	192.48	19.9665	319.907
19.9869	72.9072	19.9869	192.462	19.9869	320.856
20.0072	72.8704	20.0072	192.474	20.0072	320.149
20.0276	73.0176	20.0276	192.595	20.0276	319.362
20.048	72.7085	20.048	192.717	20.048	319.14
20.0684	72.8557	20.0684	192.535	20.0684	319.968
20.0888	73.0029	20.0888	192.565	20.0888	319.302
20.1091	72.6201	20.1091	192.304	20.1091	319.968
20.1295	72.8704	20.1295	192.443	20.1295	319.161
20.1499	72.8704	20.1499	192.304	20.1499	319.645
20.1703	73.0691	20.1703	192.583	20.1703	320.634
20.1907	72.8483	20.1907	192.504	20.1907	319.927
20.211	72.8778	20.211	192.608	20.211	319.705
20.2314	72.7085	20.2314	192.668	20.2314	319.665
20.2518	72.7747	20.2518	192.547	20.2518	319.383
20.2722	72.7747	20.2722	192.705	20.2722	318.777
20.2926	73.0176	20.2926	192.614	20.2926	319.584
20.313	72.7526	20.313	192.62	20.313	319.201
20.3333	72.8042	20.3333	192.559	20.3333	318.999
20.3537	73.1206	20.3537	192.504	20.3537	319.685
20.3741	72.8115	20.3741	192.638	20.3741	319.544
20.3945	72.7379	20.3945	192.839	20.3945	319.221
20.4149	72.9734	20.4149	192.553	20.4149	319.302
20.4352	72.8704	20.4352	192.687	20.4352	319.544
20.4556	72.841	20.4556	192.553	20.4556	319.342
20.476	72.4656	20.476	192.65	20.476	319.504
20.4964	72.9661	20.4964	192.687	20.4964	319.847
20.5168	73.025	20.5168	192.602	20.5168	319.988
20.5371	72.8851	20.5371	192.571	20.5371	319.806
20.5575	72.9146	20.5575	192.413	20.5575	319.605
20.5779	73.0838	20.5779	192.401	20.5779	319.847
20.5983	73.0323	20.5983	192.614	20.5983	319.948
20.6187	72.6349	20.6187	192.547	20.6187	320.492
20.6391	72.6128	20.6391	192.626	20.6391	319.564
20.6594	72.863	20.6594	192.699	20.6594	319.826
20.6798	73.0102	20.6798	192.741	20.6798	319.04
20.7002	72.6054	20.7002	192.577	20.7002	319.504
20.7206	72.9661	20.7206	192.705	20.7206	320.169
20.741	72.9219	20.741	192.541	20.741	320.069
20.7613	73.1427	20.7613	192.492	20.7613	319.504
20.7817	72.7821	20.7817	192.498	20.7817	319.948
20.8021	72.863	20.8021	192.614	20.8021	320.513
20.8225	72.9146	20.8225	192.741	20.8225	319.685
20.8429	73.0691	20.8429	192.711	20.8429	319.806
20.8633	72.6422	20.8633	192.364	20.8633	319.705
20.8836	72.9293	20.8836	192.377	20.8836	319.746
20.904	72.944	20.904	192.504	20.904	319.322
20.9244	73.047	20.9244	192.437	20.9244	320.069
20.9448	72.9808	20.9448	192.547	20.9448	320.129
20.9652	72.7085	20.9652	192.583	20.9652	320.089
20.9855	72.5981	20.9855	192.602	20.9855	319.564
21.0059	72.8483	21.0059	192.304	21.0059	320.654
21.0263	72.8336	21.0263	192.577	21.0263	319.988
21.0467	72.9882	21.0467	192.492	21.0467	319.383
21.0671	73.0176	21.0671	192.547	21.0671	320.109
21.0874	72.8336	21.0874	192.577	21.0874	320.048
21.1078	72.8042	21.1078	192.462	21.1078	319.262
21.1282	73.0691	21.1282	192.589	21.1282	319.705
21.1486	72.6201	21.1486	192.419	21.1486	319.806
21.169	72.7526	21.169	192.559	21.169	319.645
21.1894	72.6717	21.1894	192.437	21.1894	320.835
21.2097	72.8778	21.2097	192.626	21.2097	319.625
21.2301	72.8925	21.2301	192.595	21.2301	319.887
21.2505	73.0618	21.2505	192.571	21.2505	320.27
21.2709	72.8336	21.2709	192.614	21.2709	320.089
21.2913	73.0765	21.2913	192.377	21.2913	320.391
21.3116	72.5833	21.3116	192.79	21.3116	319.847
21.332	72.8998	21.332	192.814	21.332	321.299
21.3524	72.7673	21.3524	192.395	21.3524	320.432
21.3728	72.9293	21.3728	192.522	21.3728	319.847
21.3932	73.0544	21.3932	192.468	21.3932	320.089
21.4135	72.6937	21.4135	192.62	21.4135	319.705
21.4339	72.8851	21.4339	192.553	21.4339	320.169
21.4543	72.9734	21.4543	192.407	21.4543	320.129
21.4747	72.7085	21.4747	192.583	21.4747	319.726
21.4951	73.0397	21.4951	192.693	21.4951	320.149
21.5155	73.025	21.5155	192.498	21.5155	320.23
21.5358	72.7673	21.5358	192.565	21.5358	320.795
21.5562	72.9366	21.5562	192.784	21.5562	320.977
21.5766	73.0176	21.5766	192.632	21.5766	320.835
21.597	73.0176	21.597	192.656	21.597	320.553
21.6173	72.576	21.6173	192.741	21.6173	320.028
21.6377	72.8851	21.6377	192.668	21.6377	320.513
21.6581	73.0838	21.6581	192.614	21.6581	320.492
21.6785	72.8778	21.6785	192.468	21.6785	319.605
21.6989	72.7158	21.6989	192.65	21.6989	320.775
21.7193	72.9734	21.7193	192.808	21.7193	320.371
21.7396	72.9293	21.7396	192.662	21.7396	320.432
21.76	72.863	21.76	192.443	21.76	320.149
21.7804	72.8998	21.7804	192.717	21.7804	320.331
21.8008	72.8042	21.8008	192.626	21.8008	320.694
21.8212	72.6349	21.8212	192.565	21.8212	320.977
21.8416	72.6643	21.8416	192.443	21.8416	321.542
21.8619	72.7453	21.8619	192.486	21.8619	321.037
21.8823	72.9219	21.8823	192.656	21.8823	319.726
21.9027	72.8115	21.9027	192.516	21.9027	319.948
21.9231	72.8115	21.9231	192.462	21.9231	321.239
21.9435	72.9587	21.9435	192.48	21.9435	320.452
21.9638	72.8778	21.9638	192.304	21.9638	320.25
21.9842	73.0176	21.9842	192.51	21.9842	320.714
22.0046	72.7821	22.0046	192.65	22.0046	321.34
22.025	72.7453	22.025	192.839	22.025	321.118
22.0454	72.7453	22.0454	192.383	22.0454	320.815
22.0658	72.841	22.0658	192.383	22.0658	320.371
22.0861	72.679	22.0861	192.753	22.0861	321.178
22.1065	72.8704	22.1065	192.705	22.1065	319.907
22.1269	72.9734	22.1269	192.492	22.1269	320.573
22.1473	72.8189	22.1473	192.857	22.1473	320.714
22.1676	72.8042	22.1676	192.383	22.1676	320.553
22.188	72.7894	22.188	192.62	22.188	320.835
22.2084	72.8115	22.2084	192.796	22.2084	320.654
22.2288	72.76	22.2288	192.668	22.2288	321.844
22.2492	72.944	22.2492	192.62	22.2492	320.755
22.2696	72.7232	22.2696	192.602	22.2696	320.472
22.2899	72.9072	22.2899	192.358	22.2899	320.997
22.3103	72.8262	22.3103	192.383	22.3103	320.997
22.3307	72.9146	22.3307	192.413	22.3307	321.279
22.3511	72.8925	22.3511	192.632	22.3511	319.927
22.3715	72.9882	22.3715	192.407	22.3715	320.694
22.3919	72.9146	22.3919	192.377	22.3919	320.977
22.4122	72.7011	22.4122	192.638	22.4122	320.291
22.4326	72.8042	22.4326	192.48	22.4326	320.997
22.453	72.9514	22.453	192.456	22.453	320.936
22.4734	72.7305	22.4734	192.529	22.4734	320.674
22.4937	72.8925	22.4937	192.644	22.4937	319.968
22.5141	72.76	22.5141	192.401	22.5141	320.856
22.5345	73.0691	22.5345	192.45	22.5345	320.795
22.5549	73.0176	22.5549	192.425	22.5549	320.149
22.5753	72.7821	22.5753	192.364	22.5753	320.634
22.5957	72.5024	22.5957	192.911	22.5957	320.674
22.616	72.6054	22.616	192.462	22.616	321.037
22.6364	72.8851	22.6364	192.261	22.6364	320.795
22.6568	72.8262	22.6568	192.571	22.6568	321.441
22.6772	72.5907	22.6772	192.492	22.6772	321.138
22.6976	73.047	22.6976	192.681	22.6976	320.876
22.7179	72.4803	22.7179	192.292	22.7179	321.461
22.7383	73.0102	22.7383	192.535	22.7383	320.533
22.7587	72.679	22.7587	192.583	22.7587	320.795
22.7791	72.9514	22.7791	192.65	22.7791	321.36
22.7995	73.0838	22.7995	192.662	22.7995	321.784
22.8198	72.8262	22.8198	192.614	22.8198	321.925
22.8402	72.9734	22.8402	192.608	22.8402	321.622
22.8606	72.8778	22.8606	192.778	22.8606	321.521
22.881	72.9366	22.881	192.845	22.881	322.611
22.9014	73.1354	22.9014	192.687	22.9014	322.833
22.9218	73.1722	22.9218	192.936	22.9218	323.236
22.9421	73.312	22.9421	192.942	22.9421	323.479
22.9625	73.2458	22.9625	192.911	22.9625	322.914
22.9829	73.6432	22.9829	192.881	22.9829	322.611
23.0033	73.2752	23.0033	192.869	23.0033	322.046
23.0237	73.4003	23.0237	193.258	23.0237	322.288
23.044	73.783	23.044	193.057	23.044	322.147
23.0644	74.1363	23.0644	193.094	23.0644	322.006
23.0848	74.2541	23.0848	193.057	23.0848	322.369
23.1052	74.0922	23.1052	193.252	23.1052	322.833
23.1256	74.313	23.1256	192.972	23.1256	322.288
23.146	74.232	23.146	192.954	23.146	322.369
23.1663	73.7462	23.1663	192.674	23.1663	321.703
23.1867	73.5033	23.1867	192.364	23.1867	321.602
23.2071	73.1795	23.2071	192.753	23.2071	320.734
23.2275	72.9734	23.2275	192.535	23.2275	319.927
23.2479	72.8998	23.2479	192.468	23.2479	320.21
23.2682	72.7894	23.2682	192.577	23.2682	320.613
23.2886	72.9219	23.2886	192.425	23.2886	321.077
23.309	72.7232	23.309	192.674	23.309	320.028
23.3294	72.841	23.3294	192.535	23.3294	320.634
23.3498	72.7526	23.3498	192.389	23.3498	320.069
23.3701	72.6275	23.3701	192.589	23.3701	321.421
23.3905	72.9734	23.3905	192.225	23.3905	320.391
23.4109	72.5465	23.4109	192.158	23.4109	320.028
23.4313	72.6864	23.4313	192.346	23.4313	320.694
23.4517	72.3773	23.4517	192.334	23.4517	320.775
23.4721	72.6054	23.4721	192.243	23.4721	320.613
23.4924	72.9293	23.4924	192.516	23.4924	320.129
23.5128	72.7453	23.5128	192.705	23.5128	321.077
23.5332	72.495	23.5332	192.31	23.5332	321.098
23.5536	72.9514	23.5536	192.328	23.5536	321.118
23.574	72.7085	23.574	192.292	23.574	322.026
23.5943	72.6569	23.5943	192.219	23.5943	321.683
23.6147	72.7968	23.6147	192.45	23.6147	320.795
23.6351	72.6864	23.6351	192.541	23.6351	321.037
23.6555	72.5686	23.6555	192.334	23.6555	321.36
23.6759	72.6422	23.6759	192.553	23.6759	321.481
23.6962	72.495	23.6962	192.225	23.6962	322.228
23.7166	72.6422	23.7166	192.146	23.7166	321.642
23.737	72.6349	23.737	192.298	23.737	321.441
23.7574	72.5024	23.7574	192.468	23.7574	321.804
23.7778	72.5981	23.7778	192.486	23.7778	321.219
23.7982	72.6937	23.7982	192.565	23.7982	321.017
23.8185	72.7011	23.8185	192.462	23.8185	320.513
23.8389	72.841	23.8389	192.358	23.8389	321.34
23.8593	72.7011	23.8593	192.462	23.8593	320.936
23.8797	72.7821	23.8797	192.529	23.8797	320.694
23.9001	72.7747	23.9001	192.158	23.9001	320.977
23.9204	72.5024	23.9204	192.298	23.9204	320.573
23.9408	72.8115	23.9408	192.468	23.9408	320.472
23.9612	72.5613	23.9612	192.48	23.9612	320.613
23.9816	72.3773	23.9816	192.437	23.9816	320.149
24.002	72.6864	24.002	192.334	24.002	320.21
24.0223	72.6717	24.0223	192.437	24.0223	320.694
24.0427	72.7158	24.0427	192.352	24.0427	320.452
24.0631	72.8483	24.0631	192.292	24.0631	320.795
24.0835	72.6128	24.0835	192.316	24.0835	320.331
24.1039	72.6569	24.1039	192.346	24.1039	320.23
24.1243	72.7158	24.1243	192.164	24.1243	321.421
24.1446	72.576	24.1446	192.504	24.1446	321.703
24.165	72.7011	24.165	192.322	24.165	320.513
24.1854	72.6937	24.1854	192.419	24.1854	320.835
24.2058	72.5465	24.2058	192.206	24.2058	321.521
24.2262	72.6937	24.2262	192.419	24.2262	320.936
24.2465	72.6569	24.2465	192.425	24.2465	321.481
24.2669	72.5318	24.2669	192.328	24.2669	321.34
24.2873	72.6937	24.2873	192.206	24.2873	321.34
24.3077	72.7305	24.3077	192.328	24.3077	320.553
24.3281	72.6275	24.3281	192.45	24.3281	321.441
24.3484	72.5613	24.3484	192.45	24.3484	320.997
24.3688	72.495	24.3688	192.413	24.3688	320.654
24.3892	72.6496	24.3892	192.334	24.3892	320.452
24.4096	72.495	24.4096	192.468	24.4096	321.481
24.43	72.4582	24.43	192.413	24.43	320.371
24.4504	72.4361	24.4504	192.377	24.4504	321.279
24.4707	72.8115	24.4707	192.644	24.4707	321.098
24.4911	72.7232	24.4911	192.334	24.4911	321.642
24.5115	72.6349	24.5115	192.407	24.5115	320.634
24.5319	72.6201	24.5319	192.371	24.5319	321.279
24.5523	72.6643	24.5523	192.389	24.5523	321.017
24.5726	72.3184	24.5726	192.261	24.5726	320.835
24.593	72.8336	24.593	192.364	24.593	322.187
24.6134	72.7379	24.6134	192.681	24.6134	321.199
24.6338	72.6201	24.6338	192.571	24.6338	321.36
24.6542	72.6937	24.6542	192.577	24.6542	321.34
24.6746	72.6054	24.6746	192.413	24.6746	320.916
24.6949	72.6937	24.6949	192.407	24.6949	321.259
24.7153	72.7085	24.7153	192.243	24.7153	321.602
24.7357	72.5833	24.7357	192.352	24.7357	321.864
24.7561	72.5833	24.7561	192.377	24.7561	321.037
24.7765	72.5686	24.7765	192.34	24.7765	321.239
24.7968	72.6496	24.7968	192.285	24.7968	322.066
24.8172	72.5024	24.8172	192.316	24.8172	322.45
24.8376	72.6275	24.8376	192.498	24.8376	321.703
24.858	72.5833	24.858	192.364	24.858	320.795
24.8784	72.4509	24.8784	192.285	24.8784	320.674
24.8987	72.8115	24.8987	192.474	24.8987	320.654
24.9191	72.5097	24.9191	192.541	24.9191	321.784
24.9395	72.5613	24.9395	192.626	24.9395	322.026
24.9599	72.8557	24.9599	192.419	24.9599	321.764
24.9803	72.7821	24.9803	192.529	24.9803	322.692
25.0007	72.7085	25.0007	192.316	25.0007	321.683
25.021	72.8557	25.021	192.292	25.021	321.844
25.0414	72.6864	25.0414	192.608	25.0414	321.864
25.0618	72.6643	25.0618	192.553	25.0618	321.824
25.0822	72.5024	25.0822	192.468	25.0822	321.582
25.1026	72.7673	25.1026	192.443	25.1026	322.187
25.1229	72.6643	25.1229	192.267	25.1229	321.824
25.1433	72.6201	25.1433	192.462	25.1433	322.107
25.1637	72.6201	25.1637	192.383	25.1637	322.429
25.1841	72.5097	25.1841	192.492	25.1841	321.118
25.2045	72.6128	25.2045	192.371	25.2045	321.622
25.2248	72.9734	25.2248	192.571	25.2248	322.167
25.2452	72.9293	25.2452	192.516	25.2452	321.784
25.2656	72.7968	25.2656	192.583	25.2656	322.268
25.286	72.7821	25.286	192.687	25.286	321.764
25.3064	72.8189	25.3064	192.443	25.3064	322.47
25.3268	72.7158	25.3268	192.693	25.3268	321.804
25.3471	72.5833	25.3471	192.486	25.3471	322.651
25.3675	72.5392	25.3675	192.498	25.3675	322.228
25.3879	72.6937	25.3879	192.541	25.3879	323.358
25.4083	72.841	25.4083	192.504	25.4083	322.51
25.4287	72.7526	25.4287	192.595	25.4287	322.248
25.449	72.6128	25.449	192.456	25.449	323.398
25.4694	72.7085	25.4694	192.62	25.4694	322.268
25.4898	73.0323	25.4898	192.377	25.4898	322.712
25.5102	72.5981	25.5102	192.644	25.5102	322.026
25.5306	72.7526	25.5306	192.45	25.5306	322.127
25.551	72.6496	25.551	192.304	25.551	323.337
25.5713	72.7968	25.5713	192.662	25.5713	322.873
25.5917	72.8189	25.5917	192.687	25.5917	321.461
25.6121	72.8778	25.6121	192.608	25.6121	322.772
25.6325	72.679	25.6325	192.419	25.6325	322.752
25.6529	72.9514	25.6529	192.662	25.6529	323.136
25.6732	73.1133	25.6732	192.784	25.6732	323.378
25.6936	72.7526	25.6936	192.626	25.6936	322.51
25.714	72.8336	25.714	192.48	25.714	323.075
25.7344	72.8778	25.7344	192.602	25.7344	322.631
25.7548	72.8998	25.7548	192.279	25.7548	323.499
25.7752	72.9293	25.7752	192.559	25.7752	323.539
25.7955	72.8851	25.7955	192.589	25.7955	323.66
25.8159	72.6643	25.8159	192.577	25.8159	322.793
25.8363	72.8189	25.8363	192.334	25.8363	323.156
25.8567	72.7453	25.8567	192.492	25.8567	323.216
25.8771	72.8115	25.8771	192.632	25.8771	323.095
25.8974	72.9072	25.8974	192.614	25.8974	323.499
25.9178	72.7011	25.9178	192.711	25.9178	323.236
25.9382	72.8483	25.9382	192.535	25.9382	323.741
25.9586	72.7158	25.9586	192.735	25.9586	324.205
25.979	72.6496	25.979	192.681	25.979	323.136
25.9993	72.7379	25.9993	192.547	25.9993	323.378
26.0197	72.841	26.0197	192.504	26.0197	322.712
26.0401	72.9293	26.0401	192.656	26.0401	323.115
26.0605	73.025	26.0605	192.559	26.0605	322.793
26.0809	72.8483	26.0809	192.565	26.0809	323.539
26.1013	72.7821	26.1013	192.602	26.1013	323.458
26.1216	72.7232	26.1216	192.595	26.1216	323.781
26.142	72.5981	26.142	192.668	26.142	324.205
26.1624	73.0102	26.1624	192.687	26.1624	322.813
26.1828	72.7968	26.1828	192.474	26.1828	323.761
26.2032	72.7232	26.2032	192.346	26.2032	323.983
26.2235	72.7821	26.2235	192.699	26.2235	323.075
26.2439	72.9366	26.2439	192.589	26.2439	323.559
26.2643	73.0912	26.2643	192.492	26.2643	324.124
26.2847	73.1206	26.2847	192.687	26.2847	323.398
26.3051	72.7305	26.3051	192.747	26.3051	322.974
26.3254	72.8262	26.3254	192.674	26.3254	323.499
26.3458	73.0912	26.3458	192.565	26.3458	324.669
26.3662	72.9882	26.3662	192.644	26.3662	324.649
26.3866	72.6201	26.3866	192.753	26.3866	323.115
26.407	72.9808	26.407	192.723	26.407	324.306
26.4274	72.8557	26.4274	192.516	26.4274	323.902
26.4477	72.8042	26.4477	192.437	26.4477	324.528
26.4681	72.9587	26.4681	192.456	26.4681	323.68
26.4885	72.7232	26.4885	192.711	26.4885	324.205
26.5089	72.8998	26.5089	192.583	26.5089	324.467
26.5293	72.8483	26.5293	192.839	26.5293	322.772
26.5496	72.8998	26.5496	192.48	26.5496	323.721
26.57	72.8336	26.57	192.808	26.57	322.793
26.5904	72.7379	26.5904	192.608	26.5904	323.6
26.6108	72.9587	26.6108	192.772	26.6108	324.871
26.6312	72.9219	26.6312	192.608	26.6312	324.407
26.6515	73.025	26.6515	192.644	26.6515	323.539
26.6719	72.8851	26.6719	192.997	26.6719	323.438
26.6923	72.8189	26.6923	192.547	26.6923	324.588
26.7127	72.9955	26.7127	192.76	26.7127	323.579
26.7331	72.8189	26.7331	192.772	26.7331	324.266
26.7535	72.7894	26.7535	192.905	26.7535	324.467
26.7738	73.1869	26.7738	192.401	26.7738	323.378
26.7942	72.9293	26.7942	192.729	26.7942	323.358
26.8146	73.0618	26.8146	192.802	26.8146	323.882
26.835	72.8262	26.835	192.589	26.835	323.943
26.8554	72.9366	26.8554	192.699	26.8554	323.801
26.8757	72.76	26.8757	192.626	26.8757	323.781
26.8961	72.7085	26.8961	192.826	26.8961	324.366
26.9165	72.841	26.9165	192.723	26.9165	324.205
26.9369	73.1427	26.9369	192.656	26.9369	323.902
26.9573	72.8998	26.9573	192.747	26.9573	323.236
26.9777	72.8262	26.9777	192.547	26.9777	324.326
26.998	72.76	26.998	192.711	26.998	324.669
27.0184	73.025	27.0184	192.82	27.0184	324.548
27.0388	72.7158	27.0388	192.674	27.0388	323.822
27.0592	72.9366	27.0592	192.492	27.0592	323.882
27.0796	72.9955	27.0796	192.608	27.0796	323.136
27.0999	72.7821	27.0999	192.705	27.0999	324.064
27.1203	73.047	27.1203	192.687	27.1203	323.438
27.1407	72.9514	27.1407	192.832	27.1407	323.741
27.1611	72.8336	27.1611	192.845	27.1611	323.176
27.1815	73.1059	27.1815	192.784	27.1815	323.499
27.2018	72.9072	27.2018	192.826	27.2018	324.266
27.2222	72.8925	27.2222	192.753	27.2222	322.631
27.2426	72.8262	27.2426	192.741	27.2426	324.205
27.263	72.8778	27.263	192.814	27.263	325.214
27.2834	73.2752	27.2834	192.857	27.2834	324.588
27.3038	72.9587	27.3038	192.753	27.3038	323.781
27.3241	73.128	27.3241	192.954	27.3241	325.093
27.3445	73.2752	27.3445	193.106	27.3445	324.023
27.3649	73.6653	27.3649	193.422	27.3649	325.254
27.3853	73.5107	27.3853	193.094	27.3853	325.153
27.4057	73.599	27.4057	193.215	27.4057	325.698
27.426	73.6653	27.426	193.775	27.426	326.727
27.4464	74.048	27.4464	194.072	27.4464	327.211
27.4668	74.0848	27.4668	194.656	27.4668	327.333
27.4872	74.7472	27.4872	194.936	27.4872	327.716
27.5076	75.4832	27.5076	195.957	27.5076	328.16
27.5279	76.0793	27.5279	196.753	27.5279	329.471
27.5483	77.3085	27.5483	197.488	27.5483	329.734
27.5687	79.0822	27.5687	198.382	27.5687	330.077
27.5891	81.2681	27.5891	197.975	27.5891	331.207
27.6095	84.1164	27.6095	198.412	27.6095	332.236
27.6299	84.2121	27.6299	197.884	27.6299	335.625
27.6502	84.8451	27.6502	197.355	27.6502	336.735
27.6706	84.3667	27.6706	196.413	27.6706	338.349
27.691	80.7309	27.691	195.41	27.691	334.859
27.7114	78.4051	27.7114	194.899	27.7114	332.014
27.7318	77.3747	27.7318	194.31	27.7318	331.731
27.7521	75.7334	27.7521	193.696	27.7521	330.097
27.7725	74.0554	27.7725	193.173	27.7725	327.05
27.7929	73.3709	27.7929	192.978	27.7929	324.931
27.8133	73.3194	27.8133	193.142	27.8133	325.274
27.8337	72.9734	27.8337	192.948	27.8337	324.487
27.854	73.1869	27.854	193.13	27.854	324.225
27.8744	73.0176	27.8744	192.553	27.8744	324.144
27.8948	73.0102	27.8948	192.79	27.8948	323.539
27.9152	73.047	27.9152	192.608	27.9152	323.297
27.9356	72.8778	27.9356	192.687	27.9356	323.923
27.956	73.0912	27.956	192.626	27.956	323.539
27.9763	72.8557	27.9763	192.681	27.9763	323.519
27.9967	72.7747	27.9967	192.383	27.9967	323.559
28.0171	72.5318	28.0171	192.334	28.0171	323.822
28.0375	72.6422	28.0375	192.51	28.0375	324.387
28.0579	72.6128	28.0579	192.602	28.0579	323.438
28.0782	72.6643	28.0782	192.608	28.0782	322.914
28.0986	72.5613	28.0986	192.443	28.0986	323.216
28.119	72.9514	28.119	192.2	28.119	323.075
28.1394	72.5097	28.1394	192.34	28.1394	324.568
28.1598	72.6864	28.1598	192.48	28.1598	323.035
28.1801	72.1933	28.1801	192.492	28.1801	323.035
28.2005	72.6349	28.2005	192.474	28.2005	323.539
28.2209	72.679	28.2209	192.322	28.2209	323.257
28.2413	72.5613	28.2413	192.468	28.2413	322.55
28.2617	72.4803	28.2617	192.407	28.2617	324.306
28.2821	72.5171	28.2821	192.656	28.2821	322.934
28.3024	72.7379	28.3024	192.364	28.3024	323.64
28.3228	72.8262	28.3228	192.34	28.3228	323.055
28.3432	72.679	28.3432	192.547	28.3432	323.418
28.3636	72.5907	28.3636	192.358	28.3636	323.115
28.384	72.7747	28.384	192.401	28.384	322.974
28.4043	72.5318	28.4043	192.298	28.4043	323.156
28.4247	72.5024	28.4247	192.273	28.4247	323.277
28.4451	72.6349	28.4451	192.285	28.4451	322.772
28.4655	72.3184	28.4655	192.553	28.4655	322.248
28.4859	72.4509	28.4859	192.304	28.4859	321.723
28.5063	72.7894	28.5063	192.249	28.5063	322.026
28.5266	72.5833	28.5266	192.407	28.5266	323.499
28.547	72.5907	28.547	192.51	28.547	323.015
28.5674	72.4141	28.5674	192.383	28.5674	323.075
28.5878	72.3037	28.5878	192.462	28.5878	323.015
28.6081	72.4656	28.6081	192.243	28.6081	323.236
28.6285	72.6864	28.6285	192.164	28.6285	322.712
28.6489	72.4803	28.6489	192.371	28.6489	322.349
28.6693	72.4288	28.6693	192.213	28.6693	322.954
28.6897	72.2522	28.6897	192.462	28.6897	322.207
28.7101	72.2963	28.7101	192.328	28.7101	322.772
28.7304	72.4582	28.7304	192.48	28.7304	322.51
28.7508	72.4361	28.7508	192.346	28.7508	322.207
28.7712	72.392	28.7712	192.401	28.7712	322.107
28.7916	72.3699	28.7916	192.316	28.7916	321.804
28.812	72.5392	28.812	192.389	28.812	322.55
28.8324	72.4141	28.8324	192.322	28.8324	322.53
28.8527	72.6349	28.8527	192.279	28.8527	322.692
28.8731	72.3625	28.8731	192.34	28.8731	322.934
28.8935	72.7968	28.8935	192.243	28.8935	322.187
28.9139	72.4361	28.9139	192.614	28.9139	322.147
28.9342	72.4141	28.9342	192.474	28.9342	322.752
28.9546	72.4803	28.9546	192.462	28.9546	322.55
28.975	72.2963	28.975	192.14	28.975	322.571
28.9954	72.5245	28.9954	192.298	28.9954	321.138
29.0158	72.6128	29.0158	192.407	29.0158	322.349
29.0362	72.6496	29.0362	192.285	29.0362	322.369
29.0565	72.105	29.0565	192.225	29.0565	322.571
29.0769	72.1638	29.0769	192.371	29.0769	322.389
29.0973	72.4509	29.0973	192.231	29.0973	322.006
29.1177	72.4141	29.1177	192.219	29.1177	322.611
29.1381	72.4656	29.1381	192.279	29.1381	322.207
29.1584	72.208	29.1584	192.158	29.1584	322.066
29.1788	72.3037	29.1788	192.346	29.1788	321.562
29.1992	72.4803	29.1992	192.164	29.1992	322.107
29.2196	72.5171	29.2196	192.158	29.2196	322.026
29.24	72.2522	29.24	192.346	29.24	321.844
29.2604	72.5392	29.2604	192.243	29.2604	322.127
29.2807	72.4361	29.2807	192.431	29.2807	323.035
29.3011	72.5245	29.3011	192.346	29.3011	322.611
29.3215	72.6275	29.3215	192.194	29.3215	322.974
29.3419	72.7011	29.3419	192.589	29.3419	322.974
29.3623	72.4877	29.3623	192.358	29.3623	322.631
29.3826	72.5465	29.3826	192.255	29.3826	323.701
29.403	72.9146	29.403	192.413	29.403	323.236
29.4234	72.3405	29.4234	192.784	29.4234	323.499
29.4438	72.8042	29.4438	192.826	29.4438	324.79
29.4642	72.9219	29.4642	193.203	29.4642	324.77
29.4845	72.6717	29.4845	193.203	29.4845	324.992
29.5049	72.9955	29.5049	193.683	29.5049	326.909
29.5253	72.841	29.5253	194.486	29.5253	327.756
29.5457	73.1427	29.5457	194.905	29.5457	329.189
29.5661	72.863	29.5661	195.027	29.5661	331.872
29.5865	72.7305	29.5865	194.972	29.5865	332.256
29.6068	72.6496	29.6068	194.638	29.6068	334.758
29.6272	72.5907	29.6272	194.358	29.6272	335.666
29.6476	72.5907	29.6476	193.975	29.6476	337.704
29.668	72.4214	29.668	193.495	29.668	338.37
29.6884	72.7158	29.6884	193.07	29.6884	339.883
29.7087	72.392	29.7087	192.602	29.7087	336.856
29.7291	72.3037	29.7291	192.881	29.7291	335.323
29.7495	72.2301	29.7495	192.316	29.7495	332.498
29.7699	72.3478	29.7699	192.304	29.7699	330.924
29.7903	72.3037	29.7903	192.383	29.7903	327.292
29.8106	72.2889	29.8106	192.206	29.8106	327.615
29.831	72.4361	29.831	192.364	29.831	324.245
29.8514	72.1491	29.8514	192.31	29.8514	323.378
29.8718	72.2816	29.8718	192.097	29.8718	322.813
29.8922	72.2301	29.8922	191.963	29.8922	322.51
29.9126	72.0829	29.9126	192.17	29.9126	321.622
29.9329	72.3552	29.9329	192.146	29.9329	321.622
29.9533	72.2669	29.9533	192.012	29.9533	321.158
29.9737	72.127	29.9737	192.054	29.9737	322.55
29.9941	72.208	29.9941	192.158	29.9941	321.642
30.0145	72.0829	30.0145	192.012	30.0145	321.38
30.0348	72.1565	30.0348	192.237	30.0348	322.107
30.0552	72.3037	30.0552	192.079	30.0552	322.55
30.0756	72.1638	30.0756	191.878	30.0756	322.167
30.096	72.2006	30.096	192.146	30.096	321.864
30.1164	72.2154	30.1164	192.133	30.1164	322.591
30.1367	72.3478	30.1367	192.17	30.1367	321.32
30.1571	72.1418	30.1571	192.267	30.1571	321.481
30.1775	72.127	30.1775	192.152	30.1775	321.178
30.1979	72.3037	30.1979	192.054	30.1979	323.055
30.2183	72.1418	30.2183	192.243	30.2183	321.905
30.2387	72.1418	30.2387	192.121	30.2387	321.178
30.259	72.4214	30.259	192.133	30.259	321.925
30.2794	72.2669	30.2794	192.194	30.2794	321.945
30.2998	72.3552	30.2998	192.395	30.2998	322.47
30.3202	72.5024	30.3202	192.346	30.3202	322.046
30.3406	72.4435	30.3406	192.371	30.3406	321.683
30.3609	72.6349	30.3609	192.45	30.3609	322.127
30.3813	72.4067	30.3813	192.626	30.3813	323.539
30.4017	72.4877	30.4017	193.063	30.4017	323.842
30.4221	72.392	30.4221	193.155	30.4221	324.003
30.4425	72.0902	30.4425	193.313	30.4425	323.64
30.4628	72.5465	30.4628	193.331	30.4628	323.963
30.4832	72.2595	30.4832	193.003	30.4832	324.104
30.5036	72.1418	30.5036	192.869	30.5036	324.346
30.524	72.0755	30.524	192.65	30.524	324.447
30.5444	72.2448	30.5444	192.45	30.5444	324.911
30.5648	72.3331	30.5648	192.383	30.5648	326.162
30.5851	71.9357	30.5851	192.371	30.5851	325.355
30.6055	72.0314	30.6055	192.14	30.6055	323.64
30.6259	72.127	30.6259	192.164	30.6259	323.519
30.6463	72.127	30.6463	192	30.6463	321.582
30.6667	71.9725	30.6667	192.2	30.6667	322.026
30.687	72.1859	30.687	191.957	30.687	320.694
30.7074	72.2374	30.7074	192.091	30.7074	321.441
30.7278	72.2006	30.7278	192.054	30.7278	321.178
30.7482	72.2374	30.7482	191.975	30.7482	321.037
30.7686	72.5024	30.7686	192.054	30.7686	320.573
30.789	72.2522	30.789	191.854	30.789	320.916
30.8093	72.1933	30.8093	192.127	30.8093	321.663
30.8297	72.024	30.8297	192.267	30.8297	320.835
30.8501	72.105	30.8501	191.909	30.8501	320.956
30.8705	71.8915	30.8705	191.994	30.8705	320.956
30.8909	72.1786	30.8909	191.951	30.8909	321.017
30.9112	71.8621	30.9112	192.109	30.9112	321.199
30.9316	72.0534	30.9316	192.018	30.9316	320.734
30.952	72.1197	30.952	191.854	30.952	321.299
30.9724	72.208	30.9724	191.988	30.9724	322.51
30.9928	71.9872	30.9928	191.872	30.9928	320.513
31.0131	72.2595	31.0131	191.933	31.0131	320.593
31.0335	72.0608	31.0335	192.219	31.0335	320.25
31.0539	72.1638	31.0539	191.769	31.0539	320.593
31.0743	72.0093	31.0743	191.842	31.0743	320.613
31.0947	72.0755	31.0947	192.182	31.0947	320.452
31.1151	72.3037	31.1151	192.048	31.1151	320.452
31.1354	71.9872	31.1354	192.194	31.1354	320.654
31.1558	71.8326	31.1558	192.042	31.1558	320.291
31.1762	72.0608	31.1762	192.036	31.1762	320.27
31.1966	72.0608	31.1966	192.024	31.1966	320.351
31.217	72.2301	31.217	191.817	31.217	320.916
31.2373	71.8621	31.2373	191.884	31.2373	319.443
31.2577	72.0093	31.2577	191.866	31.2577	320.028
31.2781	72.0166	31.2781	192.018	31.2781	320.977
31.2985	71.8842	31.2985	191.957	31.2985	320.654
31.3189	72.2227	31.3189	192.158	31.3189	320.008
31.3392	71.9283	31.3392	191.89	31.3392	319.907
31.3596	71.921	31.3596	191.969	31.3596	319.625
31.38	72.1123	31.38	191.903	31.38	319.08
31.4004	72.1859	31.4004	191.884	31.4004	320.997
31.4208	71.8621	31.4208	191.708	31.4208	319.766
31.4412	72.3699	31.4412	191.982	31.4412	319.766
31.4615	71.921	31.4615	191.781	31.4615	321.138
31.4819	72.0166	31.4819	191.939	31.4819	320.391
31.5023	72.1197	31.5023	192.036	31.5023	319.867
31.5227	72.2006	31.5227	191.793	31.5227	320.19
31.5431	71.8326	31.5431	191.83	31.5431	319.826
31.5634	71.8989	31.5634	191.927	31.5634	319.625
31.5838	71.8989	31.5838	191.945	31.5838	319.564
31.6042	71.9504	31.6042	191.933	31.6042	320.008
31.6246	72.0314	31.6246	191.866	31.6246	320.21
31.645	72.0314	31.645	191.957	31.645	320.553
31.6654	72.1491	31.6654	191.757	31.6654	319.786
31.6857	72.1712	31.6857	191.927	31.6857	318.838
31.7061	71.8915	31.7061	191.963	31.7061	319.847
31.7265	72.1418	31.7265	191.836	31.7265	320.734
31.7469	71.9872	31.7469	191.939	31.7469	320.028
31.7673	72.0608	31.7673	191.909	31.7673	320.291
31.7876	71.7885	31.7876	191.732	31.7876	320.311
31.808	71.7517	31.808	191.623	31.808	319.403
31.8284	71.943	31.8284	191.751	31.8284	320.27
31.8488	71.921	31.8488	191.842	31.8488	320.149
31.8692	71.8989	31.8692	192.061	31.8692	320.432
31.8895	72.0461	31.8895	191.963	31.8895	319.867
31.9099	71.8253	31.9099	191.775	31.9099	319.362
31.9303	71.9946	31.9303	191.83	31.9303	318.898
31.9507	71.8179	31.9507	191.763	31.9507	320.028
31.9711	71.7443	31.9711	191.842	31.9711	320.069
31.9915	71.9798	31.9915	191.817	31.9915	319.988
32.0118	71.8842	32.0118	191.915	32.0118	318.898
32.0322	72.0608	32.0322	191.823	32.0322	318.898
32.0526	72.0976	32.0526	191.83	32.0526	319.241
32.073	71.9136	32.073	191.738	32.073	319.705
32.0934	71.8253	32.0934	191.72	32.0934	319.645
32.1137	71.921	32.1137	191.751	32.1137	319.504
32.1341	71.9136	32.1341	191.969	32.1341	319.685
32.1545	72.0166	32.1545	191.732	32.1545	319.907
32.1749	71.8842	32.1749	191.927	32.1749	319.746
32.1953	72.1712	32.1953	191.678	32.1953	319.968
32.2156	72.0829	32.2156	191.878	32.2156	319.564
32.236	71.9651	32.236	191.714	32.236	319.443
32.2564	71.9872	32.2564	191.969	32.2564	319.685
32.2768	71.9725	32.2768	191.86	32.2768	319.08
32.2972	72.0093	32.2972	191.738	32.2972	320.169
32.3175	71.8842	32.3175	191.963	32.3175	319.665
32.3379	71.8842	32.3379	191.836	32.3379	320.008
32.3583	71.7222	32.3583	191.842	32.3583	319.282
32.3787	71.8547	32.3787	191.896	32.3787	320.008
32.3991	71.9872	32.3991	191.83	32.3991	320.028
32.4195	72.1565	32.4195	191.872	32.4195	319.463
32.4398	72.0608	32.4398	191.823	32.4398	319.927
32.4602	71.9062	32.4602	191.769	32.4602	319.605
32.4806	71.9651	32.4806	191.678	32.4806	320.169
32.501	71.7738	32.501	191.909	32.501	319.564
32.5214	71.921	32.5214	191.878	32.5214	319.019
32.5418	72.0314	32.5418	191.775	32.5418	319.564
32.5621	71.9872	32.5621	191.702	32.5621	319.241
32.5825	71.6854	32.5825	191.884	32.5825	319.705
32.6029	72.0166	32.6029	191.787	32.6029	318.918
32.6233	71.9357	32.6233	191.842	32.6233	319.544
32.6437	72.0755	32.6437	191.848	32.6437	320.109
32.664	71.921	32.664	191.842	32.664	319.342
32.6844	72.0387	32.6844	191.823	32.6844	318.979
32.7048	71.8326	32.7048	191.763	32.7048	319.201
32.7252	71.7664	32.7252	191.817	32.7252	320.331
32.7456	71.6192	32.7456	191.836	32.7456	319.524
32.7659	71.8842	32.7659	191.957	32.7659	319.262
32.7863	71.8842	32.7863	191.763	32.7863	319.302
32.8067	72.1197	32.8067	191.629	32.8067	318.999
32.8271	71.7222	32.8271	191.866	32.8271	319.221
32.8475	71.759	32.8475	191.769	32.8475	319.564
32.8678	71.7443	32.8678	191.988	32.8678	319.524
32.8882	71.7958	32.8882	191.574	32.8882	319.544
32.9086	71.7958	32.9086	191.884	32.9086	319.524
32.929	71.9357	32.929	191.836	32.929	318.777
32.9494	71.9504	32.9494	191.805	32.9494	319.1
32.9698	71.8694	32.9698	191.696	32.9698	319.262
32.9901	71.8179	32.9901	192.006	32.9901	319.322
33.0105	71.9946	33.0105	191.817	33.0105	319.806
33.0309	71.9136	33.0309	191.72	33.0309	319.625
33.0513	71.9062	33.0513	191.787	33.0513	319.1
33.0717	71.943	33.0717	191.678	33.0717	319.181
33.0921	72.0019	33.0921	191.665	33.0921	319.504
33.1124	71.8326	33.1124	191.842	33.1124	319.483
33.1328	72.0093	33.1328	191.933	33.1328	319.14
33.1532	71.759	33.1532	191.653	33.1532	319.847
33.1736	71.9725	33.1736	191.69	33.1736	319.564
33.194	71.9798	33.194	191.975	33.194	319.1
33.2143	72.0608	33.2143	191.696	33.2143	319.262
33.2347	71.7958	33.2347	191.836	33.2347	319.383
33.2551	71.7811	33.2551	191.848	33.2551	319.201
33.2755	72.0682	33.2755	191.939	33.2755	320.674
33.2959	71.656	33.2959	191.781	33.2959	320.23
33.3162	71.8179	33.3162	191.793	33.3162	320.25
33.3366	71.7664	33.3366	191.574	33.3366	319.907
33.357	71.7958	33.357	191.848	33.357	318.656
33.3774	71.8842	33.3774	191.988	33.3774	319.201
33.3978	71.7738	33.3978	191.72	33.3978	319.463
33.4181	71.8032	33.4181	191.659	33.4181	319.463
33.4385	71.8253	33.4385	191.55	33.4385	318.959
33.4589	71.7517	33.4589	191.884	33.4589	319.524
33.4793	71.553	33.4793	191.696	33.4793	318.676
33.4997	71.6486	33.4997	191.714	33.4997	319.705
33.52	71.8694	33.52	191.811	33.52	319.443
33.5404	71.84	33.5404	191.744	33.5404	318.838
33.5608	72.024	33.5608	191.726	33.5608	320.048
33.5812	71.9504	33.5812	191.781	33.5812	319.746
33.6016	71.7443	33.6016	191.787	33.6016	319.504
33.622	71.8474	33.622	191.647	33.622	318.858
33.6423	71.7885	33.6423	191.726	33.6423	319.282
33.6627	71.7222	33.6627	191.659	33.6627	318.797
33.6831	71.7811	33.6831	191.593	33.6831	319.786
33.7035	72.0387	33.7035	191.738	33.7035	319.665
33.7239	71.8989	33.7239	191.69	33.7239	319.383
33.7443	71.7075	33.7443	191.823	33.7443	319.867
33.7646	71.84	33.7646	191.787	33.7646	318.656
33.785	71.7958	33.785	191.775	33.785	319.08
33.8054	71.7885	33.8054	191.617	33.8054	318.959
33.8258	71.921	33.8258	191.586	33.8258	319.665
33.8462	71.7517	33.8462	191.72	33.8462	319.524
33.8665	71.8326	33.8665	191.939	33.8665	319.12
33.8869	71.9357	33.8869	191.817	33.8869	319.322
33.9073	71.8915	33.9073	191.538	33.9073	319.282
33.9277	71.656	33.9277	191.854	33.9277	319.302
33.9481	72.0608	33.9481	191.708	33.9481	318.838
33.9684	71.8474	33.9684	191.696	33.9684	319.14
33.9888	71.8768	33.9888	191.751	33.9888	319.403
34.0092	71.8694	34.0092	191.586	34.0092	319.806
34.0296	71.7443	34.0296	191.653	34.0296	319.181
34.05	71.575	34.05	191.538	34.05	319.342
34.0703	71.8621	34.0703	191.696	34.0703	318.979
34.0907	71.8474	34.0907	191.696	34.0907	318.939
34.1111	71.943	34.1111	191.811	34.1111	318.918
34.1315	71.8915	34.1315	191.69	34.1315	319.625
34.1519	71.8989	34.1519	191.605	34.1519	319.383
34.1723	71.8253	34.1723	191.751	34.1723	319.746
34.1926	71.8474	34.1926	191.714	34.1926	318.616
34.213	72.024	34.213	191.823	34.213	320.008
34.2334	71.9946	34.2334	191.823	34.2334	319.383
34.2538	71.8915	34.2538	191.83	34.2538	319.887
34.2742	71.8621	34.2742	191.52	34.2742	319.04
34.2945	71.7885	34.2945	191.659	34.2945	319.282
34.3149	71.759	34.3149	191.842	34.3149	318.676
34.3353	71.9283	34.3353	191.775	34.3353	319.887
34.3557	71.7369	34.3557	191.659	34.3557	319.423
34.3761	72.0387	34.3761	191.623	34.3761	319.06
34.3965	71.9651	34.3965	191.793	34.3965	319.1
34.4168	71.9651	34.4168	191.793	34.4168	318.575
34.4372	71.9946	34.4372	191.72	34.4372	319.019
34.4576	71.9504	34.4576	191.811	34.4576	319.262
34.478	71.9357	34.478	191.951	34.478	319.201
34.4984	71.9578	34.4984	191.823	34.4984	319.423
34.5187	71.8989	34.5187	191.629	34.5187	319.685
34.5391	72.105	34.5391	191.714	34.5391	319.383
34.5595	71.8106	34.5595	191.757	34.5595	319.584
34.5799	71.9062	34.5799	191.872	34.5799	318.777
34.6003	71.9725	34.6003	191.775	34.6003	319.383
34.6206	71.9357	34.6206	191.763	34.6206	319.867
34.641	71.8621	34.641	192.036	34.641	320.008
34.6614	71.7001	34.6614	191.732	34.6614	319.645
34.6818	71.759	34.6818	191.811	34.6818	319.06
34.7022	71.9283	34.7022	191.799	34.7022	318.979
34.7225	71.9357	34.7225	191.769	34.7225	319.161
34.7429	71.7738	34.7429	191.72	34.7429	319.463
34.7633	71.9651	34.7633	191.653	34.7633	320.109
34.7837	71.84	34.7837	191.757	34.7837	319.181
34.8041	71.921	34.8041	191.763	34.8041	319.766
34.8245	71.656	34.8245	191.763	34.8245	319.645
34.8448	71.7811	34.8448	191.714	34.8448	318.959
34.8652	71.9725	34.8652	191.665	34.8652	319.927
34.8856	71.7738	34.8856	191.933	34.8856	319.665
34.906	71.8842	34.906	191.605	34.906	319.383
34.9264	71.943	34.9264	191.738	34.9264	318.959
34.9468	71.8326	34.9468	192.012	34.9468	319.625
34.9671	71.921	34.9671	191.945	34.9671	318.515
34.9875	71.8474	34.9875	191.738	34.9875	319.1
35.0079	71.8547	35.0079	191.799	35.0079	319.362
35.0283	72.0019	35.0283	191.817	35.0283	320.048
35.0487	71.8253	35.0487	191.781	35.0487	319.564
35.069	71.9283	35.069	191.884	35.069	320.371
35.0894	71.9136	35.0894	191.659	35.0894	319.948
35.1098	71.7664	35.1098	191.775	35.1098	319.907
35.1302	72.0682	35.1302	191.72	35.1302	319.826
35.1506	71.8621	35.1506	191.732	35.1506	320.028
35.1709	71.9725	35.1709	191.848	35.1709	319.786
35.1913	71.9136	35.1913	191.763	35.1913	318.596
35.2117	71.5971	35.2117	191.817	35.2117	318.878
35.2321	71.8694	35.2321	191.781	35.2321	319.463
35.2525	71.7369	35.2525	191.86	35.2525	319.403
35.2728	71.9872	35.2728	191.872	35.2728	319.544
35.2932	71.9578	35.2932	191.744	35.2932	318.575
35.3136	71.6339	35.3136	191.635	35.3136	318.656
35.334	71.8768	35.334	191.757	35.334	319.927
35.3544	71.8768	35.3544	191.611	35.3544	319.423
35.3748	71.8989	35.3748	191.732	35.3748	319.423
35.3951	71.7811	35.3951	191.623	35.3951	319.12
35.4155	71.7443	35.4155	191.787	35.4155	318.959
35.4359	71.8106	35.4359	191.744	35.4359	319.524
35.4563	71.8694	35.4563	191.684	35.4563	320.371
35.4767	71.9357	35.4767	191.842	35.4767	319.483
35.497	71.8326	35.497	191.647	35.497	319.262
35.5174	71.6781	35.5174	191.866	35.5174	319.766
35.5378	72.0166	35.5378	191.732	35.5378	319.504
35.5582	71.9725	35.5582	191.574	35.5582	319.847
35.5786	71.8179	35.5786	191.775	35.5786	319.08
35.599	72.0461	35.599	191.787	35.599	319.443
35.6193	71.9651	35.6193	191.732	35.6193	320.069
35.6397	71.7517	35.6397	191.641	35.6397	320.25
35.6601	71.8621	35.6601	191.696	35.6601	319.867
35.6805	71.9136	35.6805	191.86	35.6805	319.262
35.7009	71.8032	35.7009	191.963	35.7009	319.019
35.7212	71.8253	35.7212	191.72	35.7212	320.149
35.7416	71.8915	35.7416	191.903	35.7416	319.927
35.762	71.8474	35.762	191.714	35.762	319.564
35.7824	71.8621	35.7824	191.781	35.7824	319.564
35.8028	71.84	35.8028	191.526	35.8028	319.463
35.8231	71.943	35.8231	191.69	35.8231	320.23
35.8435	71.9578	35.8435	191.817	35.8435	320.311
35.8639	71.8915	35.8639	191.842	35.8639	319.383
35.8843	71.8842	35.8843	191.744	35.8843	320.351
35.9047	72.0608	35.9047	191.817	35.9047	319.685
35.925	71.8474	35.925	191.811	35.925	318.676
35.9454	71.9136	35.9454	191.86	35.9454	319.867
35.9658	71.9578	35.9658	191.878	35.9658	320.169
35.9862	72.024	35.9862	191.854	35.9862	319.544
36.0066	71.9504	36.0066	191.781	36.0066	319.988
36.027	72.0755	36.027	191.787	36.027	319.988
36.0473	71.656	36.0473	191.702	36.0473	319.262
36.0677	71.9946	36.0677	191.811	36.0677	319.483
36.0881	71.8474	36.0881	191.823	36.0881	319.463
36.1085	72.0314	36.1085	191.672	36.1085	319.847
36.1289	71.8326	36.1289	191.842	36.1289	320.573
36.1493	71.6707	36.1493	191.799	36.1493	320.533
36.1696	71.7885	36.1696	192.042	36.1696	319.605
36.19	71.9872	36.19	191.933	36.19	319.867
36.2104	71.9504	36.2104	191.927	36.2104	319.826
36.2308	71.9872	36.2308	191.635	36.2308	320.129
36.2512	71.9136	36.2512	191.532	36.2512	320.432
36.2715	72.0314	36.2715	191.672	36.2715	319.584
36.2919	71.8694	36.2919	191.89	36.2919	319.685
36.3123	71.921	36.3123	191.884	36.3123	319.362
36.3327	71.7885	36.3327	191.854	36.3327	319.161
36.3531	71.7296	36.3531	191.921	36.3531	320.331
36.3734	71.8989	36.3734	191.775	36.3734	320.472
36.3938	71.9504	36.3938	191.714	36.3938	320.028
36.4142	72.1418	36.4142	191.738	36.4142	320.028
36.4346	71.8547	36.4346	191.866	36.4346	319.019
36.455	71.9357	36.455	191.757	36.455	320.674
36.4753	71.7149	36.4753	191.799	36.4753	319.867
36.4957	72.0682	36.4957	192.018	36.4957	320.391
36.5161	71.7885	36.5161	191.939	36.5161	319.584
36.5365	72.0755	36.5365	191.896	36.5365	320.008
36.5569	72.1123	36.5569	191.732	36.5569	319.786
36.5772	72.2301	36.5772	191.805	36.5772	320.492
36.5976	71.8842	36.5976	191.69	36.5976	319.665
36.618	72.024	36.618	191.702	36.618	319.665
36.6384	71.7369	36.6384	191.781	36.6384	319.786
36.6588	72.0755	36.6588	191.811	36.6588	319.665
36.6792	71.9504	36.6792	191.866	36.6792	320.391
36.6995	71.9357	36.6995	191.738	36.6995	319.665
36.7199	71.8694	36.7199	191.775	36.7199	320.714
36.7403	71.8842	36.7403	191.945	36.7403	320.23
36.7607	71.943	36.7607	192.073	36.7607	319.423
36.7811	71.8989	36.7811	191.878	36.7811	320.432
36.8015	72.105	36.8015	191.89	36.8015	318.777
36.8218	72.1123	36.8218	191.69	36.8218	320.573
36.8422	72.3405	36.8422	191.811	36.8422	320.069
36.8626	71.8474	36.8626	192.097	36.8626	319.383
36.883	72.0829	36.883	191.708	36.883	320.311
36.9034	71.943	36.9034	191.799	36.9034	319.383
36.9237	71.9725	36.9237	191.83	36.9237	319.927
36.9441	72.0755	36.9441	191.732	36.9441	320.835
36.9645	72.0608	36.9645	191.842	36.9645	320.876
36.9849	72.2595	36.9849	192.121	36.9849	320.331
37.0053	72.2301	37.0053	191.969	37.0053	319.948
37.0256	72.1859	37.0256	191.878	37.0256	319.927
37.046	72.1418	37.046	191.921	37.046	320.391
37.0664	72.0976	37.0664	191.726	37.0664	319.907
37.0868	72.0755	37.0868	191.823	37.0868	320.291
37.1072	72.1491	37.1072	191.89	37.1072	319.887
37.1275	72.0019	37.1275	191.988	37.1275	320.331
37.1479	72.1197	37.1479	191.854	37.1479	320.21
37.1683	72.1638	37.1683	191.951	37.1683	319.181
37.1887	71.9578	37.1887	191.69	37.1887	320.351
37.2091	72.4435	37.2091	191.769	37.2091	321.299
37.2295	72.105	37.2295	191.805	37.2295	320.23
37.2498	72.1418	37.2498	191.775	37.2498	320.997
37.2702	72.105	37.2702	191.939	37.2702	320.513
37.2906	72.0534	37.2906	191.86	37.2906	320.775
37.311	72.1418	37.311	191.89	37.311	320.694
37.3314	72.2227	37.3314	191.775	37.3314	320.351
37.3517	72.3773	37.3517	191.933	37.3517	320.835
37.3721	72.3552	37.3721	192.146	37.3721	319.968
37.3925	72.0829	37.3925	191.599	37.3925	320.351
37.4129	72.0461	37.4129	191.605	37.4129	320.593
37.4333	72.0755	37.4333	191.89	37.4333	319.948
37.4537	72.1197	37.4537	191.793	37.4537	320.291
37.474	72.0608	37.474	191.696	37.474	320.452
37.4944	72.024	37.4944	191.896	37.4944	319.968
37.5148	72.392	37.5148	191.933	37.5148	320.149
37.5352	71.759	37.5352	191.836	37.5352	320.573
37.5556	71.7958	37.5556	191.872	37.5556	320.432
37.5759	72.2816	37.5759	191.799	37.5759	320.533
37.5963	72.1565	37.5963	191.896	37.5963	320.25
37.6167	72.4435	37.6167	191.86	37.6167	320.331
37.6371	72.0093	37.6371	191.988	37.6371	320.311
37.6575	72.3478	37.6575	191.854	37.6575	320.977
37.6778	72.1344	37.6778	191.909	37.6778	320.452
37.6982	72.0019	37.6982	192.085	37.6982	320.936
37.7186	72.2227	37.7186	192.054	37.7186	321.4
37.739	72.3184	37.739	192.079	37.739	321.441
37.7594	72.1933	37.7594	192.164	37.7594	321.299
37.7797	72.0976	37.7797	192.018	37.7797	320.835
37.8001	72.3257	37.8001	191.963	37.8001	322.066
37.8205	72.2227	37.8205	192.133	37.8205	320.956
37.8409	72.2522	37.8409	192.346	37.8409	321.118
37.8613	72.6569	37.8613	192.292	37.8613	321.501
37.8817	72.5245	37.8817	192.17	37.8817	322.672
37.902	72.6864	37.902	192.231	37.902	321.037
37.9224	72.3993	37.9224	192.097	37.9224	322.046
37.9428	72.4729	37.9428	192.51	37.9428	322.873
37.9632	72.5245	37.9632	192.231	37.9632	323.701
37.9836	72.5392	37.9836	192.31	37.9836	323.358
38.004	72.3405	38.004	192.522	38.004	323.741
38.0243	73.0912	38.0243	192.687	38.0243	325.537
38.0447	72.8998	38.0447	192.687	38.0447	327.897
38.0651	73.0102	38.0651	193.07	38.0651	328.503
38.0855	73.4224	38.0855	193.088	38.0855	329.592
38.1058	74.2394	38.1058	193.562	38.1058	331.913
38.1262	74.2246	38.1262	193.921	38.1262	334.031
38.1466	74.8134	38.1466	194.474	38.1466	337.078
38.167	75.5568	38.167	195.355	38.167	339.58
38.1874	76.3811	38.1874	197.014	38.1874	344.887
38.2078	77.6176	38.2078	198.206	38.2078	348.418
38.2281	79.5238	38.2281	200.096	38.2281	353.785
38.2485	82.063	38.2485	203.7	38.2485	358.769
38.2689	88.238	38.2689	205.725	38.2689	361.069
38.2893	98.9247	38.2893	205.098	38.2893	365.932
38.3097	109.891	38.3097	204.843	38.3097	370.351
38.33	118.524	38.33	204.6	38.33	374.286
38.3504	123.647	38.3504	203.931	38.3504	374.73
38.3708	118.237	38.3708	202.381	38.3708	372.288
38.3912	105.357	38.3912	200.442	38.3912	368.333
38.4116	97.6367	38.4116	198.637	38.4116	361.977
38.432	98.3727	38.432	197.215	38.432	357.115
38.4523	97.0626	38.4523	196.327	38.4523	350.093
38.4727	92.4553	38.4727	194.644	38.4727	348.761
38.4931	82.5046	38.4931	193.848	38.4931	342.002
38.5135	77.1392	38.5135	193.44	38.5135	336.392
38.5339	75.4169	38.5339	192.723	38.5339	332.316
38.5542	74.6294	38.5542	192.747	38.5542	328.725
38.5746	73.6137	38.5746	192.425	38.5746	327.958
38.595	73.6726	38.595	192.267	38.595	325.557
38.6154	73.3194	38.6154	192.352	38.6154	325.839
38.6358	72.679	38.6358	191.969	38.6358	324.286
38.6561	72.5907	38.6561	191.939	38.6561	323.983
38.6765	72.7011	38.6765	192.03	38.6765	322.591
38.6969	72.4582	38.6969	192.073	38.6969	322.207
38.7173	72.4656	38.7173	192.109	38.7173	322.308
38.7377	72.4803	38.7377	191.866	38.7377	322.672
38.7581	72.3699	38.7581	191.988	38.7581	322.47
38.7784	72.2816	38.7784	191.811	38.7784	322.107
38.7988	72.2669	38.7988	191.915	38.7988	321.501
38.8192	72.0461	38.8192	191.763	38.8192	319.867
38.8396	71.9283	38.8396	191.653	38.8396	320.977
38.86	72.2669	38.86	192.012	38.86	320.714
38.8803	72.3331	38.8803	191.726	38.8803	321.864
38.9007	71.943	38.9007	191.744	38.9007	321.259
38.9211	72.2374	38.9211	192.036	38.9211	320.351
38.9415	72.1344	38.9415	191.708	38.9415	320.069
38.9619	72.0755	38.9619	191.915	38.9619	319.766
38.9823	72.1123	38.9823	191.982	38.9823	319.968
39.0026	71.9136	39.0026	191.878	39.0026	320.27
39.023	71.8842	39.023	191.915	39.023	320.149
39.0434	71.8253	39.0434	191.842	39.0434	319.645
39.0638	72.0387	39.0638	191.933	39.0638	320.815
39.0842	72.1418	39.0842	191.927	39.0842	320.27
39.1045	72.208	39.1045	191.544	39.1045	319.544
39.1249	72.1786	39.1249	191.988	39.1249	320.008
39.1453	71.8547	39.1453	191.793	39.1453	320.391
39.1657	72.1123	39.1657	191.568	39.1657	319.746
39.1861	72.2154	39.1861	191.647	39.1861	319.201
39.2064	72.1859	39.2064	191.884	39.2064	320.573
39.2268	72.2301	39.2268	192.079	39.2268	320.21
39.2472	72.0314	39.2472	191.823	39.2472	319.907
39.2676	72.0976	39.2676	191.69	39.2676	320.775
39.288	71.9357	39.288	191.878	39.288	320.109
39.3083	72.0902	39.3083	191.714	39.3083	321.199
39.3287	72.1418	39.3287	191.909	39.3287	320.613
39.3491	71.8253	39.3491	191.872	39.3491	320.573
39.3695	71.7222	39.3695	191.805	39.3695	319.907
39.3899	72.0534	39.3899	191.957	39.3899	319.988
39.4103	71.9283	39.4103	191.793	39.4103	319.605
39.4306	72.1859	39.4306	191.927	39.4306	319.746
39.451	71.921	39.451	191.83	39.451	319.887
39.4714	72.1344	39.4714	191.605	39.4714	318.818
39.4918	72.0093	39.4918	191.817	39.4918	319.564
39.5122	71.8915	39.5122	191.775	39.5122	320.129
39.5326	71.8326	39.5326	191.544	39.5326	319.645
39.5529	72.1565	39.5529	191.647	39.5529	319.14
39.5733	71.9062	39.5733	191.738	39.5733	320.008
39.5937	71.9357	39.5937	191.732	39.5937	320.593
39.6141	71.8326	39.6141	191.823	39.6141	318.656
39.6345	71.8179	39.6345	191.83	39.6345	319.403
39.6548	71.8768	39.6548	191.769	39.6548	319.342
39.6752	72.0829	39.6752	191.659	39.6752	320.634
39.6956	71.8547	39.6956	191.672	39.6956	319.746
39.716	71.8179	39.716	191.817	39.716	319.887
39.7364	71.921	39.7364	191.635	39.7364	321.138
39.7567	71.9725	39.7567	191.751	39.7567	319.362
39.7771	71.943	39.7771	191.708	39.7771	320.169
39.7975	71.8915	39.7975	191.86	39.7975	321.077
39.8179	71.9283	39.8179	191.817	39.8179	319.927
39.8383	71.9798	39.8383	191.696	39.8383	319.584
39.8586	71.8474	39.8586	191.83	39.8586	320.028
39.879	72.0314	39.879	191.878	39.879	319.019
39.8994	72.0829	39.8994	191.781	39.8994	319.927
39.9198	71.7443	39.9198	191.763	39.9198	319.887
39.9402	71.8989	39.9402	191.793	39.9402	318.939
39.9606	71.9578	39.9606	191.775	39.9606	320.412
39.9809	71.8474	39.9809	191.708	39.9809	319.766
40.0013	71.9283	40.0013	191.805	40.0013	319.241
40.0217	71.8474	40.0217	191.769	40.0217	319.705
40.0421	72.1197	40.0421	191.836	40.0421	320.109
40.0625	72.0682	40.0625	191.951	40.0625	319.887
40.0828	71.8032	40.0828	191.635	40.0828	319.968
40.1032	72.0534	40.1032	191.915	40.1032	319.766
40.1236	71.9357	40.1236	191.757	40.1236	319.665
40.144	71.9946	40.144	191.915	40.144	319.322
40.1644	71.9504	40.1644	192.042	40.1644	319.584
40.1848	71.8768	40.1848	191.799	40.1848	320.169
40.2051	72.0829	40.2051	191.836	40.2051	319.826
40.2255	71.7296	40.2255	192.012	40.2255	319.847
40.2459	71.8474	40.2459	192.103	40.2459	319.826
40.2663	71.9946	40.2663	191.982	40.2663	319.241
40.2867	72.105	40.2867	192.115	40.2867	320.916
40.307	72.2963	40.307	192.127	40.307	320.533
40.3274	72.0755	40.3274	192.468	40.3274	320.028
40.3478	72.2448	40.3478	192.565	40.3478	320.371
40.3682	72.208	40.3682	192.322	40.3682	320.674
40.3886	72.3405	40.3886	192.425	40.3886	320.896
40.4089	72.7453	40.4089	192.516	40.4089	320.028
40.4293	72.7894	40.4293	192.595	40.4293	320.856
40.4497	72.7526	40.4497	192.608	40.4497	320.634
40.4701	73.1059	40.4701	192.595	40.4701	320.069
40.4905	73.4371	40.4905	192.753	40.4905	320.835
40.5108	73.6726	40.5108	192.693	40.5108	321.824
40.5312	73.5917	40.5312	192.346	40.5312	321.32
40.5516	73.6285	40.5516	192.48	40.5516	320.956
40.572	73.3267	40.572	192.249	40.572	321.36
40.5924	72.9219	40.5924	192.146	40.5924	320.734
40.6128	72.8115	40.6128	192.243	40.6128	320.876
40.6331	72.8998	40.6331	192.14	40.6331	320.553
40.6535	73.0323	40.6535	192.03	40.6535	320.452
40.6739	72.2448	40.6739	192.2	40.6739	320.956
40.6943	72.5833	40.6943	192.067	40.6943	320.169
40.7147	72.0093	40.7147	192.036	40.7147	320.21
40.7351	71.943	40.7351	191.848	40.7351	319.867
40.7554	72.1418	40.7554	191.823	40.7554	319.625
40.7758	71.9062	40.7758	191.86	40.7758	320.533
40.7962	72.2301	40.7962	191.945	40.7962	319.847
40.8166	72.2374	40.8166	192.054	40.8166	320.028
40.837	71.7885	40.837	192.061	40.837	319.786
40.8573	72.2301	40.8573	191.994	40.8573	320.048
40.8777	71.9504	40.8777	191.975	40.8777	319.867
40.8981	72.1344	40.8981	191.969	40.8981	320.452
40.9185	72.0902	40.9185	191.969	40.9185	321.421
40.9389	72.1712	40.9389	191.957	40.9389	320.492
40.9592	71.943	40.9592	192.03	40.9592	321.178
40.9796	71.921	40.9796	191.823	40.9796	321.279
41	71.8547	41	191.872	41	322.328
41.0204	71.9651	41.0204	191.969	41.0204	322.026
41.0408	71.8989	41.0408	191.969	41.0408	321.421
41.0611	72.0387	41.0611	191.89	41.0611	321.743
41.0815	71.921	41.0815	191.83	41.0815	321.34
41.1019	71.9725	41.1019	191.872	41.1019	320.714
41.1223	72.311	41.1223	191.793	41.1223	321.642
41.1427	71.8547	41.1427	191.672	41.1427	319.968
41.163	71.8253	41.163	191.684	41.163	320.795
41.1834	71.6413	41.1834	191.86	41.1834	320.714
41.2038	71.7738	41.2038	191.757	41.2038	320.755
41.2242	72.0461	41.2242	191.957	41.2242	319.362
41.2446	71.9504	41.2446	191.915	41.2446	319.08
41.265	71.9651	41.265	192.048	41.265	319.968
41.2853	71.9136	41.2853	192.042	41.2853	319.524
41.3057	72.2816	41.3057	191.848	41.3057	319.12
41.3261	72.0166	41.3261	191.988	41.3261	319.907
41.3465	72.0019	41.3465	191.903	41.3465	319.988
41.3669	72.1786	41.3669	192.042	41.3669	319.907
41.3873	72.0166	41.3873	191.878	41.3873	319.726
41.4076	71.9062	41.4076	191.854	41.4076	319.423
41.428	71.8106	41.428	191.945	41.428	319.221
41.4484	72.0093	41.4484	192.024	41.4484	320.331
41.4688	72.0829	41.4688	191.538	41.4688	319.483
41.4892	71.9725	41.4892	191.811	41.4892	318.959
41.5095	71.9136	41.5095	191.896	41.5095	319.1
41.5299	71.943	41.5299	191.635	41.5299	320.109
41.5503	71.8842	41.5503	191.672	41.5503	319.08
41.5707	72.0902	41.5707	191.696	41.5707	320.331
41.5911	72.0314	41.5911	191.775	41.5911	319.08
41.6114	71.9504	41.6114	191.945	41.6114	319.806
41.6318	71.8179	41.6318	191.769	41.6318	319.968
41.6522	71.9578	41.6522	191.83	41.6522	319.403
41.6726	71.9136	41.6726	191.672	41.6726	319.383
41.693	71.8032	41.693	191.86	41.693	320.109
41.7133	71.7664	41.7133	191.751	41.7133	320.371
41.7337	71.7296	41.7337	191.744	41.7337	319.927
41.7541	71.8842	41.7541	191.793	41.7541	319.564
41.7745	71.921	41.7745	191.744	41.7745	318.999
41.7949	72.0093	41.7949	191.817	41.7949	318.636
41.8153	72.1197	41.8153	191.848	41.8153	319.726
41.8356	71.84	41.8356	191.866	41.8356	320.19
41.856	71.7958	41.856	191.957	41.856	319.705
41.8764	72.1123	41.8764	191.757	41.8764	319.282
41.8968	71.9357	41.8968	191.805	41.8968	319.544
41.9172	71.9136	41.9172	191.708	41.9172	319.867
41.9376	71.9946	41.9376	191.793	41.9376	319.887
41.9579	71.9357	41.9579	191.738	41.9579	319.221
41.9783	72.0019	41.9783	191.799	41.9783	319.08
41.9987	72.0166	41.9987	191.793	41.9987	319.342
42.0191	71.7443	42.0191	191.751	42.0191	320.694
42.0395	71.6928	42.0395	191.708	42.0395	320.129
42.0598	71.7075	42.0598	191.751	42.0598	319.322
42.0802	71.9136	42.0802	191.623	42.0802	319.302
42.1006	71.7222	42.1006	191.823	42.1006	319.726
42.121	71.7001	42.121	191.763	42.121	319.766
42.1414	71.6854	42.1414	191.599	42.1414	318.777
42.1617	71.8547	42.1617	191.817	42.1617	319.806
42.1821	71.8768	42.1821	191.775	42.1821	320.19
42.2025	71.9283	42.2025	191.641	42.2025	318.717
42.2229	72.1565	42.2229	191.665	42.2229	319.443
42.2433	71.9725	42.2433	191.921	42.2433	319.524
42.2636	71.8989	42.2636	191.678	42.2636	319.665
42.284	71.921	42.284	191.72	42.284	318.959
42.3044	72.0461	42.3044	191.866	42.3044	318.999
42.3248	72.024	42.3248	191.726	42.3248	319.019
42.3452	72.0093	42.3452	191.714	42.3452	319.483
42.3655	71.7443	42.3655	191.896	42.3655	319.221
42.3859	72.0166	42.3859	191.89	42.3859	319.625
42.4063	71.8106	42.4063	191.963	42.4063	319.04
42.4267	71.7517	42.4267	191.744	42.4267	319.726
42.4471	71.8989	42.4471	191.884	42.4471	318.676
42.4675	71.8621	42.4675	191.708	42.4675	318.939
42.4878	71.943	42.4878	191.817	42.4878	319.927
42.5082	71.8694	42.5082	191.726	42.5082	320.371
42.5286	72.0608	42.5286	191.811	42.5286	320.069
42.549	71.9946	42.549	191.836	42.549	319.524
42.5694	72.0166	42.5694	191.817	42.5694	319.483
42.5898	71.8621	42.5898	191.909	42.5898	319.806
42.6101	71.8842	42.6101	191.775	42.6101	320.553
42.6305	71.9651	42.6305	191.623	42.6305	320.048
42.6509	71.7296	42.6509	191.738	42.6509	320.674
42.6713	72.0166	42.6713	191.793	42.6713	319.705
42.6917	71.8768	42.6917	191.896	42.6917	320.291
42.712	71.9725	42.712	191.617	42.712	320.714
42.7324	72.2669	42.7324	191.751	42.7324	320.452
42.7528	71.8326	42.7528	191.653	42.7528	320.21
42.7732	71.921	42.7732	191.988	42.7732	320.169
42.7936	72.0976	42.7936	191.982	42.7936	321.158
42.8139	71.9725	42.8139	191.988	42.8139	320.452
42.8343	72.2816	42.8343	191.909	42.8343	320.815
42.8547	72.2374	42.8547	191.963	42.8547	321.885
42.8751	72.3478	42.8751	192.298	42.8751	322.288
42.8955	72.127	42.8955	192.279	42.8955	322.248
42.9158	72.2301	42.9158	192.346	42.9158	323.236
42.9362	72.4803	42.9362	192.425	42.9362	323.943
42.9566	72.1786	42.9566	192.377	42.9566	325.476
42.977	72.4435	42.977	192.34	42.977	326.606
42.9974	72.4729	42.9974	192.498	42.9974	326.566
43.0178	72.0682	43.0178	192.431	43.0178	327.958
43.0381	72.024	43.0381	192.188	43.0381	328.967
43.0585	72.0387	43.0585	192.431	43.0585	328.382
43.0789	72.0166	43.0789	192.097	43.0789	329.512
43.0993	72.0682	43.0993	192.188	43.0993	329.512
43.1197	72.1491	43.1197	192.206	43.1197	329.835
43.14	72.1859	43.14	192.133	43.14	327.897
43.1604	71.8547	43.1604	191.933	43.1604	327.756
43.1808	71.84	43.1808	192.054	43.1808	326.364
43.2012	71.8768	43.2012	192.103	43.2012	324.77
43.2216	72.0166	43.2216	191.969	43.2216	324.487
43.242	71.8694	43.242	192.018	43.242	324.104
43.2623	72.0682	43.2623	191.787	43.2623	322.994
43.2827	71.84	43.2827	192.146	43.2827	321.885
43.3031	71.9578	43.3031	192.018	43.3031	321.622
43.3235	72.127	43.3235	192.079	43.3235	321.239
43.3439	71.9725	43.3439	192.146	43.3439	320.815
43.3642	72.2154	43.3642	191.872	43.3642	320.896
43.3846	72.495	43.3846	192.133	43.3846	321.945
43.405	72.5539	43.405	192.03	43.405	320.815
43.4254	72.4877	43.4254	191.975	43.4254	320.634
43.4458	72.3773	43.4458	192.292	43.4458	320.674
43.4661	72.4067	43.4661	192.073	43.4661	321.521
43.4865	72.3846	43.4865	192.188	43.4865	321.34
43.5069	72.3699	43.5069	191.945	43.5069	320.734
43.5273	72.8115	43.5273	192.079	43.5273	320.634
43.5477	72.3405	43.5477	191.811	43.5477	320.795
43.568	72.2522	43.568	191.903	43.568	321.017
43.5884	72.2669	43.5884	192.061	43.5884	320.856
43.6088	72.2227	43.6088	191.89	43.6088	321.32
43.6292	72.0608	43.6292	192.219	43.6292	321.965
43.6496	71.8989	43.6496	192.036	43.6496	322.853
43.67	72.0314	43.67	192.109	43.67	323.035
43.6903	72.2227	43.6903	192.176	43.6903	322.611
43.7107	72.0166	43.7107	192.073	43.7107	323.277
43.7311	71.8547	43.7311	192.2	43.7311	323.216
43.7515	72.0019	43.7515	191.896	43.7515	325.153
43.7719	71.84	43.7719	192.103	43.7719	323.963
43.7923	71.943	43.7923	191.969	43.7923	324.891
43.8126	72.0166	43.8126	191.982	43.8126	323.479
43.833	71.9578	43.833	191.933	43.833	323.983
43.8534	71.9725	43.8534	192.042	43.8534	323.701
43.8738	71.8915	43.8738	191.854	43.8738	322.813
43.8942	72.0902	43.8942	191.89	43.8942	323.156
43.9145	71.9578	43.9145	191.86	43.9145	321.501
43.9349	71.8842	43.9349	191.793	43.9349	321.562
43.9553	72.1491	43.9553	191.939	43.9553	320.674
43.9757	71.9357	43.9757	191.86	43.9757	321.077
43.9961	71.9872	43.9961	191.811	43.9961	320.795
44.0164	72.1786	44.0164	191.909	44.0164	320.109
44.0368	71.8547	44.0368	191.799	44.0368	321.461
44.0572	72.024	44.0572	191.994	44.0572	319.847
44.0776	71.9504	44.0776	191.83	44.0776	320.371
44.098	71.7885	44.098	191.72	44.098	321.037
44.1183	72.024	44.1183	191.878	44.1183	320.008
44.1387	71.9136	44.1387	192.054	44.1387	320.391
44.1591	71.7664	44.1591	191.909	44.1591	320.371
44.1795	71.9283	44.1795	192.146	44.1795	320.856
44.1999	72.1344	44.1999	192.133	44.1999	320.553
44.2203	72.1638	44.2203	192.206	44.2203	320.654
44.2406	72.1418	44.2406	192.401	44.2406	320.492
44.261	72.1712	44.261	192.383	44.261	319.988
44.2814	72.3993	44.2814	192.535	44.2814	320.654
44.3018	72.2227	44.3018	192.766	44.3018	321.057
44.3222	72.6201	44.3222	192.529	44.3222	321.602
44.3425	72.5245	44.3425	192.522	44.3425	321.542
44.3629	72.5245	44.3629	192.65	44.3629	321.098
44.3833	72.5981	44.3833	192.292	44.3833	321.864
44.4037	72.4141	44.4037	192.298	44.4037	322.228
44.4241	72.1933	44.4241	192.061	44.4241	322.066
44.4445	72.2374	44.4445	192.516	44.4445	322.591
44.4648	72.3625	44.4648	192.395	44.4648	322.248
44.4852	72.6349	44.4852	192.298	44.4852	322.369
44.5056	72.3552	44.5056	192.219	44.5056	321.32
44.526	72.5539	44.526	192.31	44.526	322.328
44.5464	72.5318	44.5464	192.516	44.5464	322.308
44.5667	72.3184	44.5667	192.243	44.5667	322.167
44.5871	72.2963	44.5871	192.213	44.5871	321.32
44.6075	72.208	44.6075	192.255	44.6075	321.34
44.6279	72.2374	44.6279	192.073	44.6279	321.642
44.6483	72.3037	44.6483	192.431	44.6483	320.795
44.6686	72.3184	44.6686	192.358	44.6686	321.138
44.689	72.2669	44.689	192.164	44.689	321.461
44.7094	72.1344	44.7094	192.231	44.7094	321.077
44.7298	72.1565	44.7298	192.237	44.7298	321.34
44.7502	72.3699	44.7502	191.842	44.7502	320.795
44.7706	72.208	44.7706	192.31	44.7706	321.098
44.7909	72.1491	44.7909	192.34	44.7909	320.412
44.8113	72.5024	44.8113	192.279	44.8113	320.613
44.8317	72.3478	44.8317	192.067	44.8317	320.351
44.8521	72.105	44.8521	192.292	44.8521	321.34
44.8725	72.2154	44.8725	192.127	44.8725	321.542
44.8928	72.2742	44.8928	192.304	44.8928	321.32
44.9132	72.1859	44.9132	192.146	44.9132	321.158
44.9336	72.3625	44.9336	192.285	44.9336	321.017
44.954	72.2227	44.954	192.285	44.954	320.089
44.9744	72.5318	44.9744	192.188	44.9744	320.048
44.9948	72.3037	44.9948	192.188	44.9948	320.371
45.0151	72.2522	45.0151	192.194	45.0151	319.665
45.0355	72.392	45.0355	192.267	45.0355	321.239
45.0559	72.2374	45.0559	192.358	45.0559	319.625
45.0763	72.2669	45.0763	192.249	45.0763	320.593
45.0966	72.3037	45.0966	192.079	45.0966	320.432
45.117	72.2742	45.117	192.152	45.117	320.291
45.1374	72.0976	45.1374	192.383	45.1374	320.23
45.1578	72.3552	45.1578	192.255	45.1578	319.584
45.1782	72.4214	45.1782	192.389	45.1782	320.593
45.1986	72.4214	45.1986	192.474	45.1986	319.463
45.2189	72.5686	45.2189	192.267	45.2189	320.109
45.2393	72.2816	45.2393	192.304	45.2393	319.887
45.2597	72.4141	45.2597	192.468	45.2597	320.331
45.2801	72.4288	45.2801	192.328	45.2801	320.513
45.3005	72.2154	45.3005	192.48	45.3005	319.302
45.3209	72.3478	45.3209	192.492	45.3209	321.421
45.3412	72.3184	45.3412	192.334	45.3412	320.21
45.3616	72.4435	45.3616	192.146	45.3616	318.717
45.382	72.8042	45.382	192.352	45.382	319.705
45.4024	72.5907	45.4024	192.243	45.4024	320.734
45.4228	72.3993	45.4228	192.231	45.4228	320.028
45.4431	72.4067	45.4431	192.213	45.4431	320.008
45.4635	72.3552	45.4635	192.462	45.4635	319.625
45.4839	72.5613	45.4839	192.595	45.4839	320.048
45.5043	72.5465	45.5043	192.772	45.5043	320.169
45.5247	72.2595	45.5247	192.832	45.5247	319.403
45.545	72.6275	45.545	192.875	45.545	320.331
45.5654	72.7379	45.5654	193.057	45.5654	320.513
45.5858	73.0102	45.5858	193.367	45.5858	320.634
45.6062	73.1501	45.6062	193.829	45.6062	320.654
45.6266	72.9808	45.6266	194.431	45.6266	321.34
45.6469	73.3341	45.6469	194.65	45.6469	320.734
45.6673	73.4224	45.6673	194.96	45.6673	321.824
45.6877	73.9818	45.6877	195.592	45.6877	320.856
45.7081	74.2762	45.7081	196.127	45.7081	321.017
45.7285	74.8723	45.7285	197.093	45.7285	321.905
45.7488	75.8585	45.7488	197.865	45.7488	321.885
45.7692	76.7049	45.7692	199.13	45.7692	322.994
45.7896	78.28	45.7896	203.129	45.7896	323.499
45.81	80.9369	45.81	208.934	45.81	324.407
45.8304	85.1984	45.8304	218.477	45.8304	325.799
45.8508	90.6153	45.8508	235.283	45.8508	326.969
45.8711	96.7977	45.8711	258.557	45.8711	328.281
45.8915	104.504	45.8915	283.806	45.8915	332.195
45.9119	116.125	45.9119	290	45.9119	337.563
45.9323	133.185	45.9323	273.911	45.9323	343.858
45.9527	149.893	45.9527	257.262	45.9527	352.211
45.9731	164.716	45.9731	249.044	45.9731	363.713
45.9934	170	45.9934	249.628	45.9934	377.776
46.0138	149.709	46.0138	253.67	46.0138	399.124
46.0342	119.069	46.0342	248.801	46.0342	410
46.0546	110.075	46.0546	235.666	46.0546	393.515
46.075	113.733	46.075	223.163	46.075	372.49
46.0953	117.7	46.0953	213.9	46.0953	359.879
46.1157	117.148	46.1157	207.256	46.1157	361.634
46.1361	105.394	46.1361	202.059	46.1361	365.69
46.1565	88.2233	46.1565	199.342	46.1565	365.67
46.1769	79.8477	46.1769	196.692	46.1769	354.37
46.1972	77.1171	46.1972	195.914	46.1972	342.345
46.2176	75.52	46.2176	194.692	46.2176	333.709
46.238	74.8208	46.238	194.243	46.238	328.584
46.2584	74.4013	46.2584	193.726	46.2584	326.828
46.2788	73.8566	46.2788	193.252	46.2788	325.274
46.2991	73.8566	46.2991	193.313	46.2991	323.337
46.3195	73.5254	46.3195	192.997	46.3195	324.689
46.3399	73.2384	46.3399	192.832	46.3399	322.53
46.3603	72.9514	46.3603	192.681	46.3603	321.663
46.3807	72.7232	46.3807	192.766	46.3807	321.4
46.4011	72.7011	46.4011	192.784	46.4011	321.199
46.4214	72.679	46.4214	192.358	46.4214	320.876
46.4418	72.4435	46.4418	192.358	46.4418	321.118
46.4622	72.576	46.4622	192.419	46.4622	320.593
46.4826	72.5465	46.4826	192.632	46.4826	320.452
46.503	72.6937	46.503	192.529	46.503	320.553
46.5234	72.4729	46.5234	192.462	46.5234	320.936
46.5437	72.5465	46.5437	192.334	46.5437	320.634
46.5641	72.392	46.5641	192.383	46.5641	320.997
46.5845	72.5097	46.5845	192.51	46.5845	320.674
46.6049	72.4288	46.6049	192.516	46.6049	320.654
46.6253	72.5097	46.6253	192.626	46.6253	320.25
46.6456	72.5833	46.6456	192.45	46.6456	320.835
46.666	72.5097	46.666	192.425	46.666	321.219
46.6864	72.3773	46.6864	192.529	46.6864	320.008
46.7068	72.4435	46.7068	192.231	46.7068	319.927
46.7272	72.2006	46.7272	192.194	46.7272	320.654
46.7475	72.2595	46.7475	192.219	46.7475	321.017
46.7679	72.3037	46.7679	192.206	46.7679	321.32
46.7883	72.4656	46.7883	192.364	46.7883	321.542
46.8087	72.6496	46.8087	192.431	46.8087	321.32
46.8291	72.392	46.8291	192.194	46.8291	320.714
46.8494	72.4067	46.8494	192.115	46.8494	320.472
46.8698	72.2448	46.8698	192.121	46.8698	319.927
46.8902	72.208	46.8902	192.231	46.8902	320.613
46.9106	72.495	46.9106	192.146	46.9106	320.169
46.931	72.311	46.931	192.322	46.931	320.311
46.9513	72.3773	46.9513	192.219	46.9513	320.795
46.9717	72.4582	46.9717	192.285	46.9717	319.968
46.9921	72.3405	46.9921	192.431	46.9921	319.948
47.0125	72.2595	47.0125	192.346	47.0125	320.21
47.0329	72.0682	47.0329	192.334	47.0329	319.665
47.0533	72.3625	47.0533	192.231	47.0533	320.533
47.0736	72.495	47.0736	192.121	47.0736	320.815
47.094	72.5907	47.094	192.164	47.094	319.564
47.1144	72.4803	47.1144	192.024	47.1144	320.008
47.1348	72.6569	47.1348	192.024	47.1348	320.351
47.1552	72.4803	47.1552	192.431	47.1552	319.403
47.1756	72.4509	47.1756	192.109	47.1756	319.08
47.1959	72.4435	47.1959	192.048	47.1959	319.383
47.2163	72.2227	47.2163	192.249	47.2163	319.282
47.2367	72.2742	47.2367	192.304	47.2367	318.152
47.2571	72.3478	47.2571	192.133	47.2571	319.463
47.2775	71.9283	47.2775	191.933	47.2775	320.472
47.2978	72.1344	47.2978	191.842	47.2978	318.979
47.3182	72.2006	47.3182	191.945	47.3182	319.019
47.3386	72.0902	47.3386	192.109	47.3386	319.806
47.359	72.0461	47.359	192.097	47.359	319.927
47.3794	72.1344	47.3794	191.975	47.3794	319.12
47.3997	72.0976	47.3997	191.988	47.3997	319.14
47.4201	71.9651	47.4201	192.024	47.4201	319.12
47.4405	72.1638	47.4405	192.042	47.4405	319.625
47.4609	72.2227	47.4609	191.933	47.4609	318.939
47.4813	72.2448	47.4813	192.255	47.4813	319.766
47.5016	72.0093	47.5016	191.878	47.5016	319.12
47.522	71.8768	47.522	191.945	47.522	318.918
47.5424	71.8915	47.5424	191.994	47.5424	318.454
47.5628	71.9651	47.5628	192.121	47.5628	318.737
47.5832	72.1197	47.5832	191.872	47.5832	319.443
47.6036	71.9946	47.6036	191.811	47.6036	318.959
47.6239	71.9725	47.6239	191.811	47.6239	318.616
47.6443	72.105	47.6443	191.909	47.6443	319.302
47.6647	71.9651	47.6647	192.17	47.6647	318.838
47.6851	72.2227	47.6851	191.751	47.6851	319.403
47.7055	71.8694	47.7055	191.969	47.7055	319.302
47.7258	71.9651	47.7258	191.848	47.7258	318.717
47.7462	72.2154	47.7462	192.018	47.7462	318.031
47.7666	72.1123	47.7666	191.988	47.7666	318.394
47.787	71.9725	47.787	192.067	47.787	318.596
47.8074	72.208	47.8074	191.975	47.8074	318.797
47.8278	72.0093	47.8278	191.921	47.8278	318.152
47.8481	71.8179	47.8481	192.012	47.8481	319.322
47.8685	72.105	47.8685	191.823	47.8685	318.979
47.8889	71.7296	47.8889	191.86	47.8889	318.535
47.9093	72.0314	47.9093	191.763	47.9093	319.685
47.9297	71.921	47.9297	191.848	47.9297	318.797
47.95	72.0608	47.95	191.83	47.95	319.342
47.9704	71.7958	47.9704	191.836	47.9704	318.939
47.9908	71.7664	47.9908	191.72	47.9908	318.616
48.0112	72.0019	48.0112	191.781	48.0112	318.152
48.0316	71.9062	48.0316	192.091	48.0316	318.898
48.0519	71.9725	48.0519	191.726	48.0519	318.818
48.0723	71.9872	48.0723	191.994	48.0723	319.221
48.0927	71.9136	48.0927	191.811	48.0927	318.293
48.1131	72.0534	48.1131	191.945	48.1131	318.515
48.1335	72.0534	48.1335	191.659	48.1335	318.878
48.1538	72.0387	48.1538	191.909	48.1538	318.797
48.1742	72.0387	48.1742	191.836	48.1742	318.091
48.1946	71.9725	48.1946	191.769	48.1946	318.354
48.215	71.9798	48.215	191.83	48.215	318.253
48.2354	71.7075	48.2354	191.763	48.2354	318.495
48.2558	71.921	48.2558	191.811	48.2558	318.132
48.2761	71.9504	48.2761	191.726	48.2761	319.181
48.2965	71.9725	48.2965	191.866	48.2965	318.293
48.3169	71.9062	48.3169	192.042	48.3169	317.829
48.3373	71.8106	48.3373	191.823	48.3373	318.434
48.3577	71.9725	48.3577	191.939	48.3577	318.454
48.3781	72.0093	48.3781	191.83	48.3781	319.302
48.3984	71.8989	48.3984	191.86	48.3984	318.777
48.4188	72.0755	48.4188	191.86	48.4188	318.656
48.4392	71.9651	48.4392	191.678	48.4392	319.161
48.4596	71.9798	48.4596	191.884	48.4596	318.797
48.48	71.8842	48.48	191.629	48.48	319.241
48.5003	71.8842	48.5003	191.751	48.5003	318.717
48.5207	71.7738	48.5207	191.915	48.5207	318.394
48.5411	71.7664	48.5411	191.769	48.5411	318.636
48.5615	72.0387	48.5615	191.921	48.5615	318.717
48.5819	72.0019	48.5819	191.775	48.5819	318.555
48.6022	71.8106	48.6022	191.903	48.6022	318.616
48.6226	71.9946	48.6226	191.933	48.6226	318.979
48.643	71.9283	48.643	191.69	48.643	318.192
48.6634	72.0755	48.6634	191.939	48.6634	318.313
48.6838	71.8474	48.6838	191.848	48.6838	318.394
48.7041	71.9725	48.7041	191.605	48.7041	319.06
48.7245	71.8326	48.7245	191.763	48.7245	318.152
48.7449	72.0829	48.7449	191.732	48.7449	318.071
48.7653	71.943	48.7653	191.933	48.7653	317.97
48.7857	71.9725	48.7857	191.787	48.7857	317.889
48.806	71.656	48.806	191.744	48.806	317.567
48.8264	71.9872	48.8264	191.775	48.8264	317.91
48.8468	71.8989	48.8468	191.842	48.8468	318.636
48.8672	71.9578	48.8672	191.744	48.8672	318.333
48.8876	71.943	48.8876	191.836	48.8876	318.313
48.908	71.6928	48.908	191.872	48.908	318.535
48.9283	72.024	48.9283	191.896	48.9283	318.797
48.9487	71.8326	48.9487	191.702	48.9487	318.091
48.9691	71.8032	48.9691	191.69	48.9691	318.495
48.9895	71.8253	48.9895	191.915	48.9895	318.071
49.0099	71.6781	49.0099	191.744	49.0099	318.656
49.0303	71.921	49.0303	191.702	49.0303	318.333
49.0506	71.8768	49.0506	191.611	49.0506	318.656
49.071	71.8253	49.071	191.732	49.071	318.454
49.0914	71.6192	49.0914	191.842	49.0914	318.939
49.1118	71.8179	49.1118	191.781	49.1118	318.414
49.1322	71.8547	49.1322	191.781	49.1322	319.06
49.1525	72.1418	49.1525	191.55	49.1525	317.708
49.1729	71.8326	49.1729	191.653	49.1729	317.688
49.1933	71.7811	49.1933	191.684	49.1933	317.99
49.2137	71.8768	49.2137	191.775	49.2137	318.555
49.2341	71.6854	49.2341	191.72	49.2341	319.241
49.2544	71.7738	49.2544	191.836	49.2544	318.475
49.2748	71.9062	49.2748	191.763	49.2748	318.918
49.2952	71.8842	49.2952	191.769	49.2952	318.636
49.3156	71.7664	49.3156	191.915	49.3156	318.071
49.336	71.7517	49.336	191.805	49.336	317.99
49.3563	71.5897	49.3563	191.714	49.3563	318.071
49.3767	71.759	49.3767	191.738	49.3767	318.253
49.3971	72.0902	49.3971	191.641	49.3971	318.01
49.4175	72.1712	49.4175	191.726	49.4175	318.414
49.4379	71.8474	49.4379	191.781	49.4379	318.313
49.4583	71.8842	49.4583	191.823	49.4583	317.91
49.4786	72.0755	49.4786	191.817	49.4786	318.111
49.499	71.8474	49.499	191.915	49.499	317.91
49.5194	71.9946	49.5194	192.121	49.5194	318.676
49.5398	71.943	49.5398	192.17	49.5398	318.111
49.5602	72.0019	49.5602	192.067	49.5602	318.454
49.5806	72.0534	49.5806	192.133	49.5806	317.869
49.6009	72.0755	49.6009	192.261	49.6009	318.192
49.6213	72.1786	49.6213	192.073	49.6213	318.737
49.6417	72.1197	49.6417	192.188	49.6417	318.232
49.6621	72.6569	49.6621	192.133	49.6621	318.212
49.6825	72.5539	49.6825	192.067	49.6825	318.596
49.7028	72.7379	49.7028	191.884	49.7028	319.221
49.7232	72.8262	49.7232	192.103	49.7232	318.838
49.7436	72.8042	49.7436	191.909	49.7436	319.221
49.764	72.2742	49.764	192.061	49.764	318.777
49.7844	72.2448	49.7844	191.982	49.7844	318.333
49.8047	72.4656	49.8047	191.866	49.8047	317.506
49.8251	72.5465	49.8251	191.83	49.8251	318.515
49.8455	72.1197	49.8455	191.799	49.8455	318.111
49.8659	72.3331	49.8659	191.89	49.8659	317.99
49.8863	72.0976	49.8863	191.702	49.8863	318.111
49.9066	72.024	49.9066	191.823	49.9066	318.898
49.927	72.0166	49.927	191.872	49.927	318.192
49.9474	71.8474	49.9474	191.751	49.9474	317.546
49.9678	71.84	49.9678	191.775	49.9678	317.93
49.9882	71.921	49.9882	191.684	49.9882	317.446
50.0085	71.7443	50.0085	191.623	50.0085	317.95
50.0289	71.7664	50.0289	191.659	50.0289	318.152
50.0493	71.7001	50.0493	191.769	50.0493	318.555
50.0697	71.8989	50.0697	191.665	50.0697	318.071
50.0901	71.8106	50.0901	191.72	50.0901	317.546
50.1105	71.7075	50.1105	191.769	50.1105	317.345
50.1308	71.7369	50.1308	191.836	50.1308	318.232
50.1512	71.9283	50.1512	191.854	50.1512	317.728
50.1716	71.943	50.1716	191.738	50.1716	317.385
50.192	71.8326	50.192	191.526	50.192	317.97
50.2124	71.8326	50.2124	191.769	50.2124	317.829
50.2328	71.8253	50.2328	191.763	50.2328	318.031
50.2531	72.1638	50.2531	191.817	50.2531	318.091
50.2735	71.9504	50.2735	191.866	50.2735	317.607
50.2939	72.0314	50.2939	191.896	50.2939	318.374
50.3143	71.6781	50.3143	191.805	50.3143	318.495
50.3347	71.9136	50.3347	191.684	50.3347	317.829
50.355	71.8694	50.355	191.921	50.355	318.636
50.3754	71.9062	50.3754	191.751	50.3754	317.627
50.3958	71.8621	50.3958	191.763	50.3958	318.192
50.4162	71.8989	50.4162	191.884	50.4162	317.91
50.4366	71.8694	50.4366	191.726	50.4366	318.071
50.4569	71.7664	50.4569	191.799	50.4569	318.818
50.4773	71.921	50.4773	191.556	50.4773	317.567
50.4977	71.6781	50.4977	191.714	50.4977	318.172
50.5181	71.8842	50.5181	191.799	50.5181	318.111
50.5385	71.7885	50.5385	191.477	50.5385	317.93
50.5588	71.7664	50.5588	191.738	50.5588	318.535
50.5792	71.7443	50.5792	191.641	50.5792	317.143
50.5996	71.7075	50.5996	191.659	50.5996	317.486
50.62	71.8915	50.62	191.58	50.62	317.688
50.6404	71.84	50.6404	191.556	50.6404	318.232
50.6608	71.9946	50.6608	191.811	50.6608	317.667
50.6811	71.6265	50.6811	191.732	50.6811	317.789
50.7015	71.7075	50.7015	191.629	50.7015	318.414
[truncated: 1,928 more rows]
