# Supplementary material for: Dual sensing signal decoupling based on tellurium anisotropy for VR interaction and neuro-reflex system application
Source: Nat Commun. 2022 Oct 10;13:5975. doi: 10.1038/s41467-022-33716-9 (PMC9550802; doi:10.1038/s41467-022-33716-9)
Supplement: Supplementary file 10 — Source Data [file 41467_2022_33716_MOESM10_ESM.zip › Source data/S10.xlsx]

## Sheet: E
Al			Cu			Ecoflex			Fe			PDMS			Wood
Time (s)	Current (μA)		Time (s)	Current (μA)		Time (s)	Current (μA)		Time (s)	Current (μA)		Time (s)	Current (μA)		Time (s)	Current (μA)
0	20.7202		0	20.2241		0	20.0666		0	20.4907		0	20.2		0	20.2241
0.1	22.0904		0.1	25.7081		0.1	20.1893		0.1	23.2731		0.1	20.7		0.1	25.7081
0.2	24.0678		0.2	27.0315		0.2	20.3119		0.2	26.6206		0.2	20.4		0.2	27.0315
0.3	26.6914		0.3	27.4403		0.3	20.4346		0.3	27.2097		0.3	20.4		0.3	27.4403
0.4	28.493		0.4	25.9848		0.4	20.5572		0.4	27.5176		0.4	22		0.4	25.9848
0.5	28.2353		0.5	26.4577		0.5	20.6799		0.5	30.6995		0.5	23.3		0.5	26.4577
0.6	27.9248		0.6	25.2166		0.6	20.8025		0.6	31.4314		0.6	24.7		0.6	25.2166
0.7	28.603		0.7	26.0468		0.7	20.9252		0.7	29.681		0.7	25.7		0.7	26.0468
0.8	29.1573		0.8	28.0157		0.8	21.0478		0.8	37.7834		0.8	25.6		0.8	28.0157
0.9	30.6414		0.9	27.7105		0.9	21.1705		0.9	41.3054		0.9	25.4		0.9	27.7105
1	30.7876		1	26.3131		1	21.2931		1	41.501		1	25.6		1	26.3131
1.1	31.9843		1.1	26.7771		1.1	21.4158		1.1	43.2366		1.1	25.9		1.1	26.7771
1.2	31.5729		1.2	23.2188		1.2	21.5385		1.2	41.8545		1.2	26.4		1.2	23.2188
1.3	29.566		1.3	17.2643		1.3	21.6611		1.3	42.5053		1.3	26.5		1.3	17.2643
1.4	25.9359		1.4	19.1454		1.4	21.7838		1.4	46.7273		1.4	25.6		1.4	19.1454
1.5	29.9637		1.5	30.2754		1.5	21.9064		1.5	38.188		1.5	25.3		1.5	30.2754
1.6	37.4625		1.6	34.5273		1.6	22.0291		1.6	44.3018		1.6	24.7		1.6	34.5273
1.7	43.8745		1.7	38.4884		1.7	22.1517		1.7	47.3594		1.7	25.1		1.7	38.4884
1.8	45.3876		1.8	42.5849		1.8	22.2744		1.8	53.7413		1.8	25.4		1.8	42.5849
1.9	49.4394		1.9	44.3809		1.9	22.397		1.9	56.386		1.9	25.1		1.9	44.3809
2	51.8201		2	45.3074		2	22.5197		2	59.7458		2	25.2		2	45.3074
2.1	52.7563		2.1	45.9775		2.1	22.6423		2.1	63.4083		2.1	24.5		2.1	45.9775
2.2	49.7379		2.2	45.5535		2.2	22.765		2.2	66.4087		2.2	24.6		2.2	45.5535
2.3	48.7244		2.3	47.6434		2.3	22.8876		2.3	69.1421		2.3	24.8		2.3	47.6434
2.4	45.311		2.4	46.9714		2.4	23.0103		2.4	70.8699		2.4	25.5		2.4	46.9714
2.5	48.4088		2.5	50.0421		2.5	23.1329		2.5	73.4689		2.5	26		2.5	50.0421
2.6	52.4281		2.6	51.4168		2.6	23.2556		2.6	71.8153		2.6	26.4		2.6	51.4168
2.7	47.285		2.7	52.243		2.7	23.3782		2.7	72.6759		2.7	24.9		2.7	52.243
2.8	48.2088		2.8	54.6067		2.8	23.5009		2.8	71.98		2.8	24.7		2.8	54.6067
2.9	44.9555		2.9	58.6839		2.9	23.6236		2.9	74.2637		2.9	24.8		2.9	58.6839
3	50.2376		3	62.1135		3	23.7462		3	76.3652		3	24.5		3	62.1135
3.1	52.0634		3.1	65.1791		3.1	23.8689		3.1	77.6244		3.1	24.5		3.1	65.1791
3.2	53.7847		3.2	67.7571		3.2	23.9915		3.2	77.7996		3.2	24.5		3.2	67.7571
3.3	56.0423		3.3	70.2123		3.3	24.1142		3.3	80.3186		3.3	26.3		3.3	70.2123
3.4	64.7739		3.4	70.5684		3.4	24.2368		3.4	84.7543		3.4	28.4		3.4	70.5684
3.5	74		3.5	70.285		3.5	24.3595		3.5	87.0172		3.5	28.7		3.5	70.285
3.6	78.5258		3.6	71.1073		3.6	24.4821		3.6	88.5471		3.6	28.9		3.6	71.1073
3.7	83.2165		3.7	72.8724		3.7	24.6048		3.7	89.1568		3.7	29.2		3.7	72.8724
3.8	87.7101		3.8	74.5499		3.8	24.7274		3.8	90.3124		3.8	31		3.8	74.5499
3.9	93.6244		3.9	78.6447		3.9	24.8501		3.9	94.0052		3.9	28.6		3.9	78.6447
4	100.037		4	78.4373		4	24.9727		4	94.8843		4	28.8		4	78.4373
4.1	107.577		4.1	80.2794		4.1	25.0954		4.1	99.3809		4.1	27.7		4.1	80.2794
4.2	107.194		4.2	82.2093		4.2	25.218		4.2	102.604		4.2	27.5		4.2	82.2093
4.3	106.509		4.3	85.1663		4.3	25.3407		4.3	105.056		4.3	28.7		4.3	85.1663
4.4	109.248		4.4	88.8512		4.4	25.4633		4.4	103.354		4.4	29.2		4.4	88.8512
4.5	109.155		4.5	91.8764		4.5	25.586		4.5	105.322		4.5	30.1		4.5	91.8764
4.6	114.768		4.6	97.7409		4.6	25.7086		4.6	111.889		4.6	30.4		4.6	97.7409
4.7	117.751		4.7	100.569		4.7	25.8313		4.7	110.294		4.7	31		4.7	100.569
4.8	120.835		4.8	105.029		4.8	25.954		4.8	119.689		4.8	31.7		4.8	105.029
4.9	126.012		4.9	106.23		4.9	26.0766		4.9	126.626		4.9	31.8		4.9	106.23
5	128.511		5	106.93		5	26.1993		5	127.481		5	31.8		5	106.93
5.1	127.945		5.1	113.927		5.1	26.3219		5.1	128.878		5.1	31.8		5.1	113.927
5.2	128.484		5.2	116.226		5.2	26.4446		5.2	134.57		5.2	32.7		5.2	116.226
5.3	134.151		5.3	121.626		5.3	26.5672		5.3	140.604		5.3	32.6		5.3	121.626
5.4	139.888		5.4	126.117		5.4	26.6899		5.4	143.309		5.4	35.2		5.4	126.117
5.5	146.654		5.5	130.438		5.5	26.8125		5.5	147.136		5.5	35.8		5.5	130.438
5.6	155.372		5.6	137.437		5.6	26.9352		5.6	149.613		5.6	37.3		5.6	137.437
5.7	161.31		5.7	143.257		5.7	27.0578		5.7	150.22		5.7	37.6		5.7	143.257
5.8	168.248		5.8	145.461		5.8	27.1805		5.8	153.435		5.8	37.4		5.8	145.461
5.9	169.744		5.9	146.357		5.9	27.3031		5.9	154.656		5.9	36.9		5.9	146.357
6	175.809		6	149.533		6	27.4258		6	158.18		6	37.2		6	149.533
6.1	177.143		6.1	151.475		6.1	27.5484		6.1	163.995		6.1	38.7		6.1	151.475
6.2	180.267		6.2	153.707		6.2	27.6711		6.2	164.407		6.2	39.3		6.2	153.707
6.3	182.848		6.3	156.253		6.3	27.7937		6.3	166.02		6.3	39.7		6.3	156.253
6.4	187.558		6.4	157.641		6.4	27.9164		6.4	168.937		6.4	39.7		6.4	157.641
6.5	189.702		6.5	159.004		6.5	28.039		6.5	171.38		6.5	40.7		6.5	159.004
6.6	191.305		6.6	160.608		6.6	28.1617		6.6	174.086		6.6	41.2		6.6	160.608
6.7	192.773		6.7	161.737		6.7	28.2844		6.7	172.033		6.7	40.7		6.7	161.737
6.8	196.436		6.8	163.208		6.8	28.407		6.8	171.138		6.8	40.7		6.8	163.208
6.9	199.046		6.9	164.723		6.9	28.5297		6.9	171.923		6.9	39.2		6.9	164.723
7	202.737		7	166.999		7	28.6523		7	175.016		7	38.2		7	166.999
7.1	204.893		7.1	168.993		7.1	28.775		7.1	176.066		7.1	38.1		7.1	168.993
7.2	207.591		7.2	170.467		7.2	28.8976		7.2	177.965		7.2	39.3		7.2	170.467
7.3	211.882		7.3	171.551		7.3	29.0203		7.3	182.085		7.3	39.8		7.3	171.551
7.4	214.478		7.4	173.054		7.4	29.1429		7.4	192.303		7.4	41.5		7.4	173.054
7.5	218.656		7.5	173.736		7.5	29.2656		7.5	195.234		7.5	41.8		7.5	173.736
7.6	221.086		7.6	175.205		7.6	29.3882		7.6	198.045		7.6	40.7		7.6	175.205
7.7	223.409		7.7	177.237		7.7	29.5109		7.7	199.682		7.7	42.4		7.7	177.237
7.8	226.43		7.8	178.528		7.8	29.6335		7.8	200.476		7.8	42.2		7.8	178.528
7.9	228.688		7.9	179.921		7.9	29.7562		7.9	203.771		7.9	42		7.9	179.921
8	232.302		8	180.968		8	29.8788		8	204.664		8	42.3		8	180.968
8.1	236.613		8.1	181.647		8.1	30.0015		8.1	208.817		8.1	43.4		8.1	181.647
8.2	237.391		8.2	181.9		8.2	30.1241		8.2	212.436		8.2	44		8.2	181.9
8.3	241.633		8.3	183.832		8.3	30.2468		8.3	214.868		8.3	43.8		8.3	183.832
8.4	243.946		8.4	181.814		8.4	30.3694		8.4	218.463		8.4	43.1		8.4	181.814
8.5	247.004		8.5	183.737		8.5	30.4921		8.5	223.154		8.5	43.3		8.5	183.737
8.6	250.098		8.6	185.11		8.6	30.6148		8.6	223.828		8.6	43.4		8.6	185.11
8.7	253.116		8.7	185.384		8.7	30.7374		8.7	227.338		8.7	43.8		8.7	185.384
8.8	255.39		8.8	185.683		8.8	30.8601		8.8	229.637		8.8	43.3		8.8	185.683
8.9	256.023		8.9	187.999		8.9	30.9827		8.9	234.316		8.9	44.3		8.9	187.999
9	258.569		9	188.907		9	31.1054		9	236.372		9	44.9		9	188.907
9.1	260.316		9.1	190.268		9.1	31.228		9.1	238.875		9.1	45.5		9.1	190.268
9.2	262.172		9.2	195.346		9.2	31.3507		9.2	239.335		9.2	46		9.2	195.346
9.3	264.228		9.3	196.634		9.3	31.4733		9.3	239.53		9.3	47.3		9.3	196.634
9.4	265.625		9.4	205.073		9.4	31.596		9.4	242.81		9.4	47.8		9.4	205.073
9.5	266.588		9.5	204.868		9.5	31.7186		9.5	245.178		9.5	47.5		9.5	204.868
9.6	267.194		9.6	204.514		9.6	31.8413		9.6	245.936		9.6	47.6		9.6	204.514
9.7	268.398		9.7	205.482		9.7	31.9639		9.7	248.716		9.7	48.1		9.7	205.482
9.8	269.541		9.8	207.226		9.8	32.0866		9.8	252.68		9.8	47.8		9.8	207.226
9.9	269.374		9.9	214.44		9.9	32.2092		9.9	255.794		9.9	49.2		9.9	214.44
10	270.533		10	216.116		10	32.3319		10	258.04		10	48.9		10	216.116

## Sheet: K
Al			Cu			Ecoflex			Fe			PDMS			Wood
Time(s)	Voltage (mV)		Time(s)	Voltage (mV)		Time(s)	Voltage (mV)		Time(s)	Voltage (mV)		Time(s)	Voltage (mV)		Time(s)	Voltage (mV)
1.404	-0.05837		6.2001	-0.20876		1.404	-0.05837		5.404	-0.02677		6.1998	-0.08335		6.608	-0.05987
6.608	-0.07081		11.404	-0.20134		6.608	-0.07081		10.608	-0.02596		11.404	-0.07914		11.813	-0.05466
11.813	-0.06108		16.608	-0.20415		11.813	-0.06108		15.813	-0.02596		16.608	-0.07984		17.017	-0.06178
17.017	-0.068		21.813	-0.19903		17.017	-0.068		21.017	-0.02747		21.813	-0.07964		22.222	-0.05787
22.222	-0.07061		27.017	0.86373		22.222	-0.07061		26.222	0.87384		27.017	0.92993		27.426	0.91859
27.426	0.19445		32.222	1.623		27.4037	0.10295		31.426	1.6418		32.222	1.0859		32.631	0.92912
32.63	1.44429		37.426	1.949		32.6082	1.21184		36.631	1.944		37.426	1.0521		37.835	0.87435
37.835	1.87408		42.631	2.1448		37.8126	1.24946		41.835	2.133		42.63	1.0121		43.039	0.84044
43.039	2.12057		47.835	2.2752		43.0171	1.18906		47.039	2.2477		47.835	0.95822		48.244	0.82127
48.244	2.27818		53.04	2.3585		48.2215	1.13639		52.244	2.3237		53.039	0.91959		53.448	0.78315
53.448	2.37921		58.244	2.4249		53.426	1.08202		57.448	2.3831		58.244	0.87585		58.653	0.75366
58.653	2.44121		63.448	2.4594		58.6304	1.03547		62.653	2.4145		63.448	0.83241		63.857	0.72316
63.857	2.49518		68.653	2.4809		63.8348	0.98872		67.857	2.4364		68.653	0.79088		69.061	0.69848
69.062	2.51756		73.857	2.4959		69.0392	0.94578		73.062	2.4348		73.857	0.76319		74.265	0.66798
74.266	2.5302		79.062	2.4953		74.2437	0.90846		78.266	2.4408		79.061	0.72958		79.469	0.63748
79.47	2.53973					79.4481	0.86682
