# Supplementary material for: Dual sensing signal decoupling based on tellurium anisotropy for VR interaction and neuro-reflex system application
Source: Nat Commun. 2022 Oct 10;13:5975. doi: 10.1038/s41467-022-33716-9 (PMC9550802; doi:10.1038/s41467-022-33716-9)
Supplement: Supplementary file 10 — Source Data [file 41467_2022_33716_MOESM10_ESM.zip › Source data/S11.xlsx]

## Sheet: Sheet1
Voltage	Current
mV	nA
-99.6	-71.2781
-99.4	-71.6316
-99.2	-71.8803
-99	-71.4437
-98.8	-70.7262
-98.6	-70.444
-98.4	-70.7499
-98.2	-70.5601
-98	-69.8699
-97.8	-69.5937
-97.6	-69.8466
-97.4	-70.1816
-97.2	-69.7617
-97	-69.254
-96.8	-69.4305
-96.6	-69.3113
-96.4	-68.6627
-96.2	-67.7183
-96	-67.8717
-95.8	-68.452
-95.6	-68.4341
-95.4	-67.8434
-95.2	-67.9234
-95	-68.384
-94.8	-67.9649
-94.6	-67.2484
-94.4	-67.2342
-94.2	-67.5471
-94	-67.3233
-93.8	-66.5867
-93.6	-66.5597
-93.4	-66.9638
-93.2	-66.8723
-93	-65.9484
-92.8	-65.3665
-92.6	-65.6775
-92.4	-66.1928
-92.2	-65.7625
-92	-65.1757
-91.8	-65.0705
-91.6	-65.2707
-91.4	-65.1326
-91.2	-64.7149
-91	-64.7869
-90.8	-65.3513
-90.6	-65.2426
-90.4	-64.5897
-90.2	-64.2492
-90	-65.0011
-89.8	-65.4527
-89.6	-64.6066
-89.4	-63.9567
-89.2	-64.2512
-89	-64.3103
-88.8	-63.9728
-88.6	-63.4289
-88.4	-63.3041
-88.2	-63.466
-88	-63.2164
-87.8	-62.4946
-87.6	-62.5723
-87.4	-62.992
-87.2	-62.9634
-87	-62.1162
-86.8	-61.591
-86.6	-61.806
-86.4	-61.9942
-86.2	-61.6377
-86	-61.2814
-85.8	-61.3081
-85.6	-61.8317
-85.4	-61.6737
-85.2	-61.106
-85	-60.9271
-84.8	-60.764
-84.6	-60.1062
-84.4	-59.3008
-84.2	-59.1626
-84	-59.7769
-83.8	-59.8483
-83.6	-59.5226
-83.4	-59.2492
-83.2	-59.3056
-83	-59.1888
-82.8	-58.8534
-82.6	-58.5572
-82.4	-58.7621
-82.2	-58.9525
-82	-58.8867
-81.8	-58.6351
-81.6	-58.5434
-81.4	-58.2679
-81.2	-57.7684
-81	-57.2391
-80.8	-57.3616
-80.6	-57.6728
-80.4	-57.4738
-80.2	-56.9284
-80	-56.9264
-79.8	-57.1885
-79.6	-57.063
-79.4	-56.2882
-79.2	-56.074
-79	-56.3314
-78.8	-56.4005
-78.6	-55.8998
-78.4	-55.4594
-78.2	-55.7448
-78	-56.1173
-77.8	-55.7007
-77.6	-55.1904
-77.4	-55.177
-77.2	-55.374
-77	-54.8542
-76.8	-54.1421
-76.6	-54.0921
-76.4	-54.5727
-76.2	-54.5403
-76	-54.1175
-75.8	-53.795
-75.6	-53.9546
-75.4	-54.0404
-75.2	-53.6193
-75	-53.0917
-74.8	-53.3358
-74.6	-53.3988
-74.4	-52.6768
-74.2	-52.1061
-74	-52.3973
-73.8	-52.5688
-73.6	-52.2832
-73.4	-51.7344
-73.2	-51.6289
-73	-51.6636
-72.8	-51.3981
-72.6	-50.8251
-72.4	-50.7049
-72.2	-51
-72	-51.0348
-71.8	-50.7241
-71.6	-50.7192
-71.4	-50.779
-71.2	-50.5608
-71	-50.0403
-70.8	-49.7075
-70.6	-49.7302
-70.4	-49.8163
-70.2	-49.4476
-70	-49.1776
-69.8	-49.2852
-69.6	-49.4144
-69.4	-49.0881
-69.2	-48.7906
-69	-48.9014
-68.8	-49.2103
-68.6	-48.9353
-68.4	-48.3551
-68.2	-48.0889
-68	-48.0527
-67.8	-48.0491
-67.6	-47.7422
-67.4	-47.3059
-67.2	-47.5619
-67	-47.8305
-66.8	-47.6725
-66.6	-47.4794
-66.4	-47.4497
-66.2	-47.2429
-66	-46.9631
-65.8	-46.7193
-65.6	-46.5882
-65.4	-46.5995
-65.2	-46.5607
-65	-46.1203
-64.8	-45.9712
-64.6	-46.2716
-64.4	-46.3235
-64.2	-45.9097
-64	-45.673
-63.8	-45.6265
-63.6	-45.5513
-63.4	-45.2929
-63.2	-44.8251
-63	-44.6608
-62.8	-44.73
-62.6	-44.7082
-62.4	-44.3521
-62.2	-43.9139
-62	-43.8703
-61.8	-43.6379
-61.6	-43.2209
-61.4	-42.9999
-61.2	-43.1455
-61	-43.22
-60.8	-42.9899
-60.6	-42.7858
-60.4	-42.6781
-60.2	-42.5575
-60	-42.2179
-59.8	-42.0149
-59.6	-42.1161
-59.4	-42.0981
-59.2	-41.7703
-59	-41.5755
-58.8	-41.75
-58.6	-41.5876
-58.4	-41.0978
-58.2	-40.9164
-58	-40.9881
-57.8	-41.0219
-57.6	-40.7664
-57.4	-40.4205
-57.2	-40.3207
-57	-40.3901
-56.8	-40.1705
-56.6	-39.8473
-56.4	-39.8328
-56.2	-39.9551
-56	-39.8267
-55.8	-39.6124
-55.6	-39.4929
-55.4	-39.4173
-55.2	-39.1267
-55	-38.6757
-54.8	-38.4135
-54.6	-38.4454
-54.4	-38.3771
-54.2	-38.1144
-54	-37.8756
-53.8	-38.0605
-53.6	-37.9712
-53.4	-37.5568
-53.2	-37.286
-53	-37.239
-52.8	-37.1807
-52.6	-36.9669
-52.4	-36.511
-52.2	-36.4529
-52	-36.7003
-51.8	-36.584
-51.6	-36.1919
-51.4	-36.0385
-51.2	-35.9883
-51	-35.9167
-50.8	-35.5903
-50.6	-35.2134
-50.4	-35.0864
-50.2	-35.0635
-50	-34.7278
-49.8	-34.4998
-49.6	-34.4907
-49.4	-34.6881
-49.2	-34.5432
-49	-34.1968
-48.8	-34.049
-48.6	-34.0987
-48.4	-33.8944
-48.2	-33.7018
-48	-33.4835
-47.8	-33.4562
-47.6	-33.3501
-47.4	-33.0848
-47.2	-32.9656
-47	-33.0638
-46.8	-32.8241
-46.6	-32.5575
-46.4	-32.3412
-46.2	-32.3694
-46	-32.3335
-45.8	-32.0891
-45.6	-31.6138
-45.4	-31.6741
-45.2	-31.8011
-45	-31.5907
-44.8	-31.0107
-44.6	-30.6045
-44.4	-30.5294
-44.2	-30.4672
-44	-30.1822
-43.8	-30.1741
-43.6	-30.2074
-43.4	-30.2223
-43.2	-29.9943
-43	-29.8669
-42.8	-29.7267
-42.6	-29.7493
-42.4	-29.3994
-42.2	-29.0259
-42	-28.8267
-41.8	-28.7761
-41.6	-28.5247
-41.4	-28.3854
-41.2	-28.3581
-41	-28.5554
-40.8	-28.2844
-40.6	-27.9518
-40.4	-27.8078
-40.2	-27.895
-40	-27.5982
-39.8	-27.2899
-39.6	-27.1298
-39.4	-27.3286
-39.2	-27.3431
-39	-27.0825
-38.8	-26.7235
-38.6	-26.7634
-38.4	-26.7398
-38.2	-26.5397
-38	-26.2401
-37.8	-26.4076
-37.6	-26.3182
-37.4	-25.9364
-37.2	-25.6083
-37	-25.6874
-36.8	-25.6257
-36.6	-25.4888
-36.4	-25.1984
-36.2	-25.0592
-36	-24.8464
-35.8	-24.6835
-35.6	-24.4623
-35.4	-24.4749
-35.2	-24.4284
-35	-24.2303
-34.8	-23.8221
-34.6	-23.8215
-34.4	-23.7564
-34.2	-23.7817
-34	-23.4312
-33.8	-23.1384
-33.6	-23.0838
-33.4	-23.1757
-33.2	-22.9082
-33	-22.6611
-32.8	-22.4187
-32.6	-22.417
-32.4	-22.264
-32.2	-22.2035
-32	-21.9789
-31.8	-21.8468
-31.6	-21.6341
-31.4	-21.3696
-31.2	-21.0838
-31	-21.2509
-30.8	-21.1445
-30.6	-20.8149
-30.4	-20.4046
-30.2	-20.4151
-30	-20.3609
-29.8	-20.2456
-29.6	-19.9093
-29.4	-19.932
-29.2	-19.9925
-29	-19.9029
-28.8	-19.6463
-28.6	-19.6396
-28.4	-19.488
-28.2	-19.4964
-28	-19.2435
-27.8	-18.9577
-27.6	-18.7169
-27.4	-18.8125
-27.2	-18.5492
-27	-18.3504
-26.8	-18.2014
-26.6	-18.335
-26.4	-18.1029
-26.2	-17.9529
-26	-17.7729
-25.8	-17.6938
-25.6	-17.2919
-25.4	-17.0836
-25.2	-17.1195
-25	-17.2166
-24.8	-16.9876
-24.6	-16.8506
-24.4	-16.475
-24.2	-16.4491
-24	-16.3404
-23.8	-16.1918
-23.6	-15.8259
-23.4	-15.8064
-23.2	-15.6986
-23	-15.518
-22.8	-15.1582
-22.6	-15.1272
-22.4	-15.0163
-22.2	-14.9592
-22	-14.7234
-21.8	-14.6569
-21.6	-14.503
-21.4	-14.5166
-21.2	-14.148
-21	-13.9892
-20.8	-13.9701
-20.6	-13.9875
-20.4	-13.6403
-20.2	-13.4518
-20	-13.2476
-19.8	-13.2993
-19.6	-13.1515
-19.4	-12.958
-19.2	-12.8161
-19	-13.026
-18.8	-12.7826
-18.6	-12.44
-18.4	-12.2683
-18.2	-12.5313
-18	-12.3427
-17.8	-11.8059
-17.6	-11.5334
-17.4	-11.7454
-17.2	-11.6642
-17	-11.495
-16.8	-11.2061
-16.6	-11.253
-16.4	-11.211
-16.2	-10.9941
-16	-10.5145
-15.8	-10.557
-15.6	-10.5557
-15.4	-10.2354
-15.2	-9.97599
-15	-10.1101
-14.8	-10.0195
-14.6	-9.93177
-14.4	-9.64774
-14.2	-9.54188
-14	-9.41078
-13.8	-9.21888
-13.6	-8.95562
-13.4	-8.943
-13.2	-8.93813
-13	-8.79778
-12.8	-8.39325
-12.6	-8.36129
-12.4	-8.23635
-12.2	-8.02254
-12	-7.77996
-11.8	-7.63933
-11.6	-7.55338
-11.4	-7.34811
-11.2	-7.09574
-11	-6.9725
-10.8	-6.87062
-10.6	-6.80463
-10.4	-6.54783
-10.2	-6.27483
-10	-6.14511
-9.8	-6.06493
-9.6	-5.87223
-9.4	-5.64467
-9.2	-5.46118
-9	-5.36915
-8.8	-5.19718
-8.6	-4.99876
-8.4	-4.81728
-8.2	-4.76843
-8	-4.63256
-7.8	-4.39405
-7.6	-4.17886
-7.4	-4.03681
-7.2	-3.89187
-7	-3.79456
-6.8	-3.62088
-6.6	-3.44888
-6.4	-3.32894
-6.2	-3.22962
-6	-3.03597
-5.8	-2.89951
-5.6	-2.74336
-5.4	-2.67779
-5.2	-2.52029
-5	-2.40617
-4.8	-2.26972
-4.6	-2.22802
-4.4	-2.09926
-4.2	-2.0071
-4	-1.8154
-3.8	-1.78564
-3.6	-1.61764
-3.4	-1.54443
-3.2	-1.4048
-3	-1.37075
-2.8	-1.21388
-2.6	-1.16231
-2.4	-0.99861
-2.2	-0.96875
-2	-0.80291
-1.8	-0.77419
-1.6	-0.62399
-1.4	-0.55429
-1.2	-0.38592
-1	-0.32088
-0.8	-0.15876
-0.6	-0.029
-0.4	0.03923
-0.2	0.05956
-1.42109e-12	0.19682
0.2	0.37808
0.4	0.48305
0.6	0.56714
0.8	0.6702
1	0.77379
1.2	0.85328
1.4	0.94561
1.6	1.04402
1.8	1.12612
2	1.27443
2.2	1.36661
2.4	1.52991
2.6	1.59931
2.8	1.81416
3	1.90892
3.2	2.10761
3.4	2.17463
3.6	2.4349
3.8	2.53235
4	2.78658
4.2	2.85674
4.4	3.13695
4.6	3.21763
4.8	3.5947
5	3.66429
5.2	3.90525
5.4	4.01316
5.6	4.34338
5.8	4.43004
6	4.66627
6.2	4.71835
6.4	5.02893
6.6	5.11687
6.8	5.37112
7	5.46724
7.2	5.7928
7.4	5.85653
7.6	6.05789
7.8	6.13829
8	6.41024
8.2	6.51278
8.4	6.81044
8.6	6.88301
8.8	7.07013
9	7.17633
9.2	7.24895
9.4	7.28336
9.6	7.64437
9.8	7.75795
10	8.09789
10.2	8.2224
10.4	8.28254
10.6	8.31881
10.8	8.61063
11	8.63619
11.2	8.77531
11.4	8.91399
11.6	9.07513
11.8	9.08276
12	9.25246
12.2	9.40859
12.4	9.65937
12.6	9.74185
12.8	9.95491
13	10.0588
13.2	10.2942
13.4	10.316
13.6	10.4173
13.8	10.5372
14	10.7453
14.2	10.8288
14.4	10.9269
14.6	10.9901
14.8	11.275
15	11.4554
15.2	11.7056
15.4	11.824
15.6	11.9657
15.8	12.0244
16	12.102
16.2	12.1626
16.4	12.375
16.6	12.537
16.8	12.5773
17	12.5283
17.2	12.8094
17.4	13.0621
17.6	13.2521
17.8	13.2905
18	13.4729
18.2	13.5341
18.4	13.6363
18.6	13.7222
18.8	13.8178
19	13.9881
19.2	14.1673
19.4	14.3293
19.6	14.4885
19.8	14.5601
20	14.4589
20.2	14.6815
20.4	15.3001
20.6	15.3465
20.8	15.404
21	15.5635
21.2	15.8491
21.4	15.9588
21.6	15.9203
21.8	15.9828
22	16.2024
22.2	16.3742
22.4	16.556
22.6	16.6899
22.8	16.7781
23	16.9411
23.2	17.126
23.4	17.1959
23.6	17.304
23.8	17.507
24	17.5805
24.2	17.6272
24.4	17.8196
24.6	17.9795
24.8	18.176
25	18.3
25.2	18.3945
25.4	18.5492
25.6	18.7407
25.8	18.8956
26	19.065
26.2	19.204
26.4	19.3005
26.6	19.4843
26.8	19.7259
27	19.8673
27.2	19.9666
27.4	20.136
27.6	20.2266
27.8	20.3209
28	20.5278
28.2	20.7259
28.4	20.8356
28.6	20.8661
28.8	20.8119
29	20.8877
29.2	21.0956
29.4	21.2378
29.6	21.2936
29.8	21.5774
30	21.8584
30.2	21.9813
30.4	22.0617
30.6	22.2212
30.8	22.3189
31	22.4873
31.2	22.6236
31.4	22.7692
31.6	22.9806
31.8	23.1491
32	23.273
32.2	23.3824
32.4	23.4633
32.6	23.7346
32.8	23.8577
33	23.8584
33.2	23.8789
33.4	24.0592
33.6	24.285
33.8	24.3817
34	24.4493
34.2	24.7174
34.4	24.9272
34.6	24.9969
34.8	25.1518
35	25.3734
35.2	25.4665
35.4	25.7196
35.6	25.9129
35.8	26.1259
36	26.3279
36.2	26.3899
36.4	26.4468
36.6	26.7436
36.8	26.9742
37	27.0851
37.2	27.1318
37.4	27.4078
37.6	27.4793
37.8	27.6516
38	27.7116
38.2	27.837
38.4	28.0466
38.6	28.1139
38.8	28.0248
39	28.0911
39.2	28.3184
39.4	28.5489
39.6	28.6816
39.8	28.7534
40	28.8387
40.2	29.2129
40.4	29.2591
40.6	29.3452
40.8	29.4978
41	29.8551
41.2	30.0718
41.4	30.103
41.6	30.1435
41.8	30.4295
42	30.5742
42.2	30.7911
42.4	31.0883
42.6	31.6559
42.8	31.7439
43	31.7391
43.2	31.9147
43.4	31.9518
43.6	32.0174
43.8	32.1275
44	32.0129
44.2	32.291
44.4	32.642
44.6	32.9164
44.8	32.8351
45	32.9557
45.2	33.075
45.4	33.0424
45.6	33.0027
45.8	33.1667
46	33.1193
46.2	33.3261
46.4	33.5044
46.6	33.731
46.8	33.8189
47	33.9766
47.2	34.1057
47.4	34.1897
47.6	34.3025
47.8	34.5521
48	34.7064
48.2	35.0961
48.4	35.4116
48.6	35.6088
48.8	35.3471
49	35.1977
49.2	35.1236
49.4	35.2606
49.6	35.2028
49.8	35.3915
50	35.7152
50.2	36.1131
50.4	36.3028
50.6	36.4146
50.8	36.4865
51	36.8993
51.2	37.0562
51.4	37.2857
51.6	37.5051
51.8	37.7744
52	37.9534
52.2	38.2229
52.4	38.0221
52.6	37.9435
52.8	38.2926
53	38.5134
53.2	38.4782
53.4	38.9933
53.6	39.3125
53.8	39.2585
54	38.9094
54.2	39.0602
54.4	39.1585
54.6	39.4048
54.8	39.5864
55	39.7901
55.2	40.0016
55.4	40.2284
55.6	40.1347
55.8	40.2691
56	40.4572
56.2	40.6798
56.4	40.6362
56.6	40.6226
56.8	40.7815
57	41.2093
57.2	41.3441
57.4	41.4855
57.6	41.5849
57.8	41.8781
58	41.8763
58.2	41.9075
58.4	41.9154
58.6	42.0256
58.8	42.0474
59	42.3476
59.2	42.4836
59.4	42.9069
59.6	43.0224
59.8	43.1011
60	43.2557
60.2	43.7509
60.4	43.76
60.6	43.3853
60.8	43.3434
61	43.7299
61.2	43.8854
61.4	44.1024
61.6	44.2122
61.8	44.519
62	44.6849
62.2	44.8545
62.4	44.6471
62.6	44.8107
62.8	45.0698
63	45.0285
63.2	44.6936
63.4	44.8968
63.6	45.3147
63.8	45.6982
64	45.6311
64.2	45.6751
64.4	45.8765
64.6	46.2704
64.8	46.1552
65	46.1512
65.2	46.4916
65.4	46.9935
65.6	47.0398
65.8	47.3322
66	47.4636
66.2	47.6546
66.4	47.5015
66.6	47.4114
66.8	47.4793
67	47.8248
67.2	48.037
67.4	48.1366
67.6	48.0834
67.8	48.3388
68	48.7898
68.2	49.0615
68.4	49.0918
68.6	49.4915
68.8	49.5533
69	49.6111
69.2	49.5852
69.4	49.961
69.6	50.1398
69.8	50.2313
70	50.237
70.2	50.4106
70.4	50.6994
70.6	51.2205
70.8	51.3984
71	51.6606
71.2	51.7329
71.4	51.753
71.6	51.5123
71.8	51.2366
72	51.4295
72.2	51.9937
72.4	51.9466
72.6	51.9707
72.8	52.2947
73	52.954
73.2	52.8204
73.4	52.3785
73.6	52.2739
73.8	52.593
74	52.5828
74.2	52.5095
74.4	52.5103
74.6	53.1142
74.8	53.7628
75	54.0474
75.2	54.164
75.4	54.5091
75.6	54.5074
75.8	54.0654
76	53.6368
76.2	54.1748
76.4	54.8039
76.6	55.3225
76.8	55.4829
77	55.3566
77.2	55.321
77.4	55.4238
77.6	55.1711
77.8	55.3976
78	55.813
78.2	56.2309
78.4	56.1017
78.6	56.053
78.8	56.2655
79	56.639
79.2	56.8319
79.4	56.8804
79.6	56.9608
79.8	57.4059
80	57.4495
80.2	57.2709
80.4	57.376
80.6	57.8674
80.8	57.9247
81	57.7518
81.2	57.9029
81.4	58.3466
81.6	58.1536
81.8	58.0401
82	58.3036
82.2	58.9532
82.4	59.3793
82.6	59.413
82.8	58.9656
83	59.1339
83.2	59.5799
83.4	59.7751
83.6	60.3879
83.8	61.403
84	61.3994
84.2	60.5956
84.4	60.0833
84.6	60.6495
84.8	61.3472
85	61.7347
85.2	61.5106
85.4	61.3937
85.6	61.6369
85.8	61.8912
86	61.6248
86.2	61.6538
86.4	62.3152
86.6	63.029
86.8	63.1441
87	63.134
87.2	63.3491
87.4	63.6217
87.6	63.4501
87.8	63.0314
88	62.9442
88.2	63.5176
88.4	63.9025
88.6	63.8862
88.8	63.6617
89	63.6671
89.2	63.8077
89.4	63.8839
89.6	63.7452
89.8	64.2995
90	64.9582
90.2	64.9957
90.4	64.6729
90.6	65.0012
90.8	65.6409
91	66.0012
91.2	65.8489
91.4	65.5841
91.6	65.6631
91.8	65.9801
92	66.0038
92.2	66.2565
92.4	66.5994
92.6	66.9143
92.8	67.0006
93	67.0142
93.2	67.0842
93.4	67.1551
93.6	67.046
93.8	67.1644
94	67.472
94.2	67.8251
94.4	67.8338
94.6	67.955
94.8	68.2586
95	68.5099
95.2	68.6128
95.4	68.5423
95.6	68.4967
95.8	69.0202
96	69.4569
96.2	69.2018
96.4	68.9174
96.6	69.4654
96.8	69.7968
97	69.7714
97.2	69.9457
97.4	70.4483
97.6	70.5878
97.8	70.3889
98	70.0013
98.2	70.5117
98.4	71.6662
98.6	72.0283
98.8	71.4283
99	71.3063
99.2	71.5021
99.4	71.748
