# Supplementary material for: Dual sensing signal decoupling based on tellurium anisotropy for VR interaction and neuro-reflex system application
Source: Nat Commun. 2022 Oct 10;13:5975. doi: 10.1038/s41467-022-33716-9 (PMC9550802; doi:10.1038/s41467-022-33716-9)
Supplement: Supplementary file 10 — Source Data [file 41467_2022_33716_MOESM10_ESM.zip › Source data/S12.xlsx]

## Sheet: Sheet1
Ecoflex					PDMS					Al
Time	middle	side			Time	middle	side			Time	middle	side
1.01626	-0.80194	18.8378			0.01973	0.03252	0.01636			0.01783	0.2753	5.37553
1.51236	-1.0464	20.1956			0.50312	0.02941	0.01382			0.5007	0.30884	3.12135
2.0165	0.91348	18.39			1.00309	0.03216	0.04814			1.00066	0.29332	2.72088
2.50071	0.33848	18.2337			1.50071	0.02802	-0.05329			1.50066	0.2557	2.61438
3.00066	0.1795	18.5031			2.00314	0.02566	-0.05085			2.0007	0.3449	2.65539
3.50071	0.25654	18.8956			2.50573	-0.01147	-0.00451			2.5007	0.29608	2.32704
4.00071	-0.15724	15.4329			3.00067	0.00507	-0.05958			3.00066	0.27436	2.7737
4.51698	-0.0744	16.2005			3.52593	-0.00196	-0.04845			3.50066	0.28916	3.28282
5.00067	-0.18952	14.0168			4.00065	0.00278	-0.01686			4.00314	0.03193	3.34522
5.50071	-0.1515	14.1821			4.51391	0.00952	0.07656			4.5007	0.0329	3.8694
6.00071	-0.24192	12.7372			5.01392	0.01112	-0.02282			5.00071	0.0329	3.41768
6.50066	-0.39142	12.0679			5.51149	58.262	13.137			5.50067	0.03253	3.33356
7.00067	0.3	9.82602			6.00071	57.274	18.729			6.00067	0.03184	3.7449
7.50071	0.44684	8.53219			6.50071	56.678	18.702			6.50994	45.628	20.077
8.00071	0.34806	8.99782			7.00066	54.064	25.729			7.00071	40.762	41.476
8.50071	0.4862	8.44955			7.50067	50.586	27.055			7.5007	44.252	40.61
9.00071	0.30514	8.53525			8.00071	48.856	28.16			8.00071	44.578	40.216
9.50071	0.16128	9.53145			8.50067	48.482	26.801			8.5007	41.106	41.579
10.0007	0.25428	9.7748			9.00066	49.518	28.372			9.00067	38.752	40.527
10.5007	0.48264	8.33819			9.5007	50.058	27.301			9.50071	38.588	47.005
11.0007	0.156	10.6451			10.0071	0.2142	0.15279			10.0007	40.112	50.365
11.5116	17.77	44.322			10.5066	0.05065	0.15494			10.5007	36.422	49.395
12.0007	16.768	47.453			11.0007	0.05559	0.083			11.0007	34.168	50.109
12.5007	18.48	61.475			11.5031	0.05448	0.10579			11.5007	35.336	40.27
13.0007	20	63.916			12.0007	0.05278	-0.01131			12.0007	31.6	38.132
13.5007	21.076	63.793			12.5031	0.05085	0.09687			12.5007	31.614	38.449
14.0007	19.054	63.466			13.0007	0.05347	-0.00622			13.0007	42.08	29.202
14.5007	18.682	63.184			13.5032	0.04544	0.10404			13.5007	41.748	28.589
15.0007	18.116	62.167			14.0007	0.04942	-0.00192			14.0007	41.034	27.142
15.5007	16.888	62.053			14.5032	0.04434	0.10257			14.5007	43.85	23.169
16.0007	21.89	30.656			15.0099	36.004	21.366			15.0007	44.096	20.251
16.509	0.01927	0.12659			15.5007	57.368	18.7369			15.5007	41.36	15.185
17.0007	0.03546	0.1552			16.0007	55.462	19.7412			16.0007	13.752	40.533
17.5007	0.44182	0.06824			16.5007	48.976	26.247			16.5007	34.408	3.77205
18.0007	0.40572	0.06738			17.0007	44.444	30.669			17.0091	0.02216	1.55618
18.5007	0.4684	0.11718			17.5007	44.992	31.559			17.5007	0.02112	1.51045
19.0007	0.40778	0.08895			18.0007	48.558	29.024			18.0007	0.02426	1.46559
19.5007	0.42704	0.11314			18.5007	48.282	29.101			18.5007	0.02382	1.4987
20.0007	0.41088	0.1101			19.0007	47.246	29.044			19.0007	0.02209	1.40688
20.5007	0.4106	0.09107			19.5072	0.04672	0.12374			19.5007	0.02469	1.45739
21.0007	0.40604	0.1224			20.0031	0.05784	0.16535			20.0007	0.02855	1.38853
21.5007	0.38748	0.09258			20.5007	0.04951	0.09902			20.5007	0.02341	1.33986
22.0007	0.39138	0.08663			21.0007	0.04595	0.10199			21.0007	0.02078	1.33635
22.5007	0.39274	0.10152			21.5007	0.03975	0.09194			21.5007	0.0212	1.3522
23.0007	0.41128	0.0275			22.0007	0.0531	0.01515			22.0007	0.01821	1.29547
23.5007	0.41646	0.10566			22.5031	0.05234	0.11635			22.5007	0.02094	1.29816
24.0007	0.37844	0.0563			23.0007	0.05273	0.02123			23.0007	0.02529	1.25311
24.5007	0.38788	0.07923			23.5032	0.05311	0.05435			23.5007	0.02576	1.30788
25.0007	0.38404	0.09066			24.0031	0.05083	0.07082			24.0007	0.02459	1.24406
25.5007	0.34204	0.08066			24.5031	0.0477	0.15771			24.5007	0.024	1.21224
26.0114	17.114	39.752			25.0007	0.04591	0.10402			25.0007	0.02746	1.26516
26.5007	16.63	48.62			25.51	59.928	16.872			25.5007	0.02687	1.23111
27.0007	18.19	59.677			26.0007	51.726	29.683			26.0007	0.2089	1.13111
27.5007	20.386	63.514			26.5007	51.124	29.212			26.51	38.582	37.601
28.0007	22.812	63.638			27.0007	51.196	29.052			27.0007	40.552	38.939
28.5007	22.984	63.692			27.5007	48.878	32.55			27.5007	45.674	33.645
29.0007	22.074	63.066			28.0007	49.514	28.718			28.0007	47.742	28.687
29.5007	23.54	62.206			28.5007	47.486	27.194			28.5007	43.458	38.663
30.0007	23.532	61.597			29.0007	49.244	22.979			29.0007	45.838	29.266
30.5007	22.992	61.063			29.5007	46.278	21.599			29.5007	42.61	40.116
31.0007	22.9	61.865			30.009	0.02512	2.74618			30.0007	39.398	42.615
31.5007	22.214	61.335			30.5045	0.01296	6.5889			30.5007	37.216	43.686
32.0007	21.184	62.202			31.0007	0.03538	5.79848			31.0007	35.756	47.618
32.5007	20.17	61.929			31.5007	0.02969	3.07807			31.5007	35.464	39.05
33.0007	19.736	46.256			32.0007	0.29112	2.99548			32.0007	43.566	23.453
33.5007	22.104	62.384			32.5031	0.01704	5.32339			32.5007	46.462	25.449
34.0007	23.49	62.833			33.0007	0.15444	5.439			33.0007	45.86	22.484
34.5007	23.654	61.684			33.5031	-0.00938	9.02253			33.5007	37.076	45.667
35.0007	22.284	60.56			34.0032	0.03979	11.853			34.0007	36.72	35.801
35.5091	0.1131	0.23992			34.5048	0.1137	7.96011			34.5007	36.076	42.375
36.0007	0.10747	0.15765			35.0099	52.668	22.888			35.0007	39.47	27.109
36.5007	0.58456	-0.07601			35.5007	49.804	28.422			35.5007	40.816	22.965
37.0049	0.54738	-0.0236			36.0007	42.234	36.69			36.0007	45.986	18.3679
37.5007	0.55156	-0.07134			36.5007	38.756	44.028			36.5007	12.084	44.287
38.0007	0.61014	0.01294			37.0007	41.794	43.147			37.009	0.03079	0.5607
38.5007	0.5894	-0.01807			37.5007	41.054	43.347			37.5007	0.02738	0.5057
39.0007	0.5757	-0.03882			38.0007	38.66	44.835			38.0007	0.11362	0.40022
39.5007	0.5913	0.00434			38.5007	37.748	45.014			38.5007	0.21954	0.34222
40.0007	0.55534	-0.0336			39.0007	37.902	44.69			39.0007	0.2374	0.35619
40.5007	0.60058	0.04292			39.5007	35.84	45.484			39.5007	0.23548	0.34496
41.0007	0.58416	0.01716			40.0007	21.116	15.795			40.0007	0.207	0.3506
41.5007	0.58046	-0.01388			40.5007	21.776	14.9134			40.5007	0.17186	0.3478
42.0007	0.49032	0.10589			41.0007	14.598	14.1291			41.0007	0.12264	0.38838
42.5007	0.4594	0.09516			41.5023	12.556	15.4388			41.5007	0.1745	0.37044
43.0007	0.42908	0.20436			42.0007	11.75	14.6924			42.0031	0.01972	0.42441
43.5048	0.45444	0.04353			42.5023	10.068	15.9483			42.5007	0.03277	0.44684
44.0007	0.54808	0.07168			43.0031	9.035	15.9844			43.0007	0.03829	0.50827
44.5007	0.50492	0.07164			43.5007	9.51	16.2334			43.5007	0.03612	0.47312
45.0007	0.40048	0.09394			44.0007	9.3542	15.8067			44.0007	0.03689	0.4803
45.5007	0.4703	0.12316			44.5007	10.118	15.3558			44.5007	0.03326	0.47506
46.0007	0.3183	0.14022			45.0007	47.874	20.615			45.0007	0.03446	0.48089
46.5113	15.568	47.857			45.5007	49.6	27.518			45.5007	0.03793	0.47015
47.0007	23.246	65.35			46.0007	47.796	28.774			46.0007	0.0374	0.46925
47.5007	23.75	65.441			46.5007	43.792	44.95			46.5099	23.736	18.4628
48.0007	24.22	65.481			47.0007	45.388	40.816			47.0023	33.75	28.651
48.5007	24.722	65.388			47.5007	43.594	43.225			47.5007	40.64	31.63
49.0007	25.186	65.03			48.0007	40.764	42.34			48.0007	40.448	38.814
49.5007	25.762	65.262			48.5007	39.074	45.395			48.5007	39.78	36.043
50.0007	25.838	64.827			49.0007	42.074	42.243			49.0007	30.934	36.971
50.5007	25.612	64.555			49.5007	44.564	37.904			49.5007	34.142	25.584
51.0007	25.078	64.083			50.0073	0.06538	4.89417			50.0007	38.99	20.784
51.5007	23.776	62.925			50.5099	10.17	16.8486			50.5007	39.77	17.743
52.0007	23.488	62.832			51.0031	8.5535	16.5386			51.0007	39.782	16.7038
52.5007	23.864	62.459			51.5114	12.766	15.4188			51.5007	32.232	27.239
53.0007	23.578	62.569			52.0023	11.942	14.0943			52.0007	34.322	35.413
53.5007	25.358	61.641			52.5007	18.634	10.8397			52.5007	37.274	22.694
54.0007	25.74	61.607			53.0007	13.272	11.476			53.0007	30.278	21.188
54.5007	24.734	61.729			53.5007	14.092	9.3918			53.5007	27.77	24.081
55.0007	24.892	61.849			54.0007	12.438	11.7983			54.0007	24.886	31.075
55.5007	38.932	1.20355			54.5007	12.37	9.69474			54.5007	29.116	27.595
56.0072	0.2736	0.21219			55.0007	47.382	30.768			55.0007	31.614	23.417
56.5007	0.31394	0.20168			55.5007	40.782	45.86			55.5007	18.67	35.997
57.0007	0.27184	0.20986			56.0007	39.776	46.469			56.0007	23.934	26.111
57.5007	0.25212	0.18608			56.5007	38.916	46.687			56.5031	8.0596	41.185
58.0007	0.2379	0.24979			57.0007	39.024	45.941			57.0203	0.04915	0.25777
58.5007	0.22154	0.17504			57.5007	38.092	44.128			57.5007	0.26938	0.26469
59.0007	0.30472	0.23391			58.0007	38.078	45.117			58.0203	0.05066	0.21148
59.5007	0.24828	0.22771			58.5007	38.208	45.465			58.5031	0.03189	0.25192
60.0007	0.18682	0.22005			59.0007	37.024	43.697			59.0066	0.05442	0.35295
60.5007	0.22076	0.2578			59.5007	37.32	45.171			59.5007	0.04699	0.41305
61.0007	0.2099	0.16724			60.0091	-0.0833	4.72498			60.0007	0.0406	0.44902
61.5007	0.31146	0.19753			60.5007	-0.04217	4.09567			60.5007	0.03779	0.39212
62.0007	0.26342	0.17676			61.0007	-0.02396	3.45043			61.0007	0.03658	0.41949
62.5007	0.26532	0.20513			61.5007	-0.02934	2.67548			61.5007	0.03454	0.4124
63.0007	0.25476	0.21183			62.0007	-0.03853	3.40821			62.0007	0.03615	0.72407
63.5007	0.21348	0.20543			62.5007	-0.03944	3.50512			62.5031	0.03787	0.78726
64.0007	0.2513	0.24788			63.0007	-0.03528	3.48643			63.0007	0.03554	0.91412
64.5007	0.17282	0.23757			63.5007	-0.03715	3.48146			63.5007	0.03851	0.97791
65.0007	0.17698	0.26468			64.0007	-0.03349	3.38715			64.0007	0.03826	0.9737
65.5007	0.2389	0.23059			64.5007	-0.04256	3.39008			64.5007	0.03931	0.94894
66.015	3.2622	-2.294			65.01	46.434	18.474			65.0007	0.04018	1.02603
66.5099	17.858	61.231			65.5007	45.638	37.005			65.5007	0.03951	1.01948
67.0007	20.628	64.754			66.0007	41.122	42.971			66.0007	0.18282	0.86482
67.5007	23.606	64.334			66.5007	40.686	41.639			66.5099	37.798	18.551
68.0007	24.474	64.481			67.0007	38.736	43.87			67.0007	41.182	22.396
68.5007	23.604	64.973			67.5007	38.448	44.012			67.5007	41.328	24.537
69.0007	23.48	64.979			68.0007	38.77	42.365			68.0007	36.502	37.083
69.5007	24.564	64.905			68.5007	38.692	43.522			68.5007	42.268	27.545
70.0007	25.976	64.589			69.0007	38.446	43.037			69.0007	35.772	37.539
70.5007	25.258	64.077			69.5007	38.486	42.42			69.5007	38.306	30.925
71.0007	23.914	64.101			70.0031	2.959	3.00423			70.0007	38.87	24.888
71.5007	26.23	63.61			70.5048	0.3015	3.91013			70.5007	34.182	35.376
72.0007	26.524	63.26			71.0007	0.14592	3.04606			71.0007	34.828	23.939
72.5007	24.92	63.471			71.5031	0.08169	2.71215			71.5007	26.748	42.137
73.0007	26.332	63.623			72.0007	0.03189	2.45262			72.0007	29.436	39.411
73.5007	24.298	63.65			72.5197	-0.00627	2.2735			72.5007	36.796	20.3374
74.0007	23.02	63.34			73.0007	-0.04996	2.42694			73.0007	25.798	30.509
74.5007	22.094	63.027			73.5007	-0.05697	2.35927			73.5007	36.06	19.4296
75.0007	22.932	61.375			74.0007	-0.06083	2.25933			74.0007	34.886	23.119
75.5007	25.14	61.552			74.5007	-0.08245	2.18833			74.5007	37.978	29.261
76.0202	0.08082	0.14356			75.01	53.192	9.3209			75.0007	41.558	31.949
76.5183	0.53194	-0.04055			75.5045	42.708	33.02			75.5007	43.01	29.314
77.0048	0.21006	0.1357			76.0007	40.906	49.985			76.0007	41.446	32.726
77.5007	0.2064	0.11737			76.5007	38.68	41.024			76.5007	11.042	58.626
78.0007	0.18178	0.16905			77.0007	40.248	41.902			77.0007	16.032	46.014
78.5007	0.29758	0.13914			77.5007	39.292	43.304			77.509	0.03777	0.37136
79.0007	0.27482	0.07604			78.0007	38.582	43.267			78.0031	0.03163	0.43692
79.5007	0.1761	0.16352			78.5007	37.586	44.997			78.5007	0.05116	0.41725
80.0007	0.19264	0.16952			79.0007	38.324	45.428			79.0007	0.05145	0.44623
80.5007	0.19916	0.19684			79.5007	37.758	43.688			79.5007	0.05692	0.42316
81.0007	0.21636	0.15102			80.0007	38.124	43.194			80.0007	0.059	0.41505
81.5007	0.2811	0.13356			80.5007	37.23	43.086			80.5007	0.05504	0.43774
82.0007	0.31126	0.16469			81.0031	2.6421	6.75			81.0007	0.03582	0.40174
82.5007	0.29172	0.15594			81.5048	0.59134	3.76408			81.5007	0.02737	0.40711
83.0007	0.37646	0.08452			82.0031	0.01864	5.30385			82.0007	0.03407	0.40709
83.5007	0.42772	0.03407			82.5123	7.573	2.96339			82.5007	0.02644	0.44416
84.0007	0.4224	0.13834			83.0099	13.512	1.97299			83.0007	0.02223	0.40676
84.5007	0.41888	0.10247			83.5023	14.838	1.53189			83.5007	0.02058	0.40983
85.0007	0.40352	0.09637			84.0007	17.318	1.76761			84.0007	0.02405	0.47701
85.5007	0.26824	0.22836			84.5007	13.28	6.25198			84.5007	0.02827	0.43259
86.0007	0.3237	0.18876			85.0024	55.084	12.7277			85.0007	0.04598	0.43986
86.5098	18.556	42.633			85.5024	47.27	39.662			85.5007	0.03663	0.4385
87.0007	19.834	54.811			86.0007	44.812	40.752			86.0007	0.04538	0.45097
87.5007	20.832	63.885			86.5007	43.018	45.235			86.512	35.684	48.521
88.0007	21.176	64.517			87.0007	41.252	42.928			87.0007	39.95	39.173
88.5007	21.684	64.337			87.5007	40.906	43.322			87.5007	38.36	44.725
89.0007	21.386	64.328			88.0007	39.992	43.515			88.0007	47.576	31.074
89.5007	21.808	64.134			88.5007	40.326	43.251			88.5007	38.856	39.962
90.0007	22.546	63.689			89.0007	41.436	42.209			89.0007	44.122	32.239
90.5007	22.542	63.297			89.5007	43.53	44.157			89.5007	39.278	39.213
91.0007	23.386	62.834			90.0073	1.01448	6.84453			90.0007	35.47	39.336
91.5007	23.656	61.997			90.5007	0.25614	7.21586			90.5007	37.054	36.322
92.0007	23.678	62.153			91.0123	1.7785	6.01245			91.0007	38.454	35.603
92.5007	22.922	62.038			91.5099	30.48	3.01852			91.5007	37.126	31.73
93.0007	24.116	63.22			92.0007	29.256	3.493			92.0007	36.854	31.763
93.5007	24.31	62.005			92.5007	29.662	3.61555			92.5007	35.404	34.248
94.0007	24.456	62.14			93.0007	26.182	7.66451			93.0007	41.106	24.04
94.5007	22.928	65.257			93.5023	25.148	8.90018			93.5007	36.714	29.206
95.0007	23.454	67.499			94.0007	25.766	8.069			94.0007	35.294	29.95
95.5007	24.008	66.847			94.5007	25.834	6.74334			94.5007	35.31	25.739
96.0007	22.608	66.103			95.0007	47.906	16.753			95.0007	30.486	27.993
96.5007	23.372	64.602			95.5007	50.272	30.248			95.5007	29.28	29.096
97.0007	23.352	64.152			96.0007	44.944	40.887			96.0007	10.11	43.51
97.5007	22.616	63.897			96.5007	43.142	41.606			96.5007	17.324	50.822
98.0007	22.834	50.488			97.0007	42.456	42.994			97.0007	18.548	31.267
98.5091	0.06967	0.21214			97.5007	42.07	40.375			97.509	0.05204	0.35494
99.0007	0.07356	0.23131			98.0007	42.388	38.588			98.0007	0.03748	0.36116
99.5007	0.07747	0.25425			98.5007	41.722	40.416			98.5032	0.05574	0.25498
100.001	0.0749	0.27549			99.0007	42.11	40.274			99.0048	-0.1015	0.23296
100.503	0.09289	0.17591			99.5007	42.688	38.732			99.5066	0.06913	0.16645
101.003	0.1032	0.16349			100.003	8.3362	1.35136			100.007	0.06036	0.25706
101.501	0.10518	0.23402			100.51	33.372	1.5194			100.507	0.05587	0.19709
102.001	0.10434	0.25377			101.001	32.448	3.88068			101.003	-0.08125	0.1622
102.501	0.10504	0.25546			101.502	32.308	3.37304			101.503	-0.00203	0.24759
103.001	0.3406	0.09524			102.001	29.986	4.79826			102.003	0.04079	0.23764
103.501	0.40762	0.13857			102.502	29.596	5.73858			102.503	0.05091	0.24728
104.001	0.09998	0.21167			103.002	27.61	6.6757			103.003	0.06513	0.21059
104.501	0.09944	0.23758			103.501	28.718	4.96391			103.519	0.1092	0.19288
105.001	0.11986	0.23715			104.001	24.888	7.13284			104.003	0.0785	0.22228
105.501	0.17382	0.22616			104.501	18.168	7.06822			104.507	0.10104	0.1482
106.001	0.20576	0.17766			105.001	18.62	8.66521			105.003	0.05921	0.21932
106.501	0.1865	0.17444			105.501	46.946	17.588			105.501	0.01255	0.20699
107.01	20.788	65.059			106.001	46.332	29.039			106.003	-0.03833	0.29989
107.501	22.86	68.119			106.501	42.552	38.68			106.51	29.148	44.762
108.001	22.1	70.271			107.001	39.814	45.753			107.001	43.506	33.05
108.501	23.594	70.265			107.501	39.006	45.533			107.501	49.912	26.701
109.001	24.478	69.02			108.001	37.944	45.172			108.001	50.564	26.772
109.501	23.486	69.782			108.501	37.704	45.288			108.501	47.594	26.663
110.001	23.358	69.484			109.001	37.718	45.166			109.001	43.954	29.665
110.501	23.726	69.163			109.501	37.85	44.661			109.501	45.786	27.973
111.001	22.842	69.925			110.001	26.512	3.26405			110.001	54.182	22.35
111.501	22.46	69.537			110.502	13.71	11.141			110.501	52.12	25.898
112.001	22.666	68.159			111.001	23.604	11.2993			111.001	46.334	29.685
112.501	22.458	67.896			111.501	22.93	11.2497			111.501	41.792	43.235
113.001	23.088	67.09			112.001	22.996	11.5045			112.001	48.208	28.494
113.501	23.158	66.584			112.502	23.58	11.5542			112.501	41.216	30.915
114.001	24.008	65.628			113.001	24.898	11.2985			113.001	44.486	24.92
114.501	24.604	64.967			113.502	24.86	11.7775			113.501	39.848	32.439
115.001	24.52	64.376			114.002	24.356	12.2485			114.001	36.254	32.219
115.501	25.122	64.095			114.501	25.47	11.7247			114.501	34.53	29.758
116.001	25.478	63.734			115.001	23.908	12.3582			115.001	35.752	32.852
116.501	23.754	64.322			115.501	57.894	16.31			115.501	40.946	18.91
117.022	0.10844	0.08393			116.001	46.738	30.655			116.001	40.042	25.575
117.501	0.53172	-0.04118			116.501	43.342	42.841			116.501	14.794	37.479
118.001	0.11214	0.12438			117.001	41.54	44.254			117.001	16.03	31.979
118.503	0.04974	0.20461			117.501	41.606	44.028			117.501	17.072	53.138
119.001	0.1458	0.2215			118.001	41.18	42.752			118.009	0.06842	0.51858
119.503	0.04591	0.17153			118.501	40.472	43.669			118.501	0.05382	0.3475
120.001	0.1436	0.22022			119.001	41.386	42.978			119.003	0.05034	0.39631
120.503	0.03937	0.21093			119.501	45.228	39.045			119.501	0.04092	0.25116
121.001	0.13512	0.20914			120.003	1.3686	7.89552			120.001	0.06118	0.21586
121.501	0.10268	0.21157			120.505	0.33352	7.00442			120.501	0.13226	0.19538
122.001	0.10156	0.20948			121.001	0.22896	5.35039			121.001	0.09772	0.13702
122.501	0.12898	0.2378			121.507	0.06151	5.36928			121.503	-0.03034	0.09773
123.001	0.11602	0.21309			122.007	0.08815	2.4189			122.001	0.0967	0.16579
123.501	0.12126	0.21347			122.508	-0.09926	5.29872			122.501	0.09144	0.17588
124.001	0.14938	0.23707			123.005	-0.2632	5.53763			123.003	0.01559	0.16076
124.503	0.02561	0.17394			123.501	0.14908	2.79557			123.503	0.01747	0.33508
125.001	0.19616	0.24217			124.001	0.11116	2.27987			124.001	0.1164	0.21798
125.501	0.27764	0.18153			124.501	0.1258	2.98141			124.503	0.0364	0.1812
126.01	20.894	40.624			125.01	45.146	15.999			125.001	0.11376	0.19718
126.501	20.274	48.539			125.501	42.86	35.355			125.503	0.01044	0.18159
127.001	22.43	63.647			126.001	38.176	42.447			126.001	0.10898	0.21333
127.501	23.308	64.918			126.501	37.832	43.36			126.51	34.588	23.712
128.001	23.18	65.054			127.001	39.052	42.624			127.001	45.412	35.876
128.501	23.988	64.806			127.501	41.252	35.537			127.501	48.056	34.076
129.001	23.772	64.431			128.001	41.188	35.763			128.001	45.876	42.532
129.501	24.178	63.99			128.501	40.936	37.208			128.501	44.558	36.318
130.001	24.488	63.956			129.001	39.872	40.34			129.001	48.716	24.008
130.501	24.166	63.729			129.501	38.432	42.951			129.501	39.472	37.17
131.001	23.918	63.421			130.003	1.237	3.76111			130.001	43.43	30.349
131.501	23.886	61.999			130.507	-0.04048	6.87621			130.501	42.188	36.636
132.001	23.656	62.046			131.004	-0.04984	8.63039			131.001	45.902	31.653
132.501	24.438	61.701			131.503	-0.05693	10.3005			131.501	42.178	33.938
133.001	24.71	61.096			132.001	-0.11206	10.7709			132.001	48.582	23.218
133.501	25.626	60.064			132.501	-0.2817	10.6783			132.501	49.386	20.891
134.001	26.96	59.054			133.005	-0.27088	10.3743			133.001	44.332	24.256
134.501	27.792	58.61			133.501	-0.23662	10.4919			133.501	35.852	32.649
135.001	27.308	59.655			134.005	-0.28168	11.2068			134.001	41.374	24.99
135.501	26.746	58.585			134.501	-0.27426	12.6706			134.501	42.588	22.599
136.007	0.097	0.22031			135.005	-0.2491	11.1904			135.001	27.22	44.94
136.503	0.08672	0.14773			135.51	45.768	36.891			135.501	40.118	24.192
137.001	0.62656	0.02595			136.001	41.186	44.461			136.001	37.306	22.521
137.501	0.47594	-0.04232			136.501	41.134	43.06			136.501	12.278	40.424
138.001	0.62238	-0.01335			137.001	41.394	42.033			137.01	0.06277	2.99878
138.501	0.55886	-0.00503			137.501	40.538	42.791			137.501	0.32924	1.07899
139.001	0.50122	0.00745			138.001	41.07	39.074			138.001	0.1947	1.03034
139.501	0.41878	-0.03237			138.501	39.982	39.815			138.503	0.03116	0.85865
140.001	0.47168	-0.02227			139.001	39.066	41.562			139.001	0.04213	0.81863
140.501	0.47778	0.04867			139.501	40.04	40.635			139.501	-0.10612	0.75311
141.001	0.43734	0.02228			140.003	2.0074	16.2046			140.02	-0.08816	0.76566
141.501	0.43206	0.00073			140.505	0.31994	4.03745			140.503	0.00605	0.79734
142.001	0.45578	0.0879			141.005	0.18938	2.33795			141.001	0.03921	0.82105
142.505	0.36602	0.00456			141.501	0.11918	2.20456			141.503	0.02247	0.76138
143.001	0.45452	0.03858			142.003	-0.03514	4.26074			142.006	-0.06212	0.78023
143.501	0.40032	0.03565			142.501	0.03208	4.42278			142.502	0.01554	0.85146
144.001	0.11444	0.10457			143.003	0.0589	2.89674			143.001	-0.00136	0.77163
144.503	0.09912	0.10616			143.501	-0.04053	3.73311			143.502	0.02147	0.68545
145.001	0.14242	0.02268			144.003	-0.11193	5.66048			144.001	0.06393	0.70609
145.501	0.13998	0.09346			144.501	-0.12784	6.93113			144.503	0.02871	0.77379
146.001	0.17784	0.02001			145.001	-0.1433	7.73073			145.001	-0.10124	1.30127
146.501	20.358	66.392			145.51	47.016	43.267			145.503	0.03733	1.35451
147.001	20.398	72.569			146.001	44.216	45.294			146.019	0.95902	1.5441
147.501	20.438	72.371			146.501	40.046	49.438			146.51	22.576	1.75572
148.001	22.152	71.289			147.001	41.606	45.765			147.001	27.296	21.759
148.501	22.294	71.495			147.501	41.51	45.85			147.501	35.994	39.017
149.001	21.536	71.525			148.001	40.54	45.932			148.001	41.606	33.312
149.501	21.054	70.87			148.501	40.216	45.449			148.501	43.278	35.706
150.001	21.106	70.03			149.001	40.81	45.123			149.001	43.554	27.39
150.501	20.972	71.928			149.501	39.646	45.308			149.501	37.506	31.629
151.001	20.764	71.854			150.003	3.0091	4.22013			150.001	34.92	31.245
151.501	19.72	71.91			150.505	0.82648	4.08144			150.501	43.472	23.128
152.001	20.44	71.936			151.001	0.31142	3.71004			151.001	42.09	23.062
152.501	20.638	71.204			151.503	0.05884	3.89424			151.501	41.536	21.734
153.001	21.088	70.906			152.001	-0.08242	4.47194			152.001	40.804	21.509
153.501	20.044	71.715			152.501	-0.07807	4.33135			152.501	31.58	27.196
154.001	20.378	70.648			153.018	-0.09691	4.04597			153.001	37.99	25.619
154.501	18.68	70.724			153.501	-0.07796	3.4696			153.501	42.544	20.4884
155.001	20.006	67.842			154.001	-0.07436	3.34809			154.001	39.444	20.6688
155.507	0.49464	0.15831			154.501	-0.10104	3.7471			154.501	39.34	20.6312
156.005	0.238	0.13913			155.012	38.96	23.339			155.001	38.912	19.7493
156.505	0.54216	-0.0577			155.501	39.404	42.747			155.501	40.446	18.5717
157.001	0.3431	0.15721			156.001	36.89	45.42			156.001	40.402	16.7937
157.505	0.32194	0.02462			156.501	37.65	44.804			156.501	12.2	43.563
158.001	0.45278	0.10106			157.001	36.912	44.623			157.001	11.274	40.516
158.505	0.454	-0.00739			157.501	36.416	44.547			157.501	10.452	39.312
159.001	0.47138	0.05948			158.001	35.882	44.351			158.001	12.676	24.711
159.505	0.46388	-0.0147			158.501	35.424	44.504			158.501	10.544	32.584
160.001	0.46534	0.04834			159.001	35.428	47.012			159.001	14.976	36.765
160.505	0.48516	-0.01265			159.501	26.892	14.116			159.522	-0.11254	2.46534
161.001	0.52114	0.0504			160.001	35.216	4.0021			160.003	0.04633	1.76549
161.505	0.53488	-0.01782			160.501	33.336	5.7772			160.502	0.04604	1.58659
162.001	0.49182	0.06633			161.001	32.132	6.88526			161.002	0.05065	1.51764
162.505	0.52982	-0.00731			161.501	31.906	6.83605			161.503	0.11088	1.25103
163.001	0.49746	0.05276			162.001	31.276	6.75227			162.003	0.11219	1.66975
163.505	0.54114	-0.01121			162.501	31.16	6.13586			162.503	0.10893	1.20172
164.001	0.50876	0.05593			163.001	29.108	7.90476			163.003	0.10317	2.19081
164.505	0.5264	0.00451			163.501	30.302	6.16408			163.503	0.08465	2.11161
165.001	0.49024	0.06531			164.001	27.048	7.67216			164.001	0.07538	1.25046
165.505	0.55734	-0.00281			164.501	27.6	7.39352			164.503	0.08007	1.36471
166.001	0.48306	0.0478			165.001	28.834	6.60171			165.001	0.07486	1.47115
166.51	19.466	44.209			165.501	51.906	21.016			165.503	0.08686	1.44739
167.001	20.918	69.681			166.001	43.04	46.318			166.022	-0.0004806	1.58668
167.501	21.372	69.61			166.501	41.684	46.861			166.501	0.00506	1.24408
168.001	21.962	70.351			167.001	41.914	47.115			167.01	25.18	24.55
168.501	22.184	70.445			167.501	40.912	47.495			167.501	33.342	39.731
169.001	21.682	69.571			168.001	44.2	44.466			168.001	40.196	45.089
169.501	22.04	69.765			168.501	43.912	43.405			168.501	47.892	35.433
170.001	21.09	67.68			169.001	43.954	42.055			169.001	46.26	35.639
170.501	21.562	66.124			169.501	43.888	43.751			169.501	51.542	24.212
171.001	20.266	68.519			170.001	44.038	44.07			170.001	42.636	36.589
171.501	19.884	68.971			170.501	43.58	44.259			170.501	40.288	33.448
172.001	21.644	65.62			171.001	42.408	42.443			171.001	43.776	32.884
172.501	21.912	65.325			171.501	40.93	43.575			171.501	49.218	23.673
173.001	21.69	64.392			172.001	42.82	42.154			172.001	40.074	40.167
173.501	22.02	63.494			172.501	43.94	40.609			172.501	47.278	20.547
174.001	21.568	62.821			173.001	44.614	40.421			173.001	48.19	17.734
174.501	21.274	62.473			173.501	43.968	40.302			173.501	51.214	10.7186
175.001	21.83	61.701			174.001	43.134	40.773			174.001	48.952	11.4504
175.501	22.348	48.194			174.501	41.192	41.575			174.501	45.922	14.0872
176.007	0.11456	0.26593			175.003	1.7662	4.62188			175.001	40.582	18.845
176.501	0.14598	0.20343			175.505	-0.21514	9.82594			175.501	34.68	26.417
177.001	0.15458	0.07505			176.016	0.37612	2.87421			176.001	36.906	16.313
177.505	0.16534	0.12608			176.501	0.4362	3.18768			176.501	11.188	41.474
178.001	0.1513	0.10599			177.001	0.23114	2.36787			177.009	0.04271	3.97215
178.501	0.44612	0.01699			177.501	0.18628	2.10486			177.504	0.01114	0.9573
179.005	0.50948	0.02061			178.001	0.1961	2.22342			178.001	0.13234	0.75044
179.505	0.44244	0.08737			178.501	0.16854	1.84824			178.501	0.12566	0.72843
180.001	0.3904	0.06377			179.008	-0.14976	5.81082			179.003	0.02571	0.70583
180.501	0.37468	0.06026			179.503	-0.00355	5.33163			179.501	0.0329	0.6978
181.001	0.41252	0.07071			180.003	0.06097	3.83701			180.001	0.02412	0.68022
181.501	0.45316	-0.00503			180.501	-0.25236	8.48892			180.501	0.00451	0.67546
182.001	0.52022	0.01396			181.001	-0.19474	8.37173			181.001	0.00362	0.65934
182.501	0.42732	-0.04225			181.501	-0.1467	7.37861			181.501	-0.0128	0.59679
183.001	0.52042	0.00435			182.003	0.02535	3.43844			182.001	0.02922	0.36401
183.501	0.16218	0.14306			182.501	-0.2423	8.53072			182.501	0.0909	0.24777
184.001	0.42878	0.04505			183.001	-0.25224	8.99473			183.001	0.08991	0.15176
184.501	0.42282	0.03971			183.501	-0.26858	9.87795			183.501	0.0872	0.17364
185.001	0.39918	0.06077			184.001	-0.29518	10.8393			184.001	0.08525	0.17351
185.501	0.38596	0.07267			184.501	-0.27088	10.752			184.501	0.06685	0.17667
186.021	38.462	14.514			185.01	49.37	19.215			185.001	0.04968	0.19314
186.501	19.906	65.016			185.501	43.568	41.125			185.501	0.03468	0.17479
187.001	23.09	66.582			186.001	41.416	43.953			186.001	0.034	0.16979
187.501	21.548	68.905			186.501	40.446	43.548			186.501	0.02138	0.15728
188.001	21.34	68.729			187.001	39.394	44.474			187.001	0.01224	0.16538
188.501	21.108	68.03			187.501	40.206	43.831			187.501	0.01738	0.0954
189.001	20.72	67.653			188.001	38.822	43.626			188.001	0.01806	0.0956
189.501	21.908	67.303			188.501	38.044	42.919			188.503	0.02484	0.12836
190.001	21.502	65.561			189.001	38.47	41.759			189.001	0.03838	0.00511
190.501	21.38	65.527			189.501	38.678	41.943			189.512	38.53	33.627
191.001	20.966	65.865			190.003	2.1765	4.54422			190.001	43.02	33.84
191.501	20.59	67.604			190.505	-0.30014	12.7455			190.501	46.502	27.625
192.001	21.446	66.969			191.001	-0.11322	11.1115			191.001	48.494	27.923
192.501	20.614	66.697			191.505	-0.2376	12.463			191.501	50.6	21.686
193.001	21.158	65.305			192.001	-0.24674	12.6394			192.001	49.074	20.671
193.501	22	63.923			192.505	-0.25664	13.1586			192.501	47.814	22.985
194.001	22.536	62.354			193.001	-0.23686	12.8254			193.001	50.68	20.444
194.501	23.406	63.198			193.505	-0.3404	14.0612			193.501	44.964	26.054
195.001	24.658	61.549			194.001	-0.1376	11.5958			194.001	41.464	30.72
195.501	25.596	42.997			194.505	-0.2961	14.1309			194.501	48.956	41.481
196.007	0.10138	0.11239			195.01	39.522	8.88335			195.001	55.806	32.928
196.505	0.51844	0.03046			195.501	39.852	46.468			195.501	54.78	39.908
197.001	0.38	0.12678			196.001	37.742	46.773			196.001	50.936	42.284
197.505	0.32058	0.12615			196.501	38.034	45.362			196.501	49.35	40.613
198.001	0.30144	0.14995			197.001	37.412	46.43			197.001	49.612	39.421
198.501	0.2999	0.173			197.501	37.9	44.481			197.501	47.37	41.176
199.001	0.34288	0.179			198.001	37.578	44.864			198.001	47.646	36.652
199.501	0.33458	0.16636			198.501	36.674	45.772			198.501	42.712	39.178
200.001	0.37284	0.2061			199.001	36.414	46.43			199.001	42.06	36.25
200.501	0.32764	0.17782			199.501	39.094	44.198			199.501	41.642	33.904
201.001	0.37584	0.18376			200.003	1.2223	9.62501			200.001	43.116	35.011
201.501	0.33504	0.17548			200.505	0.15974	4.0666			200.501	41.686	35.478
202.001	0.30832	0.15659			201.005	-0.69868	10.5899			201.001	44.512	34.598
202.501	0.37532	0.20735			201.519	0.13874	5.07568			201.501	39.432	39.864
203.001	0.32706	0.17446			202.007	-0.11554	9.09318			202.001	42.726	33.385
203.501	0.35004	0.19662			202.501	-0.15102	9.2518			202.501	44.28	29.988
204.001	0.34618	0.19634			203.001	-0.17988	9.74454			203.001	40.874	31.296
204.501	0.36326	0.18125			203.518	-0.05906	10.08			203.501	41.224	33.78
205.001	0.36986	0.19288			204.012	0.984	9.97585			204.001	46.91	24.598
205.501	0.31926	0.19754			204.507	-0.03612	10.4331			204.501	52.47	19.827
206.001	0.30328	0.17342			205.001	5.6777	9.66754			205.001	57.542	15.1285
206.51	21.472	32.003			205.501	39.488	45.225			205.501	46.714	32.582
207.001	17.612	44.591			206.001	38.612	48.217			206.001	12.598	41.084
207.501	21.504	64.63			206.501	37.908	48.87			206.509	0.056	0.3624
208.001	23.01	65.29			207.001	38.342	48.685			207.001	0.03195	0.50807
208.501	23.478	65.07			207.501	37.4	49.008			207.501	0.02911	0.47376
209.001	21.628	67.616			208.001	39.624	47.071			208.001	0.03076	0.45347
209.501	21.16	67.48			208.501	37.808	47.617			208.501	0.02579	0.36525
210.001	21.698	65.992			209.001	39.562	45.278			209.003	-0.09259	0.26697
210.501	24.198	65.11			209.501	39.306	45.778			209.503	0.03713	0.22769
211.001	23.91	64.385			210.009	0.01572	3.16266			210.001	0.1291	0.30075
211.501	23.77	63.841			210.501	0.07013	2.42986			210.501	0.26308	0.38487
212.001	25.76	63.612			211.001	0.27928	1.97583			211.001	0.23852	0.28598
212.501	24.828	62.633			211.501	0.26716	1.69257			211.501	0.16124	0.23213
213.001	24.286	68.71			212.001	0.25178	1.53781			212.003	0.01534	0.19402
213.501	22.986	68.134			212.501	0.2447	1.43636			212.501	0.09745	0.21478
214.001	22.732	65.841			213.001	0.2468	1.36243			213.003	0.0565	0.17021
214.501	22.552	64.162			213.501	0.2473	1.30198			213.503	0.04525	0.22743
215.001	23.514	62.967			214.001	0.23642	1.2513			214.001	0.05851	0.19464
215.501	24.59	63.756			214.501	0.22854	1.20214			214.501	0.0555	0.20372
216.007	0.10402	0.24016			215.001	0.23632	1.18373			215.001	0.04711	0.20033
216.501	0.45262	0.00668			215.51	40.834	50.208			215.501	0.05031	0.19796
217.001	0.19974	0.09			216.001	38.424	53.517			216.001	0.04483	0.19804
217.501	0.16842	0.09628			216.501	37.348	49.405			216.503	0.03831	0.22386
218.001	0.13156	0.15888			217.001	37.462	57.101			217.001	0.05132	0.19395
218.501	0.11722	0.16737			217.501	36.272	48.597			217.501	0.05874	0.17727
219.001	0.26948	0.05236			218.001	35.956	47.789			218.01	24.756	15.521
219.501	0.19238	-0.00603			218.501	35.75	48.617			218.501	48.574	34.891
220.001	0.1554	0.12333			219.001	35.17	47.732			219.001	56.392	31.855
220.501	0.3378	0.06012			219.501	35.018	48.711			219.501	56.268	45.089
221.001	0.1804	0.15904			220.003	1.8879	3.8052			220.001	59.092	47.575
221.501	0.28716	0.1534			220.505	0.30404	3.09314			220.501	59.662	47.236
222.001	0.20108	0.1525			221.005	0.22406	2.60165			221.001	63.804	49.951
222.501	0.34322	0.07773			221.501	-0.20396	3.47501			221.501	68.984	72.546
223.001	0.34836	0.0754			222.011	0.3231	4.42439			222.001	68.866	65.975
223.501	0.35848	0.07205			222.505	-0.45518	16.5003			222.501	67.832	64.4
224.001	0.3426	0.08051			223.001	-0.31098	15.1078			223.001	66.916	54.88
224.501	0.35192	0.07191			223.501	-0.3588	16.8137			223.501	62.634	48.31
225.001	0.38146	0.04812			224.001	-0.32274	17.0549			224.001	67.166	38.273
225.501	0.38428	0.04878			224.501	-0.29028	16.4715			224.501	54.85	46.599
226.001	0.39236	0.04204			225.01	41.614	43.264			225.001	53.176	43.619
226.51	21.998	65.444			225.501	40.546	47.964			225.501	53.924	35.335
227.001	21.484	72.565			226.001	40.324	48.073			226.001	36.166	43.942
227.501	21.568	72.181			226.501	39.654	47.957			226.501	10.436	46.543
228.001	21.652	71.17			227.001	39.166	47.561			227.009	0.05195	0.73223
228.501	21.498	70.983			227.501	39.354	46.954			227.501	0.2464	0.41524
229.001	21.83	68.389			228.001	38.936	46.765			228.001	0.25724	0.3432
229.501	21.834	67.553			228.501	39.3	46.059			228.501	0.1624	0.38406
230.001	20.622	68.784			229.001	40.604	44.172			229.003	0.06889	0.43191
230.501	21.78	66.468			229.501	38.004	46.409			229.503	0.03369	0.40536
231.001	23.178	64.911			230.003	1.2065	3.14714			230.004	0.05177	0.40513
231.501	22.144	64.409			230.505	0.31464	2.85596			230.503	0.04998	0.42582
232.001	21.91	63.612			231.001	0.1209	2.31219			231.003	0.07777	0.38118
232.501	21.848	66.51			231.503	0.08373	2.05773			231.503	0.05807	0.35992
233.001	22.298	64.111			232.001	0.069	1.88195			232.017	0.0925	0.32972
233.501	22.374	65.269			232.517	0.04584	1.61165			232.518	0.11866	0.39381
234.001	24.598	64.256			233.017	0.06566	1.53657			233.003	0.09791	0.35691
234.501	23.764	63.167			233.505	0.14618	1.4303			233.501	0.1651	0.29943
235.001	23.126	62.219			234.017	0.04038	1.42613			234.007	0.03637	0.32027
235.501	32.104	18.7704			234.505	0.1584	1.31601			234.503	0.02347	0.35324
236.009	0.07512	0.13376			235.01	50.72	14.672			235.001	0.02506	0.39795
236.501	0.54102	-0.02077			235.502	37.074	47.533			235.501	0.02688	0.38063
237.001	0.3654	0.06037			236.001	38.388	45.576			236.001	0.02421	0.39978
237.501	0.30552	0.12052			236.501	37.368	46.981			236.501	0.02136	0.3742
238.001	0.43334	0.03344			237.001	37.178	46.648			237.01	46.038	1.72635
238.501	0.47286	0.0155			237.501	37.088	48.42			237.502	35.954	42.616
239.001	0.32218	0.12196			238.001	37.622	46.01			238.001	38.744	43.844
239.501	0.34232	0.12284			238.501	37.464	45.928			238.501	45.602	32.281
240.001	0.35862	0.12759			239.001	37.834	45.392			239.001	43.302	36.614
240.501	0.38026	0.12622			239.501	38.074	45.111			239.501	46.556	45.347
241.001	0.3598	0.12674			240.007	0.80738	4.69161			240.001	46.906	34.675
241.501	0.36892	0.08824			240.516	0.10354	3.27363			240.501	46.614	31.187
242.001	0.36228	0.06559			241.003	-0.06359	6.44693			241.001	52.9	25.129
242.501	0.26906	0.0571			241.503	-0.05099	5.11629			241.501	49.298	23.753
243.001	0.3805	0.12462			242.003	-0.09854	7.54861			242.001	51.862	26.435
243.501	0.35658	0.11521			242.501	0.0566	2.34904			242.501	48.338	28.317
244.001	0.42132	0.12132			243.001	-0.08095	5.98227			243.001	44.17	26.888
244.505	0.46368	0.11876			243.501	-0.11078	6.4902			243.501	45.552	25.719
245.001	0.40516	0.1567			244.007	-0.07812	6.24298			244.001	46.416	28.247
245.501	0.43708	0.14308			244.501	-0.12506	8.86343			244.501	45.548	28.293
246.001	0.40658	0.15375			245.005	-0.14206	14.2673			245.001	39.054	38.764
246.512	20.126	36.752			245.521	31.426	33.883			245.501	47.102	24.552
247.001	22.204	65.087			246.001	37.746	45.564			246.001	50.592	18.2675
247.501	22.434	65.218			246.501	38.92	45.792			246.501	10.76	40.126
248.001	22.112	64.481			247.001	37.864	46.014			247.001	15.754	1.09505
248.501	22.4	64.327			247.501	36.77	46.787			247.503	1.7437	1.57164
249.001	22.28	64.672			248.001	35.03	48.96			248.001	1.398	1.45268
249.501	22.192	64.87			248.501	34.552	48.563			248.501	1.2363	1.3455
250.001	22.72	63.46			249.001	35.29	46.095			249.001	1.1942	1.32449
250.501	22.26	62.922			249.501	35.424	47.414			249.501	1.013	3.9888
251.001	22.202	61.654			250.003	3.7267	1.54163			250.001	1.2241	3.1369
251.501	22.724	58.724			250.505	0.34292	2.59986			250.505	0.5614	17.4468
252.001	22.552	57.226			251.02	-0.40096	9.74052			251.016	0.87112	9.42925
252.501	23.51	55.805			251.507	-0.05262	5.59375			251.516	0.97048	7.915
253.001	24.718	54.667			252.001	-0.38536	14.795			252.012	1.1269	1.15292
253.501	22.17	60.176			252.501	-0.2962	14.6426			252.505	0.61392	10.3
254.009	0.05648	0.11106			253.001	0.36796	5.98253			253.001	0.67302	12.0063
254.503	0.08399	0.07883			253.505	0.15578	2.15903			253.501	0.68782	11.3877
255.001	0.51222	0.09035			254.001	0.16072	1.93584			254.001	0.85038	7.60525
255.501	0.29022	0.2151			254.507	0.01245	3.57797			254.501	0.983	2.60705
256.001	0.31516	0.20683			255.01	45.506	24.2028			255.001	0.80568	5.19755
256.501	0.25394	0.24076			255.501	38.716	44.906			255.501	0.47374	11.7467
257.001	0.25546	0.23563			256.001	37.888	46.151			256.001	0.9685	0.95818
257.501	0.25464	0.24824			256.501	36.314	45.883			256.51	43.612	50.248
258.001	0.27868	0.22415			257.001	35.936	44.982			257.001	49.492	46.264
258.501	0.25184	0.2245			257.501	35.106	45.055			257.501	54.758	32.172
259.001	0.24132	0.21587			258.001	35.14	44.813			258.001	53.608	42.498
259.501	0.25054	0.2233			258.501	34.75	44.175			258.501	51.004	45.806
260.001	0.27172	0.21184			259.001	34.998	43.756			259.001	57.726	30.822
260.501	0.26592	0.20629			259.501	35.452	43.426			259.501	56.658	30.047
261.033	16.214	4.84762			260.001	24.882	1.17333			260.001	54.3	29.704
261.502	22.028	63.706			260.509	0.59586	3.52343			260.501	55.316	28.886
262.001	21.02	65.218			261.001	0.1937	2.80671			261.001	52.828	29.418
262.501	21.87	64.117			261.501	-0.2133	8.93827			261.501	54.474	27.5
263.001	22.29	63.299			262.001	0.44506	3.36347			262.001	52.324	28
263.501	21.918	62.588			262.501	0.10888	2.47463			262.501	44.86	39.551
264.001	23.378	62.477			263.005	-0.57394	13.5689			263.001	54.656	21.278
264.501	23.204	62.28			263.501	-0.47148	16.8835			263.501	46.412	29.863
265.001	22.962	62.479			264.005	-0.496	17.2661			264.001	44.538	31.737
265.501	22.706	60.851			264.501	-0.24634	13.0685			264.501	50.552	25.048
266.001	24.462	28.151			265.025	19.534	12.2076			265.001	54.02	20.074
266.509	0.0946	-0.02166			265.501	42.346	44.975			265.501	50.022	23.562
267.003	0.10023	0.09516			266.001	41.248	45.461			266.001	44.382	24.857
267.501	0.4535	-0.00724			266.501	40.428	44.961			266.501	13.132	42.738
268.001	0.1306	0.23218			267.001	40.752	43.384			267.001	39.08	2.61475
268.501	0.15616	0.23274			267.501	40.378	43.081			267.507	0.15168	0.57226
269.001	0.18144	0.20329			268.001	39.918	43.112			268.003	0.01171	0.3405
269.501	0.18714	0.16493			268.501	41.096	41.42			268.504	0.06254	0.27554
270.001	0.19392	0.18269			269.001	43.806	39.442			269.005	0.06252	0.31272
270.501	0.19912	0.18615			269.501	44.544	39.621			269.503	0.05157	0.3088
271.001	0.22226	0.15203			270.003	3.7427	3.83839			270.003	0.06729	0.22955
271.51	20.192	64.263			270.507	-1.10678	19.0856			270.501	0.0403	0.29284
272.001	21.972	65.045			271.001	-0.7019	18.4221			271.001	0.03905	0.27322
272.501	22.65	64.326			271.501	-0.35052	15.0955			271.501	0.04603	0.26613
273.001	22.534	63.899			272.001	-0.5819	17.3571			272.003	0.07891	0.21783
273.501	22.63	63.484			272.501	-0.7811	18.3881			272.503	0.0831	0.2809
274.001	23.838	62.233			273.001	-0.5629	14.1186			273.003	0.09262	0.26535
274.501	24.884	60.731			273.501	-0.39782	14.7477			273.503	0.09522	0.25847
275.001	25.264	60.678			274.001	-0.63536	18.3647			274.003	0.09591	0.17984
275.501	23.882	61.411			274.501	-0.6075	18.3353			274.501	0.06957	0.21437
276.01	0.0777	-0.01464			275.001	-0.59776	18.0893			275.003	0.10044	0.25141
276.518	0.09069	0.08447			275.511	42.796	46.103			275.503	0.10516	0.23653
277.001	0.10649	0.07777			276.001	41.04	45.454			276.012	10.724	26.4248
277.501	0.10984	0.17057			276.501	40.6	45.853			276.501	36.758	34.052
278.001	0.10886	0.16937			277.001	40.114	46.479			277.001	47.396	28.748
278.501	0.11536	0.18857			277.501	40.292	45.112			277.501	47.006	37.751
279.001	0.11786	0.19133			278.001	41.948	43.292			278.001	40.772	42.203
279.503	0.09135	0.1773			278.501	41.678	44.568			278.501	41.608	40.487
280.001	0.08902	0.1717			279.001	41.208	44.435			279.001	41.022	38.651
280.501	0.13548	0.19795			279.501	41.818	43.615			279.501	40.662	36.522
281.01	16.912	61.02			280.001	51.952	1.3503			280.001	37.792	34.232
281.501	21.71	65.08			280.507	-0.39012	17.0092			280.501	50.09	22.518
282.001	24.092	65.354			281.003	-0.04196	10.2943			281.001	47.618	33.027
282.501	23.168	64.228			281.501	-0.4354	18.0077			281.501	52.86	22.678
283.001	23.056	63.797			282.001	-0.36778	17.7665			282.001	43.256	36.754
283.501	21.506	67.322			282.501	-0.37968	17.863			282.501	40.696	32.856
284.001	22.448	67.716			283.001	-0.3801	18.3788			283.001	49.92	22.08
284.501	22.382	66.882			283.501	-0.35646	18.2792			283.501	43.6	26.436
285.001	21.384	66.629			284.001	-0.35136	18.6158			284.001	46.914	19.192
285.501	23.65	64.049			284.501	-0.35746	19.1397			284.501	40.112	23.142
286.009	0.05898	0.14002			285.01	42.802	43.469			285.001	42.436	20.464
286.501	0.09922	0.03948			285.501	37.972	45.668			285.501	41.702	19.071
287.001	0.10296	0.08731			286.001	35.482	47.734			286.001	47.978	11.4852
287.501	0.49228	-0.01228			286.501	35.004	47.366			286.501	13.09	31.883
288.005	0.54372	-0.00424			287.001	36.952	44.526			287.001	15.238	32.784
288.501	0.4781	0.00469			287.501	37.95	42.193			287.501	14.656	35.439
289.001	0.3494	0.07027			288.001	38.514	40.951			288.001	12.954	34.399
289.501	0.36918	0.09253			288.501	37.61	45.713			288.501	11.428	40.1
290.001	0.29774	0.11378			289.001	37.886	54.622			289.003	8.6851	35.524
290.501	0.2964	0.11743			289.501	37.476	43.027			289.501	8.8179	37.634
291.012	20.468	65.494			290.003	3.4351	4.49012			290.001	9.5205	35.195
291.501	22.204	68.742			290.505	0.41852	3.64365			290.51	14.28	23.789
292.001	22.766	69.587			291.001	0.22968	3.30901			291.001	13.572	29.077
292.501	23.276	69.147			291.501	-0.62794	16.9084			291.503	9.8609	36.706
293.001	22.75	68.468			292.005	-0.83522	17.9789			292.001	7.5206	29.676
293.501	20.876	67.732			292.501	-0.5316	16.7196			292.512	6.417	42.012
294.001	20.776	66.041			293.001	-0.48688	16.8338			293.001	7.2677	30.981
294.501	20.388	64.502			293.501	-0.3498	15.0344			293.51	17.704	36.913
295.001	20.608	63.654			294.001	-0.36324	16.3385			294.003	2.2276	2.96539
295.501	21.052	48.86			294.516	0.1961	6.90165			294.503	1.6113	1.72124
296.009	0.0161	0.06182			295.005	-0.49198	12.1353			295.001	1.4199	1.57384
296.501	0.49076	-0.04299			295.511	37.07	45.291			295.501	1.3302	1.44188
297.001	0.11198	-0.03616			296.001	36.38	45.081			296.001	1.3345	1.33827
297.501	0.12296	0.00715			296.501	35.566	45.231			296.501	1.2628	1.23824
298.001	0.1298	0.08306			297.001	36.332	44.453			297.001	1.213	1.17853
298.501	0.12914	0.07594			297.501	36.43	44.341			297.505	0.28098	10.1862
299.001	0.13626	0.08278			298.001	35.882	43.999			298.001	1.3126	1.5286
299.501	0.44244	-0.01164			298.501	36.048	43.581			298.501	1.0603	2.0077
300.001	0.41776	0.04172			299.001	37.6	44.438			299.001	1.0827	1.10863
300.505	0.13418	0.06628			299.501	38.022	45.501			299.501	1.0475	1.05657
301.01	22.79	67.108			300.003	1.1358	3.93373			300.005	1.04798	0.98259
301.501	24.184	67.701			300.523	-0.54728	10.905			300.501	0.99282	0.99312
302.001	23.156	68.124			301.001	0.10924	2.86888			301.001	0.96522	0.96869
302.501	23.204	67.834			301.501	-0.4183	14.3047			301.501	0.93744	0.94418
303.001	22.978	67.231			302.005	-0.61946	17.1851			302.001	0.89926	0.92726
303.501	22.328	66.328			302.501	-0.52738	17.226			302.501	0.87148	0.91331
304.001	21.96	66.035			303.001	-0.48006	16.5651			303.001	0.85066	0.89801
304.501	21.718	65.653			303.501	-0.4983	17.479			303.501	0.83282	0.88247
305.001	21.434	65.346			304.001	-0.36672	15.3641			304.001	0.79944	0.87648
305.501	20.89	50.43			304.501	-0.42788	16.2945			304.501	0.77402	0.87833
306.009	0.0646	0.12519			305.001	-0.32328	13.6265			305.001	0.73176	0.79489
306.501	0.06331	0.08123			305.51	40.442	41.415			305.501	0.70974	0.84661
307.001	0.04859	0.09511			306.001	37.104	46.054			306.001	0.6646	0.83052
307.501	0.05001	0.0919			306.501	38.35	44.339			306.51	33.682	20.841
308.001	0.0468	0.08565			307.001	38.522	43.009			307.001	39.97	31.213
308.503	0.08279	0.08464			307.501	38.034	41.092			307.501	51.84	40.533
309.001	0.07902	0.08329			308.001	39.954	38.895			308.001	53.938	36.438
309.501	0.07677	0.09234			308.501	40.894	37.955			308.501	55.852	30.103
310.001	0.08781	0.09354			309.001	44.944	34.328			309.001	55.892	28.103
310.501	0.10402	0.08357			309.501	42.488	37.352			309.501	54.312	29.025
311.025	-1.13656	13.4483			310.001	45.294	30.294			310.001	53.838	25.339
311.504	22.708	65.857			310.507	-0.40094	18.4066			310.501	58.862	23.153
312.001	23.428	66.411			311.001	-0.26534	16.4287			311.001	60.578	15.805
312.501	23.58	65.826			311.501	0.65188	4.74986			311.501	53.058	21.5226
313.001	23.688	65.375			312.005	-0.1629	7.99669			312.001	52.244	22.502
313.501	23.474	64.488			312.501	-0.53414	15.6619			312.501	52.946	22.5671
314.001	22.952	63.291			313.005	0.207	5.23211			313.001	48.924	23.4032
314.501	22.394	62.344			313.501	-0.19036	11.03			313.501	46.604	26.7247
315.001	21.894	61.618			314.005	-0.25532	12.2956			314.001	40.656	32.991
315.501	21.76	60.588			314.503	0.02851	3.37092			314.501	42.902	26.506
316.001	22.118	59.309			315.003	0.03504	2.63952			315.001	43.23	27.936
316.501	21.942	58.46			315.512	36.59	47.14			315.501	40.344	31.234
317.007	0.46288	0.03037			316.001	36.166	47.214			316.001	29.77	35.467
317.503	0.06991	0.171			316.501	35.354	47.115			316.503	8.2179	39.202
318.001	0.07127	0.13439			317.001	35.424	42.892			317.01	17.016	36.475
318.501	0.07033	0.1145			317.501	34.682	45.703			317.509	0.01005	1.14535
319.001	0.06118	0.13861			318.001	34.876	43.943			318.001	0.07769	0.6456
319.501	0.09635	0.12089			318.501	33.158	46.177			318.501	0.07189	0.59481
320.001	0.10118	0.11806			319.001	32.772	45.688			319.001	0.05858	0.5431
320.501	0.10764	0.1186			319.501	31.86	46.423			319.501	0.0588	0.53248
321.01	21.222	41.54			320.003	2.6283	4.15924			320.003	0.09231	0.49215
321.501	22.692	65.319			320.505	-0.52976	18.6129			320.501	0.06583	0.55317
322.001	22.936	65.618			321.001	0.64264	5.40876			321.004	0.05128	0.45908
322.501	23.354	64.94			321.505	-0.35566	12.5796			321.503	0.08889	0.52607
323.001	22.162	64.731			322.018	0.08975	4.79424			322.003	0.09827	0.47275
323.501	22.86	63.289			322.501	-0.45362	14.9528			322.517	0.01594	0.50198
324.001	23.026	62.153			323.001	-0.39722	13.9466			323.003	0.09869	0.45195
324.501	24.462	60.037			323.501	-0.44924	18.7411			323.516	0.02378	0.50954
325.001	25.274	58.171			324.005	-0.33506	17.5924			324.003	0.0854	0.50975
325.501	22.926	58.658			324.501	0.2825	14.0126			324.503	0.08782	0.46577
326.007	0.46308	0.03252			325.005	0.50844	8.81463			325.008	0.12076	0.51359
326.503	0.07729	0.12965			325.51	37.954	48.222			325.507	0.10319	0.46272
327.003	0.08797	0.116			326.001	36.456	48.704			326.017	0.02694	0.47839
327.501	0.0579	0.1209			326.501	37.562	45.698			326.542	26.162	20.308
328.001	0.49612	-0.07921			327.001	36.824	45.867			327.001	33.018	30.9
328.501	0.4965	-0.07195			327.501	36.288	45.3			327.501	40.136	23.74
329.001	0.47834	-0.05581			328.001	37.778	43.649			328.001	34.088	39.608
329.501	0.49768	-0.07564			328.501	36.43	45.852			328.501	42.362	28.535
330.001	0.4942	-0.07766			329.001	38.146	43.546			329.001	31.84	38.316
330.501	0.47966	-0.06421			329.501	36.614	47.486			329.501	37.098	28.901
331.012	19.932	63.471			330.009	0.05629	4.06476			330.001	38.014	24.633
331.501	24.542	65.098			330.503	0.05112	2.88953			330.501	35.702	23.339
332.001	25.494	63.883			331.003	0.05968	15.7062			331.001	33.198	23.775
332.501	25.042	64.712			331.501	0.05818	13.8845			331.501	32.506	24.102
333.001	24.62	64.967			332.001	0.05407	7.94215			332.001	32.764	22.574
333.501	23.416	64.278			332.501	0.06995	17.7187			332.501	28.848	25.138
334.001	22.37	63.125			333.001	0.0715	3.0718			333.001	34.106	19.493
334.501	22.558	61.988			333.503	0.07113	8.33198			333.501	36.194	19.802
335.001	22.948	60.362			334.001	0.08372	2.42707			334.001	35.976	15.841
335.501	24.328	57.116			334.501	0.11844	1.99574			334.501	36.236	14.614
336.001	24.65	56.718			335.005	0.20822	6.27872			335.001	35.112	15.323
336.501	42.616	3.82515			335.51	37.95	46.007			335.501	31.672	16.313
337.009	0.05415	0.03617			336.001	37.064	46.269			336.001	13.98	35.129
337.503	0.06579	0.01882			336.501	36.512	46.243			336.503	7.0835	38.426
338.001	0.05137	0.02857			337.001	36.482	48.349			337.01	17.004	33.044
338.501	0.06511	0.03753			337.501	35.97	48.936			337.522	0.1193	1.12936
339.001	0.07214	0.03116			338.001	35.97	48.445			338.003	0.0083	0.57084
339.501	0.07115	0.02623			338.501	36.112	47.283			338.503	-0.01063	0.45242
340.001	0.07769	0.02422			339.001	35.628	47.253			339.003	-0.04266	0.43665
340.501	0.08013	0.02443			339.501	32.188	45.9			339.501	-0.00763	0.36558
341.036	2.8892	-1.06709			340.007	0.50554	2.31481			340.001	-0.01248	0.32578
341.51	24.68	66.078			340.501	0.23366	2.15799			340.517	-0.0756	0.23385
342.001	22.984	69.537			341.001	-0.2569	17.2099			341.003	0.00751	0.31196
342.501	24.298	71.283			341.501	-0.17404	17.4622			341.512	1.2449	0.35846
343.001	22.246	70.456			342.001	-0.1695	17.9078			342.001	1.0591	0.26455
343.501	22.454	69.774			342.501	-0.14082	17.9182			342.505	0.91156	0.26801
344.001	22.442	69.285			343.001	0.1144	12.2531			343.005	0.57418	3.29215
344.501	22.574	68.452			343.505	0.16036	9.03754			343.501	0.67964	2.93532
345.001	21.792	68.045			344.001	0.15704	2.36013			344.001	0.66934	3.20911
345.501	21.594	66.916			344.505	0.23878	1.83893			344.501	0.62814	4.01932
346.001	22.24	65.245			345.012	48.408	36.698			345.001	0.50862	3.89086
346.501	22.778	62.672			345.501	40.782	47.771			345.501	0.53054	3.97511
347.007	0.4762	0.0707			346.001	40.18	46.488			346.016	0.5526	4.30938
347.503	0.03364	-0.00718			346.501	38.26	48.225			346.51	38.156	2.06083
348.003	0.04666	-0.03657			347.001	38.92	46.19			347.001	46.642	26.243
348.503	0.05251	0.03843			347.501	38.28	47.666			347.501	41.344	28.087
349.003	0.0528	-0.06708			348.001	37.83	47.668			348.001	43.748	25.405
349.501	0.05708	0.03018			348.501	37.916	48.589			348.501	43.948	23.813
350.003	0.06308	0.03941			349.001	37.598	48.138			349.001	39.326	28.78
350.503	0.01992	0.07591			349.501	37.386	48.285			349.501	42.674	26.03
351.003	0.06846	0.01704			350.003	1.9012	3.64149			350.001	48.92	16.2009
351.51	19.858	30.386			350.508	0.02378	4.0897			350.501	38.706	22.694
352.001	18.426	59.272			351.003	0.0268	4.41204			351.001	37.626	22.884
352.501	22.092	64.114			351.503	0.03877	3.56894			351.501	36.484	25.379
353.001	21.636	63.828			352.003	0.02874	7.72847			352.001	33.064	28.356
353.501	22.118	61.666			352.503	0.01696	7.96356			352.501	30.714	33.289
354.001	21.746	59.74			353.004	-0.0063	12.2785			353.001	29.594	29.056
354.501	19.932	59.417			353.501	0.01505	8.21102			353.501	25.816	29.514
355.001	19.968	58.918			354.011	0.01041	10.0711			354.001	30.97	26.245
355.501	19.33	43.635			354.511	0.00285	14.8352			354.501	29.972	23.824
356.009	0.04103	0.09581			355.01	0.01361	8.85301			355.001	29.108	25.868
356.501	0.06088	0.07943			355.501	0.10068	4.69448			355.501	29.966	25.506
357.001	0.40186	-0.05054			356.01	39.33	46.301			356.001	11.24	35.429
357.501	0.41198	-0.02411			356.501	37.536	45.142			356.501	18.252	28.262
358.005	0.33478	-0.01204			357.001	34.938	46.28			357.009	0.05655	1.10297
358.505	0.32698	-0.04784			357.501	34.014	46.369			357.516	-0.03928	0.77836
359.001	0.39614	-0.04093			358.001	35.18	44.37			358.003	0.09575	0.67213
359.501	0.38066	-0.03211			358.501	33.626	45.345			358.503	0.10563	0.65888
360.001	0.27058	-0.1114			359.001	35.07	43.686			359.001	-0.22628	0.58701
360.501	0.28042	-0.11545			359.501	35.2	43.466			359.503	0.0441	0.60531
361.001	0.28814	-0.1319			360.001	28.416	13.5736			360.017	-0.04002	0.56108
361.51	20.246	63.279			360.507	0.19438	5.87421			360.501	-0.09262	0.53822
362.001	20.912	65.076			361.007	0.11635	4.42388			361.017	0.01784	0.56717
362.501	20.896	64.75			361.503	0.03581	13.3238			361.503	0.08251	0.49024
363.001	20.78	63.88			362.005	-0.25888	14.1924			362.005	0.12596	0.49751
363.501	20.774	63.305			362.501	-0.42992	18.0846			362.504	0.04583	0.4512
364.001	20.892	62.29			363.001	-0.30586	17.9542			363.003	0.08708	0.53207
364.501	21.29	61.43			363.501	-0.2804	18.7276			363.501	-0.10998	0.46096
365.001	21.036	60.751			364.001	-0.21142	18.1405			364.017	0.00632	0.4664
365.501	21.366	40.016			364.501	-0.21616	18.028			364.517	0.0266	0.4923
366.009	0.02639	0.03111			365.001	-0.19472	17.1006			365.017	0.0548	0.50104
366.501	0.05192	-0.03567			365.505	-0.17182	18.0822			365.517	0.02324	0.48801
367.003	0.05408	0.03759			366.005	-0.15302	18.0526			366.003	0.07388	0.49854
367.503	0.06086	0.03658			366.507	-0.07854	16.131			366.503	0.08118	0.50701
368.003	0.06757	0.03837			367.004	-0.10914	16.021			367.003	0.09565	0.44398
368.503	0.07241	0.03638			367.507	-0.03731	13.6308			367.517	0.00884	0.4781
369.003	0.07257	-0.05774			368.006	-0.02211	14.6866			368.003	0.02742	0.56995
369.501	0.07425	-0.07665			368.501	-0.11948	16.3716			368.51	37.638	25.682
370.001	0.08145	-0.07714			369.007	-0.07908	15.476			369.001	44.56	20.881
370.501	0.08339	-0.07619			369.503	-0.06878	16.3138			369.501	40.588	37.894
371.001	0.08353	-0.07151			370.01	-0.03621	14.1077			370.001	42.43	26.443
371.51	19.942	63.032			370.51	37.774	43.604			370.501	41.08	25.431
372.001	24.122	63.92			371.001	36.222	44.396			371.001	40.396	32.462
372.501	23.936	63.568			371.501	36.914	42.982			371.501	36.62	24.691
373.001	22.808	62.879			372.001	35.226	43.729			372.001	34.584	23.249
373.501	22.682	61.939			372.501	34.87	43.642			372.501	38.796	21.266
374.001	22.416	61.027			373.001	34.912	44.066			373.001	38.226	20.271
374.501	21.766	60.417			373.501	36.532	43.166			373.501	36.886	19.368
375.001	22.44	59.346			374.001	37.85	40.925			374.001	37.548	18.252
375.501	22.188	59.403			374.501	38.654	40.801			374.501	35.616	15.344
376.009	0.0319	0.1134			375.001	38.47	41.261			375.001	35.28	15.699
376.501	0.05883	0.04135			375.501	40.058	40.103			375.501	28.66	17.73
377.003	0.07033	0.02828			376.001	39.122	40.466			376.011	12.998	28.339
377.503	0.07385	0.00739			376.501	41.556	38.53			376.501	13.088	39.862
378.003	0.08084	-0.07758			377.001	41.1	39.19			377.007	0.4197	2.1831
378.501	0.04657	-0.02732			377.501	39.98	40.32			377.501	0.2935	1.08158
379.003	0.07185	0.03052			378.001	41.748	38.22			378.001	0.2856	0.95676
379.503	0.04244	-0.04166			378.501	40.9	39.12			378.501	0.27286	0.9147
380.001	0.02835	0.00569			379.001	41.844	38.801			379.001	0.27786	0.86754
380.503	0.07422	0.03828			379.501	40.488	39.947			379.501	0.28082	1.50838
381.01	20.144	65.471			380.001	23.884	42.134			380.001	0.31126	1.31448
381.501	21.272	66.097			380.507	-0.17832	14.9078			380.501	0.30752	1.2432
382.001	20.99	65.207			381.001	-0.12874	14.3934			381.001	0.31094	0.8298
382.501	21.73	65.077			381.501	-0.2267	14.8684			381.501	0.29388	0.72381
383.001	20.808	64.946			382.001	-0.23202	14.9874			382.001	0.28626	0.71339
383.501	20.172	64.613			382.501	-0.21424	15.0293			382.501	0.28802	0.71292
384.001	19.858	64.096			383.007	-0.06282	15.0561			383.001	0.2793	0.70771
384.501	19.692	63.542			383.503	-0.037	10.6217			383.501	0.27016	0.70386
385.001	19.85	63.199			384.001	-0.19882	15.403			384.001	0.24338	0.73644
385.501	20.422	33.029			384.501	-0.08454	11.3382			384.501	0.1847	0.78138
386.009	0.04777	0.05626			385.007	-0.08069	10.8287			385.001	0.17934	1.6617
386.503	0.0101	-0.00724			385.501	-0.1323	17.3861			385.501	0.1876	1.50422
387.003	0.05896	-0.02424			386.01	36.78	45.328			386.001	0.19126	1.71304
387.503	0.06716	-0.00979			386.501	34.304	47.311			386.501	0.14118	1.04582
388.003	0.06626	-0.00888			387.001	35.224	46.199			387.017	0.11222	1.28556
388.503	0.07286	-0.01058			387.501	33.5	47.126			387.501	0.15932	0.79487
389.003	0.06923	-0.00887			388.001	32.81	47.627			388.01	38.938	35.309
389.503	0.07214	-0.01542			388.501	35.086	46.195			388.501	44.214	45.438
390.003	0.08357	-0.0155			389.001	35.078	46.038			389.001	47.582	28.155
390.503	0.08983	-0.04235			389.501	33.71	46.447			389.501	46.514	25.854
391.04	5.4585	19.0442			390.001	33.34	47.197			390.001	45.568	26.722
391.502	21.424	64.3			390.501	32.432	49.859			390.501	41.544	29.198
392.001	20.908	64.949			391.003	1.2868	5.71755			391.001	40.74	26.057
392.501	20.68	63.914			391.505	-0.95562	17.7302			391.501	35.152	38.414
393.001	20.67	62.952			392.016	-0.09668	12.7741			392.001	39.104	27.443
393.501	20.472	62.543			392.52	-1.14308	18.1279			392.501	44.854	21.598
394.001	20.386	61.366			393.007	0.01745	5.07117			393.001	39.06	24.432
394.501	20.538	59.848			393.503	-0.01342	4.86632			393.501	41.392	20.801
395.001	20.972	59.137			394.001	0.09442	3.89132			394.001	38.272	23.232
395.501	20.732	58.931			394.501	0.16672	4.59819			394.501	33.416	27.18
396.009	0.06076	0.14555			395.01	37.644	48.688			395.001	31.536	30.542
396.501	0.0699	-0.07078			395.501	36.04	43.31			395.501	32.604	28.864
397.001	0.08545	-0.07278			396.001	35.384	44.697			396.001	34.868	21.491
397.501	0.09445	-0.08002			396.501	34.84	45.038			396.501	18.158	27.6943
398.001	0.20166	-0.0586			397.001	34.436	44.467			397.001	16.534	32.789
398.501	0.18794	-0.04361			397.501	34.12	44.555			397.509	0.03585	2.27337
399.001	0.2151	-0.07928			398.001	33.702	45.031			398.001	0.22578	1.08575
399.501	0.22128	-0.06875			398.501	34.474	43.958			398.501	0.12618	1.00413
400.001	0.24102	-0.09164			399.001	35.116	43.224			399.003	0.02877	0.98012
400.501	0.2111	-0.04885			399.501	35.142	43.165			399.501	0.02719	1.02045
401.01	21.494	31.679			400.001	32.844	11.9275			400.001	0.02343	1.00694
401.501	21.342	64.769			400.507	-0.49206	15.1992			400.501	0.02519	0.97481
402.001	20.628	65.133			401.008	-0.34768	10.7686			401.001	0.02716	0.95561
402.501	21.05	64.658			401.501	0.22106	3.52123			401.501	0.02663	0.93122
403.001	21.49	63.711			402.007	0.08802	5.29184			402.001	0.33966	0.68441
403.501	21.098	63.146			402.505	-0.43868	10.8774			402.503	0.02228	0.6344
404.001	21.262	62.935			403.001	-0.47278	13.9311			403.003	0.02347	1.92591
404.501	20.814	62.385			403.505	-0.49094	13.6501			403.501	0.02159	3.13005
405.001	20.582	61.891			404.005	-0.37798	12.8721			404.001	0.02474	3.25265
405.501	19.736	60.155			404.501	-0.34812	14.9103			404.501	0.02854	3.4582
406.001	18.376	60.726			405.001	-0.18124	9.35467			405.001	0.03169	3.31282
406.509	0.07724	0.15585			405.51	40.466	42.351			405.501	0.02425	0.42853
407.003	0.07398	-0.08384			406.001	35.806	48.549			406.001	0.0405	0.33363
407.501	0.07386	0.04591			406.501	36.046	47.894			406.501	0.05247	0.44394
408.003	0.08092	-0.08376			407.001	37.874	46.311			407.003	0.05859	0.55011
408.501	0.08263	0.02856			407.501	35.23	48.375			407.503	0.08199	0.41256
409.003	0.08927	-0.06368			408.001	35.994	46.769			408.003	0.08252	0.22709
409.501	0.08914	0.03004			408.501	38.86	44.528			408.503	0.09479	0.35804
410.003	0.09538	-0.05775			409.001	39.68	43.58			409.001	0.10082	0.43451
410.501	0.09511	0.01853			409.501	39.808	42.383			409.503	0.08959	5.03576
411.01	20.802	65.103			410.001	20.504	3.09902			410.001	0.1062	2.45636
411.501	22.5	66.426			410.501	19.096	16.3308			410.501	0.1058	2.49401
412.001	23.062	65.787			411.001	12.414	19.5407			411.001	0.09828	2.8029
412.501	22.964	65.603			411.503	9.778	17.8245			411.503	0.10161	2.41465
413.001	22.786	64.607			412.01	13.202	15.4258			412.001	0.10786	2.81276
413.501	21.998	63.388			412.501	10.398	18.2921			412.501	0.10018	2.92062
414.001	20.158	63			413.001	11.962	16.4072			413.005	0.16714	2.2666
414.501	19.738	62.577			413.501	10.962	15.9614			413.501	0.1817	2.66876
415.001	20.28	61.789			414.001	10.216	19.9767			414.001	0.18098	2.91925
415.501	20.376	61.117			414.502	11.174	20.099			414.501	0.17692	2.47473
416.009	0.05813	0.10885			415.002	10.134	20.2645			415.001	0.17788	2.40279
416.518	0.0399	0.08728			415.501	10.592	20.1682			415.501	0.17644	2.33531
417.001	0.04278	0.10681			416.001	39.846	45.475			416.001	0.17534	2.3775
417.501	0.04972	0.09796			416.501	37.504	45.692			416.501	0.18744	2.4663
418.001	0.05519	0.07443			417.001	36.956	46.932			417.001	0.1864	2.76042
418.501	0.06201	0.10124			417.501	35.578	46.89			417.501	0.18408	2.90352
419.001	0.06651	0.08021			418.001	35.812	46.39			418.001	0.18374	2.87066
419.501	0.07009	0.09952			418.501	35.592	46.528			418.501	0.1849	3.12386
420.001	0.07352	0.09444			419.001	35.196	47.084			419.001	0.18462	3.15957
420.501	0.07209	0.09797			419.503	2.6208	4.05803			419.501	0.1825	3.22455
421.01	19.566	62.858			420.005	0.57742	2.98491			420.001	0.18058	3.36688
421.501	22.114	64.717			420.501	-0.33286	19.2059			420.501	0.17822	3.29552
422.001	24.5	63.693			421.005	-0.25036	18.4564			421.001	0.17088	3.32404
422.501	23.558	62.856			421.503	-0.04348	18.901			421.501	0.1722	3.38202
423.001	23.336	62.027			422.001	-0.19118	16.8155			422.001	0.17274	3.31048
423.501	23.828	59.591			422.505	-0.1726	14.01			422.501	0.17222	3.24487
424.001	24.618	58.134			423.001	-0.33604	14.8678			423.001	0.16404	3.31678
424.501	21.588	58.525			423.501	-0.20284	15.398			423.501	0.16084	3.29148
425.001	23.694	56.487			424.001	-0.2089	15.7861			424.001	0.15862	3.27778
425.501	19.366	39.122			424.501	-0.14358	14.6093			424.501	0.15762	3.36241
426.009	0.05056	0.13922			425.001	0.2438	10.613			425.001	0.15602	3.25872
426.503	0.05298	-0.0186			425.511	37.404	45.993			425.501	0.14786	3.19383
427.001	0.05813	-0.05096			426.001	35.922	46.179			426.001	0.13988	2.96602
427.501	0.2311	-0.06232			426.501	36.364	45.046			426.51	17.954	15.1089
428.001	0.22126	-0.06934			427.001	36.272	44.577			427.001	48.392	21.972
428.501	0.22168	-0.07688			427.501	35.434	44.579			427.501	43.786	35.154
					428.001	35.226	44.472			428.001	47.384	25.772
					428.501	34.55	45.709			428.501	52.776	21.027
					429.001	34.872	45.376			429.001	46.776	23.747
					429.501	35.664	45.211			429.501	41.872	24.818
					430.003	3.6078	3.1852			430.001	46.868	21.402
					430.505	0.10316	2.93525			430.501	42.766	21.127
					431.003	0.06828	2.53479			431.001	36.942	23.193
					431.501	0.34098	2.26378			431.501	34.666	26.494
					432.003	0.02886	14.1765			432.001	28.708	33.234
					432.501	0.4953	3.78811			432.501	29.25	33.363
					433.001	0.66388	2.40777			433.001	27.204	31.506
					433.503	0.04291	2.16855			433.501	29.24	28.428
					434.017	0.13972	1.9797			434.001	32.018	26.249
					434.501	0.68324	1.71815			434.501	33.58	25.222
					435.001	0.23304	2.12607			435.001	32.984	25.198
					435.503	0.09516	3.98516			435.501	31.122	25.456
					436.007	0.07654	6.51231			436.001	29.292	41.421
					436.503	0.07835	6.5749			436.501	14.986	32.47
					437.001	0.15566	5.79107			437.003	1.1299	1.42787
					437.503	0.06382	3.0494			437.505	0.82392	1.13156
					438.003	0.05538	2.4999			438.005	0.75088	0.92413
					438.507	0.08333	12.0096			438.501	0.57728	0.94348
					439.001	0.17952	3.50576			439.001	0.50326	1.53872
					439.503	0.09134	12.7568			439.501	0.39962	2.68675
					440.01	37.876	38.028			440.001	0.37614	2.55653
					440.501	35.956	45.877			440.501	0.31472	3.59082
					441.001	36.014	46.529			441.001	0.29884	2.94586
					441.501	35.14	47.727			441.501	0.2647	3.06789
					442.001	35.698	47.692			442.001	0.36636	3.51395
					442.501	35.574	46.919			442.505	0.36258	4.25812
					443.001	35.986	45.7			443.001	0.29068	4.25597
					443.501	36.184	45.931			443.505	0.27054	4.52621
					444.001	34.882	46.625			444.001	0.2243	4.32301
					444.501	34.62	46.276			444.505	0.2338	4.40732
					445.001	34.796	45.73			445.001	0.20446	4.22017
					445.501	33.796	45.886			445.505	0.20406	4.46771
					446.001	34.82	45.096			446.001	0.17652	4.41257
					446.501	35.11	45.395			446.501	0.15014	4.46443
					447.001	35.95	44.67			447.01	46.79	29.313
					447.501	33.922	45.511			447.501	47.55	27.429
					448.001	34.066	46.164			448.001	40.936	30.838
					448.501	34.136	45.92			448.501	44.828	26.853
					449.001	35.748	44.712			449.001	39.082	36.545
					449.501	35.678	45.34			449.501	47.432	23.983
					450.001	20.754	18.219			450.001	40.584	33.44
					450.507	0.6003	3.62969			450.501	38.67	32.995
					451.001	-0.46358	18.7056			451.001	33.446	36.241
					451.505	-0.35828	17.7035			451.501	37.578	21.86
					452.004	0.32658	4.55285			452.001	35.406	23.012
					452.505	-0.52738	16.4371			452.501	42.098	15.6837
					453.005	-0.26848	15.1625			453.001	40.966	17.9472
					453.501	-0.21008	13.6906			453.501	41.678	12.9377
					454.003	-0.0824	10.5569			454.001	42.054	13.1727
					454.501	0.13674	7.4147			454.501	42.476	12.9165
					455.001	-0.17568	10.0608			455.001	39.818	11.3891
					455.501	0.28658	3.55791			455.501	36.294	11.7986
					456.001	-0.07888	6.75819			456.001	34.822	17.7489
					456.501	-0.19574	8.53555			456.501	11.264	31.708
					457.001	-0.12366	15.7322			457.001	15.47	31.271
					457.501	0.4611	3.51917			457.509	0.05691	0.30425
					458.001	-0.15976	11.4186			458.001	0.05109	0.35218
					458.501	-0.08284	10.3642			458.501	0.04242	0.33016
					459.007	-5.02e-05	12.4594			459.001	0.1219	0.1459
					459.501	0.56848	2.22722			459.505	0.1782	0.22085
					460.01	36.674	42.551			460.001	0.14158	0.14213
					460.501	36.392	44.824			460.501	0.1412	0.13912
					461.001	36.502	44.657			461.001	0.13868	0.14373
					461.501	36.306	43.927			461.501	0.12744	0.15359
					462.001	36.106	43.72			462.001	0.13716	0.15782
					462.501	36.07	43.921			462.501	0.14348	0.15559
					463.001	36.4	42.878			463.001	0.14612	0.1527
					463.501	36.78	42.084			463.501	0.14706	0.1506
					464.001	37.276	42.168			464.001	0.15206	0.14794
					464.501	37.364	41.922			464.501	0.15794	0.14503
					465.001	35.234	43.548			465.001	0.15674	0.14854
					465.501	35.044	43.719			465.501	0.15776	0.15347
					466.001	35.626	43.242			466.001	0.15976	0.16265
					466.501	34.46	44.541			466.51	25.332	18.0714
					467.001	34.29	45.47			467.001	42.056	28.158
					467.501	35.964	44.566			467.501	47.652	24.57
					468.001	35.97	44.03			468.001	51.842	20.675
					468.501	35.984	44.153			468.501	48.85	19.2162
					469.001	35.928	44.08			469.001	42.516	29.138
					469.501	35.798	44.171			469.501	48.212	17.4141
					470.003	1.6535	4.29449			470.001	39.626	23.504
					470.505	0.82332	7.24066			470.501	44.486	14.8555
					471.005	0.46708	12.9843			471.001	40.37	17.3036
					471.516	0.89772	6.86058			471.501	38.142	20.142
					472.001	0.90584	5.53325			472.001	29.912	27.514
					472.501	1.04682	4.58215			472.501	35.746	26.853
					473.016	0.3585	11.6297			473.001	37.282	25.625
					473.501	1.04052	3.46358			473.501	36.14	23.703
					474.001	1.03826	2.84083			474.001	34.472	22.465
					474.501	1.11326	2.03449			474.501	28.886	25.43
					475.001	1.1019	3.85671			475.001	37.834	19.133
					475.507	0.31344	13.2168			475.501	41.026	11.0088
					476.005	0.4737	14.0926			476.001	38.228	25.572
					476.505	0.94164	4.21648			476.501	14.332	27.152
					477.001	0.40438	10.7434			477.003	9.9385	19.3565
					477.501	0.51626	10.671			477.51	12.76	35.314
					478.001	0.53776	10.7407			478.009	0.06604	2.27118
					478.501	0.71872	9.47568			478.501	0.10964	1.29015
					479.01	17.366	22.601			479.007	-0.00535	0.92364
					479.501	41.97	42.004			479.503	0.02522	0.80363
					480.001	38.478	45.652			480.003	0.00928	0.71907
					480.501	38.454	45.975			480.503	0.03522	0.65987
					481.001	37.892	45.885			481.003	0.0104	0.72562
					481.501	37.65	45.024			481.501	0.03151	0.59356
					482.001	39.28	43.502			482.001	0.02643	0.56246
					482.501	38.524	40.56			482.501	0.01953	0.53923
					483.001	36.734	45.004			483.001	0.04876	0.51791
					483.501	39.15	41.427			483.501	0.04807	0.5092
					484.001	39.214	43.432			484.001	0.0466	0.49638
					484.501	39.33	41.949			484.501	0.05133	0.47934
					485.001	40.202	41.285			485.001	0.05388	0.4899
					485.501	39.372	41.006			485.501	0.04889	0.48804
					486.001	40.032	40.332			486.001	0.06174	0.47221
					486.501	40.282	39.536			486.501	0.06066	0.4701
					487.001	39.572	40.817			487.001	0.04932	0.47334
					487.501	41.042	39.205			487.501	0.05001	1.02374
					488.001	40.682	38.97			488.001	0.05704	1.46525
					488.501	39.704	39.559			488.501	0.04839	1.57909
					489.001	38.612	41.205			489.001	0.03912	1.6457
					489.501	36.966	41.797			489.501	0.03444	1.60157
					490.003	7.4872	10.3074			490.001	0.03213	1.81835
					490.501	1.4751	3.17047			490.501	0.02759	1.80386
					491.005	0.13268	10.4753			491.003	0.02141	1.76282
					491.503	0.08112	14.8621			491.501	0.02261	1.62931
					492.001	0.71034	9.52762			492.003	0.02067	1.55738
					492.501	0.66708	7.29821			492.501	0.02451	1.61763
					493.005	0.84218	2.73265			493.003	0.02585	1.78018
					493.501	-0.2103	13.2878			493.503	0.02749	1.85549
					494.019	0.09824	10.8948			494.003	0.03301	2.01633
					494.505	0.74922	3.10349			494.503	0.03436	2.07403
					495.001	0.31268	8.527			495.001	0.0224	2.26952
					495.501	0.57874	2.5884			495.501	0.01957	2.22132
					496.001	-0.17058	18.093			496.003	0.0364	2.17807
					496.501	0.31972	11.6604			496.504	0.05725	2.2603
					497.003	-0.01432	17.4254			497.01	16.73	27.259
					497.501	0.28122	9.27474			497.501	37.406	26.083
					498.003	-0.08462	16.504			498.001	46.832	21.293
					498.501	0.14442	18.7488			498.501	44.48	34.196
					499.005	0.22676	17.3958			499.001	48.926	23.224
					499.505	0.55846	9.74002			499.501	46.124	28.385
					500.011	32.836	38.739			500.001	48.808	23.201
					500.501	34.874	49.006			500.501	46.816	30.12
					501.001	36.168	46.849			501.001	50.546	19.284
					501.501	37.39	44.961			501.501	48.83	27.791
					502.001	36.572	45.03			502.001	49.68	35.751
					502.501	36.756	44.3			502.501	53.814	29.734
					503.001	36.154	44.089			503.001	54.378	34.528
					503.501	35.978	46.502			503.501	60.708	33.261
					504.001	37.23	41.466			504.001	61.676	36.787
					504.501	35.91	44.829			504.501	60.586	29.604
					505.001	38.626	39.503			505.001	61.59	24.555
					505.501	37.432	39.14			505.501	68.12	18.448
					506.001	38.828	36.817			506.001	60.18	21.435
					506.501	39.662	36.505			506.501	12.274	32.023
					507.001	38.176	41.639			507.001	15.388	22.058
					507.501	40.196	40.449			507.501	17.802	27.455
					508.001	41.99	37.949			508.009	0.06644	0.57838
					508.501	36.924	41.859			508.501	0.12378	0.44724
					509.001	36.47	43.858			509.017	0.06284	0.37061
					509.501	35.65	33.135			509.507	0.06371	0.34974
					510.001	36.592	47.795			510.003	0.02457	0.34202
					510.507	0.12846	4.09875			510.503	0.01806	0.35241
					511.003	0.064	3.11372			511.003	0.09019	0.24251
					511.503	-0.01058	12.6937			511.501	0.11434	0.24683
					512.003	0.02626	6.65087			512.001	0.11716	0.24023
					512.503	0.00821	9.89411			512.501	0.1269	0.22632
					513.003	-0.02778	17.084			513.001	0.12288	0.22187
					513.503	-0.02544	18.6091			513.503	0.05492	0.29437
					514.001	-0.0226	17.9815			514.003	0.06068	0.23033
					514.503	-0.01589	16.4763			514.501	0.02383	0.29441
					515.001	-0.0148	17.5321			515.003	0.09459	0.21301
					515.504	-0.0158	17.2022			515.517	0.03686	0.24617
					516.001	-0.01366	18.2669			516.005	0.12004	0.14364
					516.503	-0.01984	17.9906			516.517	0.05388	0.32287
					517.004	-0.00869	16.5146			517.027	22.514	19.5036
					517.501	0.02828	7.68901			517.501	43.762	24.76
					518.008	-0.0005036	13.0102			518.001	38.512	28.24
					518.503	0.02455	7.18935			518.501	36.798	30.088
					519.001	0.04275	2.86173			519.001	43.29	20.23
					519.503	0.00558	12.6108			519.501	37.936	21.108
					520.001	-0.0101	14.7415			520.001	35.116	21.612
					520.51	35.502	48.087			520.501	35.636	20.5687
					521.001	37.524	46.797			521.001	37.196	15.127
					521.501	36.564	47.206			521.501	36.268	15.8649
					522.001	37.216	46.801			522.001	31.818	18.1434
					522.501	37.776	45.625			522.501	35.878	14.0088
					523.001	39.426	44.497			523.001	32.144	15.8761
					523.501	40.758	43.074			523.501	33.994	13.2743
					524.001	40.686	42.254			524.001	32.684	14.7337
					524.501	39.878	42.81			524.501	32.384	14.8902
					525.001	40.596	41.31			525.001	31.736	15.5557
					525.501	39.912	42.271			525.501	31.808	15.2471
					526.001	39.368	43.665			526.001	31.824	13.8941
					526.501	40.09	42.075			526.501	10.79	24.883
					527.001	40.834	41.185			527.003	7.9936	36.185
					527.501	42.06	39.954			527.518	0.03785	3.49101
					528.001	46.798	36.666			528.001	0.08167	1.9649
					528.501	48.566	35.253			528.503	0.03124	1.62603
					529.001	47.226	35.2851			529.001	0.16186	1.41349
					529.501	37.282	44.273			529.501	0.13982	1.28204
					530.007	0.13116	4.08985			530.001	0.14922	1.17833
					530.501	0.13578	3.35203			530.501	0.1512	1.08529
					531.005	0.13482	3.94782			531.003	0.0629	1.07571
					531.501	0.13588	2.63203			531.503	0.0609	1.01248
					532.003	0.08653	18.5813			532.003	0.07403	0.97348
					532.501	0.07818	18.9069			532.503	0.08109	0.83509
					533.003	0.08685	16.8193			533.001	0.05658	0.91527
					533.503	0.10631	9.18989			533.503	0.08613	0.8875
					534.001	0.08808	11.4544			534.003	0.08896	0.86201
					534.503	0.08199	11.928			534.503	0.08433	0.84036
					535.003	0.09442	7.03358			535.003	0.08181	0.82126
					535.503	0.0691	15.2195			535.503	0.08189	0.8069
					536.003	0.06875	15.3045			536.003	0.07929	0.78223
					536.503	0.0956	4.84843			536.503	0.07633	0.77476
					537.003	0.098	3.80114			537.01	41.23	25.079
					537.503	0.08026	13.3211			537.501	44.734	22.809
					538.003	0.06016	19.4873			538.001	40.172	26.805
					538.503	0.07173	13.4497			538.501	39.054	21.344
					539.003	0.07109	13.4638			539.001	42.564	16.0986
					539.503	0.05658	18.2262			539.501	28.068	24.241
					540.003	0.06048	17.6692			540.001	25.352	23.785
					540.503	0.06256	17.7085			540.501	25.134	22.086
					541.003	0.06209	15.9688			541.001	26.454	22.239
					541.51	43.394	46.322			541.501	26.564	20.424
					542.001	41.704	58.39			542.001	26.508	20.257
					542.501	42.294	45.911			542.501	22.88	22.581
					543.001	42.068	48.587			543.001	20.876	22.934
					543.501	41.654	44.541			543.501	21.358	23.418
					544.001	41.756	43.771			544.001	23.808	19.6343
					544.501	42.428	43.352			544.501	25.08	22.2394
					545.001	42.256	42.832			545.001	20.584	22.779
					545.501	41.386	43.711			545.501	18.97	20.2036
					546.001	43.272	42.182			546.001	19.672	18.6042
					546.501	41.72	42.542			546.501	10.038	28.568
					547.001	40.922	42.456			547.001	13.33	35.259
					547.501	42.378	41.5			547.522	-0.01996	0.39075
					548.001	43.644	40.588			548.001	0.09818	0.22854
					548.501	43.618	40.45			548.501	0.10908	0.18422
					549.001	43.672	40.7			549.001	0.1547	0.18919
					549.501	43.514	44.554			549.501	0.17744	0.13605
					550.007	0.13774	2.15998			550.005	0.14774	0.16199
					550.501	0.11072	1.95976			550.501	0.18498	0.12114
					551.001	0.0956	1.84833			551.005	0.15264	0.11124
					551.507	0.07861	1.75417			551.505	0.15704	0.09214
					552.003	0.04844	1.58253			552.007	0.1665	0.17874
					552.501	0.04873	1.51324			552.501	0.19514	0.10644
					553.001	0.05631	1.46447			553.001	0.18362	0.11426
					553.503	0.04218	1.69734			553.501	0.18014	0.11333
					554.003	0.03621	4.08484			554.001	0.19356	0.10618
					554.503	0.03374	6.85603			554.501	0.1858	0.10762
					555.001	0.03345	11.7782			555.001	0.18102	0.09793
					555.501	0.03848	2.32026			555.501	0.1808	0.09494
					556.003	0.0361	2.11817			556.001	0.17946	0.09664
					556.503	0.03672	1.72102			556.51	20.306	16.1365
					557.003	0.02816	2.61034			557.001	43.722	28.188
					557.503	0.01254	10.0316			557.501	54.928	22.988
					558.001	0.01984	10.4899			558.001	53.348	23.723
					558.501	0.03165	4.88011			558.501	49.8	23.899
					559.001	0.03461	5.00169			559.001	47.874	20.525
					559.501	0.1662	11.9088			559.501	46.042	20.3698
					560.01	39.866	44.969			560.001	40.274	22.525
					560.501	39.196	45.943			560.501	39.332	24.14
					561.001	37.864	46.104			561.001	37.974	22.102
					561.501	36.362	46.203			561.501	35.968	21.436
					562.001	35.546	45.81			562.001	38.218	17.4563
					562.501	36.922	44.295			562.501	34.42	21.039
					563.001	36.532	43.789			563.001	39.79	19.842
					563.501	36.454	41.151			563.501	41.788	23.834
					564.001	36.05	41.281			564.001	38.714	21.974
					564.501	36.36	40.613			564.501	39.032	17.766
					565.001	36.11	40.162			565.001	37.884	17.032
					565.501	35.63	41.472			565.501	36.694	15.666
					566.001	35.874	41.362			566.001	28.142	25.772
					566.501	35.288	42.013			566.501	13.724	18.6299
					567.001	34.752	41.945			567.001	10.816	17.8165
					567.501	34.818	42.046			567.503	7.1699	33.103
					568.001	35.502	41.334			568.01	9.204	21.993
					568.501	34.682	42.242			568.503	2.0319	2.70249
					569.001	34.828	42.918			569.001	1.3749	1.91182
					569.501	37.12	42.651			569.501	1.1424	1.98002
					570.007	0.12094	4.1726			570.005	0.81194	4.37353
					570.503	0.04318	3.67576			570.501	0.74838	4.50704
					571.001	0.14528	2.99222			571.001	0.67128	5.08746
					571.503	0.04102	16.1602			571.501	0.638	5.1174
					572.001	0.10992	4.12051			572.001	0.61196	5.13121
					572.503	0.04745	14.4536			572.501	0.58428	5.18886
					573.003	0.01822	17.9715			573.001	0.50056	5.22701
					573.501	0.04817	15.57			573.505	0.458	5.15872
					574.003	0.05383	14.266			574.001	0.47242	5.25073
					574.503	0.0217	18.1705			574.505	0.59006	4.4379
					575.001	0.02904	14.4193			575.001	0.54508	4.86364
					575.502	0.00773	17.6219			575.501	0.51434	5.36354
					576.003	0.02212	14.6824			576.001	0.5294	5.09448
					576.501	0.01587	15.1431			576.51	40.65	23.881
					577.001	0.00627	16.8687			577.001	46.194	29.766
					577.502	0.0047	18.324			577.501	47.114	28.249
					578.009	0.04931	18.0669			578.001	41.682	29.465
					578.503	-0.01083	18.0579			578.501	45.568	22.78
					579.009	0.05078	18.2005			579.001	48.356	18.8731
					579.503	0.01395	18.2019			579.501	45.722	23.127
					580.008	0.04705	18.772			580.001	44.406	22.372
					580.51	37.176	46.184			580.501	43.942	20.748
					581.001	39.234	44.697			581.001	44.846	18.921
					581.501	38.678	43.667			581.501	38.954	23.274
					582.001	38.832	43.998			582.001	31.782	28.399
					582.501	38.682	42.523			582.501	36.604	22.321
					583.001	38.196	42.725			583.001	34.474	21.523
					583.501	37.522	45.692			583.501	33.43	21.595
					584.001	36.914	44.464			584.001	33.446	21.56
					584.501	38.884	43.052			584.501	31.504	25.958
					585.001	38.306	43.323			585.001	36.242	16.4174
					585.501	39.086	41.888			585.501	38.764	12.1174
					586.001	37.42	42.752			586.001	33.242	22.288
					586.501	39.574	41.71			586.501	16.212	20.0356
					587.001	40.524	39.846			587.007	0.15106	0.86962
					587.501	39.774	39.449			587.501	0.11674	0.54481
					588.001	39.67	39.485			588.001	0.10504	0.4464
					588.501	40.608	38.188			588.503	-0.01624	0.4003
					589.001	40.35	38.201			589.003	-0.0251	0.36578
					589.503	1.9738	5.06448			589.501	0.02015	0.31933
					590.005	0.54734	3.93191			590.003	-0.01139	0.31054
					590.501	-0.26832	11.0199
					591.012	6.922	13.1265
					591.501	7.619	13.5381
					592.001	5.5428	17.8178
					592.501	6.2736	15.0162
					593.001	7.0637	15.1636
					593.501	8.3024	12.5459
					594.001	7.5239	15.566
					594.501	7.2166	17.0171
					595.001	7.5741	16.0902
					595.501	7.5829	16.5375
					596.001	7.5511	16.0478
					596.501	8.3568	14.2628
					597.001	8.3855	13.8353
					597.501	8.1306	14.3101
					598.001	7.5517	15.099
					598.501	6.7404	16.4818
					599.001	6.7422	17.5637
					599.501	6.3808	18.0567
					600.001	6.9502	17.0883
					600.501	7.3586	16.4722
