# Supplementary material for: Dual sensing signal decoupling based on tellurium anisotropy for VR interaction and neuro-reflex system application
Source: Nat Commun. 2022 Oct 10;13:5975. doi: 10.1038/s41467-022-33716-9 (PMC9550802; doi:10.1038/s41467-022-33716-9)
Supplement: Supplementary file 10 — Source Data [file 41467_2022_33716_MOESM10_ESM.zip › Source data/S6.xlsx]

## Sheet: Sheet1
0KPa								100KPa
DOS	Energy	DOS	Energy	DOS	Energy			DOS	Energy	DOS	Energy	DOS	Energy
s	eV	p	eV	sum	eV			s	eV	p	eV	sum	eV
0.000103116	-4.79438	0.000109306	-5.05282	0.000110537	-5.05282			0.000111108	-5.84914	0.000111732	-6.07251	0.000114205	-6.07251
0.000120742	-4.78314	0.00013638	-5.04158	0.00013792	-5.04158			0.000130339	-5.83797	0.000138959	-6.06134	0.000142034	-6.06134
0.000140984	-4.77191	0.000169647	-5.03034	0.000171567	-5.03034			0.000152547	-5.8268	0.000172307	-6.05017	0.000176118	-6.05017
0.000164225	-4.76067	0.000210393	-5.01911	0.00021278	-5.01911			0.000177948	-5.81563	0.000213024	-6.039	0.000217733	-6.039
0.000190692	-4.74944	0.00026014	-5.00787	0.000263099	-5.00787			0.000206994	-5.80446	0.000262582	-6.02783	0.000268384	-6.02783
0.000220847	-4.7382	0.000320682	-4.99663	0.000324339	-4.99663			0.000240107	-5.7933	0.000322711	-6.01667	0.000329838	-6.01667
0.000255019	-4.72696	0.000394127	-4.9854	0.000398634	-4.9854			0.000277738	-5.78213	0.000395438	-6.0055	0.000404166	-6.0055
0.000293662	-4.71573	0.000482939	-4.97416	0.000488476	-4.97416			0.000320372	-5.77096	0.000486142	-5.99433	0.000496847	-5.99433
0.000337227	-4.70449	0.00058999	-4.96293	0.000596773	-4.96293			0.000368525	-5.75979	0.000592406	-5.98316	0.000605443	-5.98316
0.000386188	-4.69325	0.000724016	-4.95169	0.000732362	-4.95169			0.000422743	-5.74862	0.00072141	-5.97199	0.000737268	-5.97199
0.000441044	-4.68202	0.000879623	-4.94045	0.00088979	-4.94045			0.000483656	-5.73745	0.000874099	-5.96082	0.000893299	-5.96082
0.000502312	-4.67078	0.00107	-4.92922	0.00108	-4.92922			0.000551886	-5.72629	0.00106	-5.94965	0.00108	-5.94965
0.00057053	-4.65955	0.0013	-4.91798	0.00131	-4.91798			0.00062791	-5.71512	0.00127	-5.93849	0.0013	-5.93849
0.000646249	-4.64831	0.00156	-4.90674	0.00158	-4.90674			0.00071252	-5.70395	0.00153	-5.92732	0.00156	-5.92732
0.000730087	-4.63707	0.00188	-4.89551	0.0019	-4.89551			0.000806292	-5.69278	0.00183	-5.91615	0.00187	-5.91615
0.000822526	-4.62584	0.00225	-4.88427	0.00228	-4.88427			0.000910024	-5.68161	0.00219	-5.90498	0.00224	-5.90498
0.000924233	-4.6146	0.00269	-4.87303	0.00272	-4.87303			0.00102	-5.67044	0.00261	-5.89381	0.00266	-5.89381
0.00104	-4.60336	0.00321	-4.8618	0.00324	-4.8618			0.00115	-5.65928	0.0031	-5.88264	0.00316	-5.88264
0.00116	-4.59213	0.00381	-4.85056	0.00385	-4.85056			0.00129	-5.64811	0.00367	-5.87148	0.00375	-5.87148
0.00129	-4.58089	0.00451	-4.83933	0.00456	-4.83933			0.00144	-5.63694	0.00433	-5.86031	0.00443	-5.86031
0.00143	-4.56966	0.00533	-4.82809	0.00539	-4.82809			0.0016	-5.62577	0.0051	-5.84914	0.00521	-5.84914
0.00159	-4.55842	0.00628	-4.81685	0.00635	-4.81685			0.00178	-5.6146	0.00599	-5.83797	0.00612	-5.83797
0.00176	-4.54718	0.00737	-4.80562	0.00746	-4.80562			0.00197	-5.60343	0.00702	-5.8268	0.00717	-5.8268
0.00194	-4.53595	0.00863	-4.79438	0.00874	-4.79438			0.00218	-5.59226	0.00819	-5.81563	0.00837	-5.81563
0.00213	-4.52471	0.01008	-4.78314	0.0102	-4.78314			0.0024	-5.5811	0.00954	-5.80446	0.00975	-5.80446
0.00234	-4.51347	0.01174	-4.77191	0.01188	-4.77191			0.00264	-5.56993	0.01108	-5.7933	0.01132	-5.7933
0.00256	-4.50224	0.01363	-4.76067	0.0138	-4.76067			0.0029	-5.55876	0.01283	-5.78213	0.01311	-5.78213
0.0028	-4.491	0.01579	-4.74944	0.01598	-4.74944			0.00317	-5.54759	0.01481	-5.77096	0.01513	-5.77096
0.00305	-4.47976	0.01824	-4.7382	0.01847	-4.7382			0.00346	-5.53642	0.01706	-5.75979	0.01743	-5.75979
0.00331	-4.46853	0.02101	-4.72696	0.02127	-4.72696			0.00377	-5.52525	0.01959	-5.74862	0.02001	-5.74862
0.00359	-4.45729	0.02414	-4.71573	0.02443	-4.71573			0.00409	-5.51409	0.02244	-5.73745	0.02293	-5.73745
0.00388	-4.44606	0.02765	-4.70449	0.02798	-4.70449			0.00443	-5.50292	0.02564	-5.72629	0.02619	-5.72629
0.00418	-4.43482	0.03158	-4.69325	0.03197	-4.69325			0.00479	-5.49175	0.0292	-5.71512	0.02983	-5.71512
0.0045	-4.42358	0.03598	-4.68202	0.03642	-4.68202			0.00517	-5.48058	0.03318	-5.70395	0.03389	-5.70395
0.00482	-4.41235	0.04089	-4.67078	0.04139	-4.67078			0.00556	-5.46941	0.03759	-5.69278	0.0384	-5.69278
0.00516	-4.40111	0.04633	-4.65955	0.04691	-4.65955			0.00597	-5.45824	0.04248	-5.68161	0.04339	-5.68161
0.00551	-4.38987	0.05237	-4.64831	0.05302	-4.64831			0.00639	-5.44708	0.04787	-5.67044	0.0489	-5.67044
0.00587	-4.37864	0.05904	-4.63707	0.05977	-4.63707			0.00684	-5.43591	0.05381	-5.65928	0.05496	-5.65928
0.00624	-4.3674	0.06639	-4.62584	0.06721	-4.62584			0.00729	-5.42474	0.06033	-5.64811	0.06161	-5.64811
0.00662	-4.35617	0.07447	-4.6146	0.0754	-4.6146			0.00776	-5.41357	0.06745	-5.63694	0.06889	-5.63694
0.00701	-4.34493	0.08331	-4.60336	0.08434	-4.60336			0.00824	-5.4024	0.07523	-5.62577	0.07683	-5.62577
0.0074	-4.33369	0.09296	-4.59213	0.09411	-4.59213			0.00874	-5.39123	0.08368	-5.6146	0.08546	-5.6146
0.0078	-4.32246	0.10346	-4.58089	0.10475	-4.58089			0.00924	-5.38006	0.09284	-5.60343	0.09481	-5.60343
0.0082	-4.31122	0.11486	-4.56966	0.11629	-4.56966			0.00976	-5.3689	0.10274	-5.59226	0.10492	-5.59226
0.0086	-4.29998	0.1272	-4.55842	0.12879	-4.55842			0.01028	-5.35773	0.11341	-5.5811	0.11581	-5.5811
0.00901	-4.28875	0.14052	-4.54718	0.14228	-4.54718			0.01082	-5.34656	0.12487	-5.56993	0.12751	-5.56993
0.00941	-4.27751	0.15487	-4.53595	0.15681	-4.53595			0.01136	-5.33539	0.13715	-5.55876	0.14004	-5.55876
0.00982	-4.26628	0.17026	-4.52471	0.1724	-4.52471			0.01191	-5.32422	0.15025	-5.54759	0.15342	-5.54759
0.01023	-4.25504	0.18676	-4.51347	0.1891	-4.51347			0.01246	-5.31305	0.1642	-5.53642	0.16766	-5.53642
0.01064	-4.2438	0.20435	-4.50224	0.20692	-4.50224			0.01302	-5.30189	0.17901	-5.52525	0.18277	-5.52525
0.01105	-4.23257	0.22308	-4.491	0.22588	-4.491			0.01359	-5.29072	0.19468	-5.51409	0.19877	-5.51409
0.01145	-4.22133	0.24297	-4.47976	0.24601	-4.47976			0.01417	-5.27955	0.21121	-5.50292	0.21564	-5.50292
0.01184	-4.21009	0.26402	-4.46853	0.26733	-4.46853			0.01475	-5.26838	0.2286	-5.49175	0.23339	-5.49175
0.01223	-4.19886	0.28626	-4.45729	0.28984	-4.45729			0.01533	-5.25721	0.24683	-5.48058	0.252	-5.48058
0.01262	-4.18762	0.30967	-4.44606	0.31355	-4.44606			0.01592	-5.24604	0.2659	-5.46941	0.27146	-5.46941
0.013	-4.17639	0.33428	-4.43482	0.33846	-4.43482			0.01651	-5.23488	0.28577	-5.45824	0.29174	-5.45824
0.01338	-4.16515	0.36006	-4.42358	0.36455	-4.42358			0.0171	-5.22371	0.30644	-5.44708	0.31284	-5.44708
0.01376	-4.15391	0.38701	-4.41235	0.39183	-4.41235			0.0177	-5.21254	0.32786	-5.43591	0.33469	-5.43591
0.01415	-4.14268	0.41509	-4.40111	0.42026	-4.40111			0.01829	-5.20137	0.34999	-5.42474	0.35728	-5.42474
0.01453	-4.13144	0.44431	-4.38987	0.44982	-4.38987			0.0189	-5.1902	0.37281	-5.41357	0.38057	-5.41357
0.01491	-4.1202	0.47461	-4.37864	0.48049	-4.37864			0.0195	-5.17903	0.39626	-5.4024	0.4045	-5.4024
0.01529	-4.10897	0.50598	-4.3674	0.51222	-4.3674			0.02012	-5.16786	0.42028	-5.39123	0.42902	-5.39123
0.01567	-4.09773	0.53837	-4.35617	0.54499	-4.35617			0.02075	-5.1567	0.44484	-5.38006	0.45408	-5.38006
0.01606	-4.08649	0.57175	-4.34493	0.57876	-4.34493			0.02139	-5.14553	0.46987	-5.3689	0.47962	-5.3689
0.01644	-4.07526	0.60606	-4.33369	0.61346	-4.33369			0.02204	-5.13436	0.49531	-5.35773	0.50559	-5.35773
0.01684	-4.06402	0.64126	-4.32246	0.64905	-4.32246			0.0227	-5.12319	0.52111	-5.34656	0.53193	-5.34656
0.01724	-4.05279	0.67729	-4.31122	0.68548	-4.31122			0.02337	-5.11202	0.54721	-5.33539	0.55857	-5.33539
0.01765	-4.04155	0.71411	-4.29998	0.72271	-4.29998			0.02405	-5.10085	0.57355	-5.32422	0.58546	-5.32422
0.01808	-4.03031	0.75164	-4.28875	0.76065	-4.28875			0.02474	-5.08969	0.60007	-5.31305	0.61253	-5.31305
0.01853	-4.01908	0.78985	-4.27751	0.79926	-4.27751			0.02544	-5.07852	0.62672	-5.30189	0.63974	-5.30189
0.01899	-4.00784	0.82893	-4.26628	0.83876	-4.26628			0.02617	-5.06735	0.6537	-5.29072	0.66729	-5.29072
0.01948	-3.9966	0.86884	-4.25504	0.87907	-4.25504			0.0269	-5.05618	0.68096	-5.27955	0.69512	-5.27955
0.02	-3.98537	0.90925	-4.2438	0.91989	-4.2438			0.02766	-5.04501	0.7082	-5.26838	0.72295	-5.26838
0.02054	-3.97413	0.9501	-4.23257	0.96114	-4.23257			0.02843	-5.03384	0.73537	-5.25721	0.75071	-5.25721
0.02111	-3.9629	0.99134	-4.22133	1.00279	-4.22133			0.02923	-5.02267	0.76246	-5.24604	0.77838	-5.24604
0.02171	-3.95166	1.03293	-4.21009	1.04477	-4.21009			0.03003	-5.01151	0.78941	-5.23488	0.80592	-5.23488
0.02234	-3.94042	1.07483	-4.19886	1.08706	-4.19886			0.03086	-5.00034	0.81621	-5.22371	0.83332	-5.22371
0.023	-3.92919	1.117	-4.18762	1.12962	-4.18762			0.0317	-4.98917	0.84286	-5.21254	0.86056	-5.21254
0.02369	-3.91795	1.1594	-4.17639	1.17241	-4.17639			0.03256	-4.978	0.86935	-5.20137	0.88764	-5.20137
0.02442	-3.90671	1.20202	-4.16515	1.2154	-4.16515			0.03345	-4.96683	0.89568	-5.1902	0.91458	-5.1902
0.02518	-3.89548	1.24537	-4.15391	1.25913	-4.15391			0.03434	-4.95566	0.92187	-5.17903	0.94138	-5.17903
0.02598	-3.88424	1.28942	-4.14268	1.30356	-4.14268			0.03526	-4.9445	0.9483	-5.16786	0.96842	-5.16786
0.02681	-3.87301	1.33365	-4.13144	1.34818	-4.13144			0.0362	-4.93333	0.97498	-5.1567	0.99573	-5.1567
0.02768	-3.86177	1.37806	-4.1202	1.39298	-4.1202			0.03715	-4.92216	1.00178	-5.14553	1.02317	-5.14553
0.02857	-3.85053	1.42267	-4.10897	1.43796	-4.10897			0.03811	-4.91099	1.02874	-5.13436	1.05078	-5.13436
0.0295	-3.8393	1.46746	-4.09773	1.48314	-4.09773			0.03909	-4.89982	1.05571	-5.12319	1.07841	-5.12319
0.03046	-3.82806	1.51248	-4.08649	1.52854	-4.08649			0.04007	-4.88865	1.08274	-5.11202	1.10611	-5.11202
0.03145	-3.81682	1.55775	-4.07526	1.57419	-4.07526			0.04107	-4.87749	1.1099	-5.10085	1.13394	-5.10085
0.03246	-3.80559	1.60331	-4.06402	1.62015	-4.06402			0.04206	-4.86632	1.13721	-5.08969	1.16195	-5.08969
0.03349	-3.79435	1.6492	-4.05279	1.66644	-4.05279			0.04306	-4.85515	1.16475	-5.07852	1.19019	-5.07852
0.03454	-3.78312	1.69544	-4.04155	1.7131	-4.04155			0.04405	-4.84398	1.19273	-5.06735	1.2189	-5.06735
0.0356	-3.77188	1.7424	-4.03031	1.76048	-4.03031			0.04505	-4.83281	1.22122	-5.05618	1.24812	-5.05618
0.03667	-3.76064	1.79007	-4.01908	1.8086	-4.01908			0.04604	-4.82164	1.25017	-5.04501	1.27783	-5.04501
0.03774	-3.74941	1.83825	-4.00784	1.85725	-4.00784			0.04702	-4.81047	1.27965	-5.03384	1.30809	-5.03384
0.03881	-3.73817	1.88753	-3.9966	1.90701	-3.9966			0.04801	-4.79931	1.30959	-5.02267	1.33881	-5.02267
0.03988	-3.72693	1.93792	-3.98537	1.95792	-3.98537			0.04899	-4.78814	1.34002	-5.01151	1.37005	-5.01151
0.04095	-3.7157	1.98893	-3.97413	2.00947	-3.97413			0.04997	-4.77697	1.37096	-5.00034	1.40182	-5.00034
0.042	-3.70446	2.04075	-3.9629	2.06186	-3.9629			0.05094	-4.7658	1.40244	-4.98917	1.43415	-4.98917
0.04305	-3.69322	2.09339	-3.95166	2.11509	-3.95166			0.05191	-4.75463	1.43464	-4.978	1.4672	-4.978
0.04408	-3.68199	2.14667	-3.94042	2.169	-3.94042			0.05286	-4.74346	1.46752	-4.96683	1.50097	-4.96683
0.04509	-3.67075	2.20059	-3.92919	2.22358	-3.92919			0.05382	-4.7323	1.50092	-4.95566	1.53526	-4.95566
0.04608	-3.65952	2.25512	-3.91795	2.27881	-3.91795			0.05477	-4.72113	1.53495	-4.9445	1.57022	-4.9445
0.04705	-3.64828	2.31042	-3.90671	2.33483	-3.90671			0.05571	-4.70996	1.56959	-4.93333	1.60579	-4.93333
0.04799	-3.63704	2.36643	-3.89548	2.39161	-3.89548			0.05666	-4.69879	1.60459	-4.92216	1.64174	-4.92216
0.04891	-3.62581	2.42291	-3.88424	2.44889	-3.88424			0.05761	-4.68762	1.63987	-4.91099	1.67799	-4.91099
0.04981	-3.61457	2.47978	-3.87301	2.50659	-3.87301			0.05856	-4.67645	1.67554	-4.89982	1.71463	-4.89982
0.05071	-3.60333	2.53696	-3.86177	2.56463	-3.86177			0.0595	-4.66529	1.7115	-4.88865	1.75158	-4.88865
0.05161	-3.5921	2.59433	-3.85053	2.6229	-3.85053			0.06047	-4.65412	1.74747	-4.87749	1.78853	-4.87749
0.0525	-3.58086	2.65203	-3.8393	2.68153	-3.8393			0.06145	-4.64295	1.78333	-4.86632	1.82539	-4.86632
0.05338	-3.56963	2.70992	-3.82806	2.74038	-3.82806			0.06246	-4.63178	1.81897	-4.85515	1.86203	-4.85515
0.05424	-3.55839	2.76813	-3.81682	2.79957	-3.81682			0.06348	-4.62061	1.85427	-4.84398	1.89832	-4.84398
0.05508	-3.54715	2.82646	-3.80559	2.85892	-3.80559			0.06452	-4.60944	1.8891	-4.83281	1.93415	-4.83281
0.05591	-3.53592	2.88424	-3.79435	2.91773	-3.79435			0.06559	-4.59827	1.92335	-4.82164	1.96939	-4.82164
0.05673	-3.52468	2.94126	-3.78312	2.9758	-3.78312			0.06669	-4.58711	1.95707	-4.81047	2.0041	-4.81047
0.05755	-3.51344	2.99733	-3.77188	3.03293	-3.77188			0.06783	-4.57594	1.99032	-4.79931	2.03833	-4.79931
0.05838	-3.50221	3.05226	-3.76064	3.08893	-3.76064			0.06901	-4.56477	2.02281	-4.78814	2.0718	-4.78814
0.05922	-3.49097	3.10585	-3.74941	3.14359	-3.74941			0.07023	-4.5536	2.05434	-4.77697	2.10432	-4.77697
0.06006	-3.47974	3.15791	-3.73817	3.19672	-3.73817			0.07149	-4.54243	2.08484	-4.7658	2.13579	-4.7658
0.06091	-3.4685	3.20824	-3.72693	3.24812	-3.72693			0.07281	-4.53126	2.1143	-4.75463	2.16621	-4.75463
0.06177	-3.45726	3.25693	-3.7157	3.29787	-3.7157			0.07418	-4.5201	2.14266	-4.74346	2.19553	-4.74346
0.06265	-3.44603	3.30399	-3.70446	3.34599	-3.70446			0.0756	-4.50893	2.16988	-4.7323	2.22369	-4.7323
0.06355	-3.43479	3.34976	-3.69322	3.39281	-3.69322			0.07709	-4.49776	2.19609	-4.72113	2.25085	-4.72113
0.06448	-3.42355	3.39392	-3.68199	3.438	-3.68199			0.07863	-4.48659	2.2211	-4.70996	2.27681	-4.70996
0.06544	-3.41232	3.43555	-3.67075	3.48064	-3.67075			0.08026	-4.47542	2.24509	-4.69879	2.30175	-4.69879
0.06643	-3.40108	3.47453	-3.65952	3.52061	-3.65952			0.08194	-4.46425	2.26808	-4.68762	2.32569	-4.68762
0.06744	-3.38985	3.51077	-3.64828	3.55782	-3.64828			0.08369	-4.45309	2.28976	-4.67645	2.34832	-4.67645
0.06849	-3.37861	3.5442	-3.63704	3.59219	-3.63704			0.08548	-4.44192	2.31037	-4.66529	2.36988	-4.66529
0.06958	-3.36737	3.57477	-3.62581	3.62368	-3.62581			0.08733	-4.43075	2.33033	-4.65412	2.3908	-4.65412
0.07069	-3.35614	3.60299	-3.61457	3.6528	-3.61457			0.08924	-4.41958	2.34972	-4.64295	2.41117	-4.64295
0.07182	-3.3449	3.62885	-3.60333	3.67956	-3.60333			0.09119	-4.40841	2.36847	-4.63178	2.43093	-4.63178
0.07298	-3.33366	3.65309	-3.5921	3.7047	-3.5921			0.09318	-4.39724	2.38671	-4.62061	2.45019	-4.62061
0.07415	-3.32243	3.67576	-3.58086	3.72826	-3.58086			0.09519	-4.38607	2.40438	-4.60944	2.4689	-4.60944
0.07533	-3.31119	3.69569	-3.56963	3.74907	-3.56963			0.09724	-4.37491	2.42144	-4.59827	2.48704	-4.59827
0.07652	-3.29995	3.713	-3.55839	3.76724	-3.55839			0.0993	-4.36374	2.43806	-4.58711	2.50475	-4.58711
0.07771	-3.28872	3.72803	-3.54715	3.78311	-3.54715			0.10138	-4.35257	2.45453	-4.57594	2.52236	-4.57594
0.07891	-3.27748	3.74092	-3.53592	3.79683	-3.53592			0.10346	-4.3414	2.47101	-4.56477	2.54001	-4.56477
0.08011	-3.26625	3.75155	-3.52468	3.80829	-3.52468			0.10554	-4.33023	2.48748	-4.5536	2.55771	-4.5536
0.0813	-3.25501	3.7606	-3.51344	3.81816	-3.51344			0.10761	-4.31906	2.50409	-4.54243	2.57558	-4.54243
0.08248	-3.24377	3.76824	-3.50221	3.82662	-3.50221			0.10966	-4.3079	2.52098	-4.53126	2.59379	-4.53126
0.08364	-3.23254	3.77438	-3.49097	3.8336	-3.49097			0.11169	-4.29673	2.53846	-4.5201	2.61264	-4.5201
0.08478	-3.2213	3.77921	-3.47974	3.83926	-3.47974			0.11369	-4.28556	2.55665	-4.50893	2.63225	-4.50893
0.08591	-3.21006	3.78263	-3.4685	3.84354	-3.4685			0.11565	-4.27439	2.57547	-4.49776	2.65255	-4.49776
0.08701	-3.19883	3.78484	-3.45726	3.84661	-3.45726			0.11756	-4.26322	2.59527	-4.48659	2.6739	-4.48659
0.0881	-3.18759	3.786	-3.44603	3.84865	-3.44603			0.11942	-4.25205	2.61637	-4.47542	2.69662	-4.47542
0.08918	-3.17636	3.78628	-3.43479	3.84983	-3.43479			0.12123	-4.24088	2.63855	-4.46425	2.7205	-4.46425
0.09022	-3.16512	3.78633	-3.42355	3.85081	-3.42355			0.12295	-4.22972	2.6616	-4.45309	2.74528	-4.45309
0.09123	-3.15388	3.7863	-3.41232	3.85173	-3.41232			0.12458	-4.21855	2.6855	-4.44192	2.77098	-4.44192
0.09221	-3.14265	3.78595	-3.40108	3.85237	-3.40108			0.12612	-4.20738	2.7104	-4.43075	2.79773	-4.43075
0.09318	-3.13141	3.78538	-3.38985	3.85282	-3.38985			0.12755	-4.19621	2.73623	-4.41958	2.82547	-4.41958
0.09411	-3.12017	3.78527	-3.37861	3.85377	-3.37861			0.12888	-4.18504	2.76277	-4.40841	2.85396	-4.40841
0.09504	-3.10894	3.78566	-3.36737	3.85524	-3.36737			0.1301	-4.17387	2.78991	-4.39724	2.88308	-4.39724
0.09597	-3.0977	3.7858	-3.35614	3.85649	-3.35614			0.13121	-4.16271	2.81753	-4.38607	2.91273	-4.38607
0.09687	-3.08647	3.78568	-3.3449	3.8575	-3.3449			0.13221	-4.15154	2.84551	-4.37491	2.94275	-4.37491
0.09775	-3.07523	3.78529	-3.33366	3.85827	-3.33366			0.13309	-4.14037	2.87374	-4.36374	2.97305	-4.36374
0.09859	-3.06399	3.78459	-3.32243	3.85874	-3.32243			0.13385	-4.1292	2.90208	-4.35257	3.00346	-4.35257
0.09941	-3.05276	3.78354	-3.31119	3.85887	-3.31119			0.1345	-4.11803	2.93042	-4.3414	3.03388	-4.3414
0.10022	-3.04152	3.78207	-3.29995	3.85859	-3.29995			0.13507	-4.10686	2.95856	-4.33023	3.06409	-4.33023
0.101	-3.03028	3.7801	-3.28872	3.85781	-3.28872			0.13557	-4.0957	2.98644	-4.31906	3.09405	-4.31906
0.10177	-3.01905	3.77755	-3.27748	3.85646	-3.27748			0.13598	-4.08453	3.01386	-4.3079	3.12352	-4.3079
0.10252	-3.00781	3.77485	-3.26625	3.85495	-3.26625			0.13628	-4.07336	3.04049	-4.29673	3.15218	-4.29673
0.10327	-2.99658	3.77191	-3.25501	3.85321	-3.25501			0.1365	-4.06219	3.06628	-4.28556	3.17997	-4.28556
0.10401	-2.98534	3.76813	-3.24377	3.85061	-3.24377			0.13666	-4.05102	3.09092	-4.27439	3.20656	-4.27439
0.10477	-2.9741	3.76342	-3.23254	3.84706	-3.23254			0.13675	-4.03985	3.11417	-4.26322	3.23173	-4.26322
0.10555	-2.96287	3.75772	-3.2213	3.84251	-3.2213			0.13677	-4.02868	3.13601	-4.25205	3.25543	-4.25205
0.10632	-2.95163	3.75122	-3.21006	3.83713	-3.21006			0.13672	-4.01752	3.15605	-4.24088	3.27728	-4.24088
0.10709	-2.94039	3.74412	-3.19883	3.83113	-3.19883			0.13663	-4.00635	3.17377	-4.22972	3.29672	-4.22972
0.10786	-2.92916	3.73665	-3.18759	3.82475	-3.18759			0.13651	-3.99518	3.18899	-4.21855	3.31357	-4.21855
0.10862	-2.91792	3.72851	-3.17636	3.81769	-3.17636			0.13635	-3.98401	3.20183	-4.20738	3.32794	-4.20738
0.10938	-2.90669	3.7192	-3.16512	3.80943	-3.16512			0.13616	-3.97284	3.21214	-4.19621	3.33969	-4.19621
0.11012	-2.89545	3.70875	-3.15388	3.79998	-3.15388			0.13596	-3.96167	3.21958	-4.18504	3.34846	-4.18504
0.11085	-2.88421	3.69795	-3.14265	3.79017	-3.14265			0.13575	-3.95051	3.22448	-4.17387	3.35458	-4.17387
0.11156	-2.87298	3.68713	-3.13141	3.7803	-3.13141			0.13554	-3.93934	3.22681	-4.16271	3.35802	-4.16271
0.11225	-2.86174	3.67557	-3.12017	3.76968	-3.12017			0.13535	-3.92817	3.22628	-4.15154	3.35848	-4.15154
0.1129	-2.8505	3.66413	-3.10894	3.75917	-3.10894			0.13519	-3.917	3.22289	-4.14037	3.35598	-4.14037
0.11351	-2.83927	3.65293	-3.0977	3.7489	-3.0977			0.13507	-3.90583	3.21669	-4.1292	3.35054	-4.1292
0.1141	-2.82803	3.64128	-3.08647	3.73816	-3.08647			0.135	-3.89466	3.20772	-4.11803	3.34222	-4.11803
0.11467	-2.81679	3.62932	-3.07523	3.72706	-3.07523			0.13498	-3.8835	3.19659	-4.10686	3.33165	-4.10686
0.1152	-2.80556	3.61691	-3.06399	3.7155	-3.06399			0.13502	-3.87233	3.18356	-4.0957	3.31913	-4.0957
0.11566	-2.79432	3.60419	-3.05276	3.7036	-3.05276			0.13512	-3.86116	3.1681	-4.08453	3.30408	-4.08453
0.11605	-2.78309	3.59129	-3.04152	3.6915	-3.04152			0.13528	-3.84999	3.15031	-4.07336	3.28659	-4.07336
0.11637	-2.77185	3.57836	-3.03028	3.67936	-3.03028			0.13553	-3.83882	3.13068	-4.06219	3.26718	-4.06219
0.1166	-2.76061	3.56553	-3.01905	3.6673	-3.01905			0.13587	-3.82765	3.10965	-4.05102	3.24631	-4.05102
0.11673	-2.74938	3.55295	-3.00781	3.65547	-3.00781			0.13628	-3.81648	3.08712	-4.03985	3.22387	-4.03985
0.11678	-2.73814	3.54072	-2.99658	3.64399	-2.99658			0.13678	-3.80532	3.06296	-4.02868	3.19973	-4.02868
0.11675	-2.7269	3.52895	-2.98534	3.63296	-2.98534			0.13736	-3.79415	3.0374	-4.01752	3.17413	-4.01752
0.11663	-2.71567	3.51826	-2.9741	3.62303	-2.9741			0.13803	-3.78298	3.01105	-4.00635	3.14768	-4.00635
0.11644	-2.70443	3.5087	-2.96287	3.61425	-2.96287			0.1388	-3.77181	2.98415	-3.99518	3.12066	-3.99518
0.11616	-2.6932	3.49982	-2.95163	3.60614	-2.95163			0.13971	-3.76064	2.95662	-3.98401	3.09297	-3.98401
0.11577	-2.68196	3.49162	-2.94039	3.59872	-2.94039			0.14075	-3.74947	2.92872	-3.97284	3.06489	-3.97284
0.11526	-2.67072	3.4842	-2.92916	3.59206	-2.92916			0.14187	-3.73831	2.9009	-3.96167	3.03685	-3.96167
0.11464	-2.65949	3.47751	-2.91792	3.58613	-2.91792			0.14308	-3.72714	2.8734	-3.95051	3.00914	-3.95051
0.11389	-2.64825	3.47143	-2.90669	3.5808	-2.90669			0.14437	-3.71597	2.84629	-3.93934	2.98183	-3.93934
0.11305	-2.63701	3.46611	-2.89545	3.57623	-2.89545			0.14574	-3.7048	2.82	-3.92817	2.95535	-3.92817
0.1121	-2.62578	3.46147	-2.88421	3.57232	-2.88421			0.14717	-3.69363	2.79475	-3.917	2.92994	-3.917
0.11105	-2.61454	3.45711	-2.87298	3.56867	-2.87298			0.14867	-3.68246	2.77075	-3.90583	2.90583	-3.90583
0.1099	-2.60331	3.45289	-2.86174	3.56514	-2.86174			0.15023	-3.6713	2.74829	-3.89466	2.8833	-3.89466
0.10865	-2.59207	3.44864	-2.8505	3.56154	-2.8505			0.15185	-3.66013	2.72739	-3.8835	2.86237	-3.8835
0.1073	-2.58083	3.44445	-2.83927	3.55796	-2.83927			0.15352	-3.64896	2.70821	-3.87233	2.84322	-3.87233
0.10586	-2.5696	3.44037	-2.82803	3.55447	-2.82803			0.15524	-3.63779	2.69089	-3.86116	2.82601	-3.86116
0.10434	-2.55836	3.43645	-2.81679	3.55111	-2.81679			0.15698	-3.62662	2.67547	-3.84999	2.81075	-3.84999
0.10275	-2.54712	3.43223	-2.80556	3.54742	-2.80556			0.15874	-3.61545	2.66239	-3.83882	2.79792	-3.83882
0.10111	-2.53589	3.42699	-2.79432	3.54265	-2.79432			0.1605	-3.60428	2.65173	-3.82765	2.7876	-3.82765
0.09943	-2.52465	3.42079	-2.78309	3.53683	-2.78309			0.16227	-3.59312	2.64321	-3.81648	2.77949	-3.81648
0.09772	-2.51342	3.4134	-2.77185	3.52977	-2.77185			0.16405	-3.58195	2.63686	-3.80532	2.77364	-3.80532
0.09596	-2.50218	3.40442	-2.76061	3.52102	-2.76061			0.1658	-3.57078	2.63269	-3.79415	2.77005	-3.79415
0.09417	-2.49094	3.39366	-2.74938	3.51039	-2.74938			0.16751	-3.55961	2.63069	-3.78298	2.76872	-3.78298
0.09233	-2.47971	3.3812	-2.73814	3.49798	-2.73814			0.16918	-3.54844	2.63098	-3.77181	2.76978	-3.77181
0.09046	-2.46847	3.36707	-2.7269	3.48382	-2.7269			0.17078	-3.53727	2.63394	-3.76064	2.77365	-3.76064
0.08856	-2.45723	3.35143	-2.71567	3.46806	-2.71567			0.1723	-3.52611	2.63931	-3.74947	2.78006	-3.74947
0.08664	-2.446	3.33451	-2.70443	3.45095	-2.70443			0.17374	-3.51494	2.64658	-3.73831	2.78845	-3.73831
0.0847	-2.43476	3.31596	-2.6932	3.43212	-2.6932			0.17512	-3.50377	2.65579	-3.72714	2.79887	-3.72714
0.08274	-2.42352	3.29525	-2.68196	3.41102	-2.68196			0.1764	-3.4926	2.66681	-3.71597	2.81118	-3.71597
0.08078	-2.41229	3.27204	-2.67072	3.3873	-2.67072			0.1776	-3.48143	2.67931	-3.7048	2.82505	-3.7048
0.07881	-2.40105	3.24637	-2.65949	3.36101	-2.65949			0.17868	-3.47026	2.69313	-3.69363	2.8403	-3.69363
0.07684	-2.38982	3.21825	-2.64825	3.33214	-2.64825			0.17965	-3.4591	2.70808	-3.68246	2.85675	-3.68246
0.07489	-2.37858	3.18822	-2.63701	3.30126	-2.63701			0.18051	-3.44793	2.72407	-3.6713	2.8743	-3.6713
0.07295	-2.36734	3.15634	-2.62578	3.26844	-2.62578			0.18126	-3.43676	2.74106	-3.66013	2.8929	-3.66013
0.07102	-2.35611	3.12228	-2.61454	3.23333	-2.61454			0.18188	-3.42559	2.759	-3.64896	2.91252	-3.64896
0.0691	-2.34487	3.08616	-2.60331	3.19607	-2.60331			0.18236	-3.41442	2.77752	-3.63779	2.93276	-3.63779
0.06721	-2.33363	3.04799	-2.59207	3.15664	-2.59207			0.1827	-3.40325	2.79615	-3.62662	2.95312	-3.62662
0.06534	-2.3224	3.00792	-2.58083	3.11523	-2.58083			0.1829	-3.39208	2.81482	-3.61545	2.97356	-3.61545
0.06349	-2.31116	2.96611	-2.5696	3.07197	-2.5696			0.18299	-3.38092	2.83333	-3.60428	2.99383	-3.60428
0.06169	-2.29993	2.92296	-2.55836	3.0273	-2.55836			0.18297	-3.36975	2.85153	-3.59312	3.0138	-3.59312
0.05995	-2.28869	2.87864	-2.54712	2.9814	-2.54712			0.18284	-3.35858	2.86928	-3.58195	3.03333	-3.58195
0.05826	-2.27745	2.83356	-2.53589	2.93468	-2.53589			0.18259	-3.34741	2.88631	-3.57078	3.05211	-3.57078
0.05662	-2.26622	2.78788	-2.52465	2.88732	-2.52465			0.18221	-3.33624	2.90239	-3.55961	3.06991	-3.55961
0.05502	-2.25498	2.74177	-2.51342	2.83949	-2.51342			0.18172	-3.32507	2.91718	-3.54844	3.08635	-3.54844
0.05347	-2.24374	2.69546	-2.50218	2.79142	-2.50218			0.18112	-3.31391	2.9304	-3.53727	3.10118	-3.53727
0.05196	-2.23251	2.64859	-2.49094	2.74276	-2.49094			0.1804	-3.30274	2.9419	-3.52611	3.11419	-3.52611
0.0505	-2.22127	2.6012	-2.47971	2.69354	-2.47971			0.17961	-3.29157	2.95167	-3.51494	3.12541	-3.51494
0.0491	-2.21004	2.55344	-2.46847	2.6439	-2.46847			0.17877	-3.2804	2.95991	-3.50377	3.13503	-3.50377
0.04776	-2.1988	2.50538	-2.45723	2.59395	-2.45723			0.17785	-3.26923	2.96635	-3.4926	3.14276	-3.4926
0.04648	-2.18756	2.45718	-2.446	2.54382	-2.446			0.17688	-3.25806	2.97072	-3.48143	3.14831	-3.48143
0.04528	-2.17633	2.40892	-2.43476	2.49362	-2.43476			0.17584	-3.24689	2.97293	-3.47026	3.15161	-3.47026
0.04416	-2.16509	2.36069	-2.42352	2.44343	-2.42352			0.17475	-3.23573	2.973	-3.4591	3.15265	-3.4591
0.04311	-2.15385	2.31255	-2.41229	2.39333	-2.41229			0.17362	-3.22456	2.97131	-3.44793	3.15183	-3.44793
0.04215	-2.14262	2.26459	-2.40105	2.34341	-2.40105			0.17246	-3.21339	2.96767	-3.43676	3.14893	-3.43676
0.04128	-2.13138	2.21687	-2.38982	2.29372	-2.38982			0.17128	-3.20222	2.96175	-3.42559	3.14362	-3.42559
0.0405	-2.12015	2.1697	-2.37858	2.24459	-2.37858			0.17007	-3.19105	2.95364	-3.41442	3.136	-3.41442
0.03982	-2.10891	2.12313	-2.36734	2.19608	-2.36734			0.16885	-3.17988	2.9433	-3.40325	3.126	-3.40325
0.03923	-2.09767	2.07696	-2.35611	2.14798	-2.35611			0.1676	-3.16872	2.93062	-3.39208	3.11352	-3.39208
0.03877	-2.08644	2.03121	-2.34487	2.10032	-2.34487			0.16635	-3.15755	2.91609	-3.38092	3.09908	-3.38092
0.03841	-2.0752	1.98597	-2.33363	2.05318	-2.33363			0.16511	-3.14638	2.89988	-3.36975	3.08285	-3.36975
0.03817	-2.06396	1.94133	-2.3224	2.00667	-2.3224			0.16389	-3.13521	2.88194	-3.35858	3.06479	-3.35858
0.03805	-2.05273	1.89735	-2.31116	1.96085	-2.31116			0.16268	-3.12404	2.86231	-3.34741	3.0449	-3.34741
0.03805	-2.04149	1.85451	-2.29993	1.9162	-2.29993			0.16147	-3.11287	2.84086	-3.33624	3.02308	-3.33624
0.03817	-2.03025	1.8131	-2.28869	1.87305	-2.28869			0.16028	-3.10171	2.81792	-3.32507	2.99964	-3.32507
0.0384	-2.01902	1.77294	-2.27745	1.8312	-2.27745			0.15909	-3.09054	2.79363	-3.31391	2.97474	-3.31391
0.03877	-2.00778	1.73383	-2.26622	1.79044	-2.26622			0.1579	-3.07937	2.76799	-3.30274	2.94839	-3.30274
0.03925	-1.99655	1.69558	-2.25498	1.7506	-2.25498			0.1567	-3.0682	2.74149	-3.29157	2.9211	-3.29157
0.03985	-1.98531	1.65829	-2.24374	1.71175	-2.24374			0.15549	-3.05703	2.71446	-3.2804	2.89322	-3.2804
0.04058	-1.97407	1.62203	-2.23251	1.67399	-2.23251			0.15426	-3.04586	2.68682	-3.26923	2.86467	-3.26923
0.04142	-1.96284	1.5869	-2.22127	1.6374	-2.22127			0.15303	-3.03469	2.65873	-3.25806	2.83561	-3.25806
0.04237	-1.9516	1.55304	-2.21004	1.60214	-2.21004			0.15178	-3.02353	2.63026	-3.24689	2.8061	-3.24689
0.04344	-1.94036	1.52057	-2.1988	1.56833	-2.1988			0.1505	-3.01236	2.6014	-3.23573	2.77615	-3.23573
0.04461	-1.92913	1.4896	-2.18756	1.53609	-2.18756			0.1492	-3.00119	2.57236	-3.22456	2.74598	-3.22456
0.04588	-1.91789	1.46058	-2.17633	1.50587	-2.17633			0.14787	-2.99002	2.54344	-3.21339	2.71591	-3.21339
0.04724	-1.90666	1.43374	-2.16509	1.4779	-2.16509			0.14651	-2.97885	2.51467	-3.20222	2.68595	-3.20222
0.04868	-1.89542	1.40896	-2.15385	1.45207	-2.15385			0.14509	-2.96768	2.48599	-3.19105	2.65606	-3.19105
0.05021	-1.88418	1.38632	-2.14262	1.42847	-2.14262			0.14364	-2.95652	2.45749	-3.17988	2.62633	-3.17988
0.0518	-1.87295	1.366	-2.13138	1.40728	-2.13138			0.14216	-2.94535	2.42924	-3.16872	2.59685	-3.16872
0.05346	-1.86171	1.34815	-2.12015	1.38864	-2.12015			0.14066	-2.93418	2.40132	-3.15755	2.56767	-3.15755
0.05517	-1.85047	1.33294	-2.10891	1.37275	-2.10891			0.13911	-2.92301	2.37391	-3.14638	2.53902	-3.14638
0.05692	-1.83924	1.32053	-2.09767	1.35976	-2.09767			0.13751	-2.91184	2.34722	-3.13521	2.51111	-3.13521
0.05872	-1.828	1.31132	-2.08644	1.35009	-2.08644			0.13584	-2.90067	2.32117	-3.12404	2.48385	-3.12404
0.06056	-1.81677	1.30546	-2.0752	1.34388	-2.0752			0.13412	-2.88951	2.2956	-3.11287	2.45708	-3.11287
0.06242	-1.80553	1.30283	-2.06396	1.341	-2.06396			0.13237	-2.87834	2.27058	-3.10171	2.43086	-3.10171
0.06427	-1.79429	1.30352	-2.05273	1.34158	-2.05273			0.13059	-2.86717	2.24606	-3.09054	2.40515	-3.09054
0.06613	-1.78306	1.30767	-2.04149	1.34572	-2.04149			0.12878	-2.856	2.22183	-3.07937	2.37973	-3.07937
0.06796	-1.77182	1.31533	-2.03025	1.3535	-2.03025			0.12695	-2.84483	2.19793	-3.0682	2.35463	-3.0682
0.06979	-1.76058	1.32657	-2.01902	1.36498	-2.01902			0.12511	-2.83366	2.17429	-3.05703	2.32977	-3.05703
0.0716	-1.74935	1.34143	-2.00778	1.38019	-2.00778			0.12327	-2.82249	2.15091	-3.04586	2.30518	-3.04586
0.07337	-1.73811	1.35992	-1.99655	1.39916	-1.99655			0.12143	-2.81133	2.12773	-3.03469	2.28076	-3.03469
0.07509	-1.72688	1.38203	-1.98531	1.42188	-1.98531			0.1196	-2.80016	2.10466	-3.02353	2.25644	-3.02353
0.07676	-1.71564	1.40773	-1.97407	1.44831	-1.97407			0.1178	-2.78899	2.0817	-3.01236	2.23221	-3.01236
0.07836	-1.7044	1.43697	-1.96284	1.47838	-1.96284			0.11605	-2.77782	2.0586	-3.00119	2.2078	-3.00119
0.07989	-1.69317	1.46965	-1.9516	1.51203	-1.9516			0.11434	-2.76665	2.03536	-2.99002	2.18323	-2.99002
0.08138	-1.68193	1.50568	-1.94036	1.54912	-1.94036			0.11269	-2.75548	2.0119	-2.97885	2.1584	-2.97885
0.08282	-1.67069	1.54492	-1.92913	1.58953	-1.92913			0.11111	-2.74432	1.98798	-2.96768	2.13307	-2.96768
0.08417	-1.65946	1.5872	-1.91789	1.63308	-1.91789			0.10961	-2.73315	1.9637	-2.95652	2.10734	-2.95652
0.08545	-1.64822	1.63236	-1.90666	1.6796	-1.90666			0.10822	-2.72198	1.93917	-2.94535	2.08133	-2.94535
0.08665	-1.63698	1.68019	-1.89542	1.72887	-1.89542			0.10695	-2.71081	1.91442	-2.93418	2.05509	-2.93418
0.08779	-1.62575	1.73047	-1.88418	1.78068	-1.88418			0.10581	-2.69964	1.88926	-2.92301	2.02838	-2.92301
0.08886	-1.61451	1.78298	-1.87295	1.83478	-1.87295			0.10483	-2.68847	1.86341	-2.91184	2.00092	-2.91184
0.08985	-1.60328	1.83744	-1.86171	1.8909	-1.86171			0.10403	-2.67731	1.83687	-2.90067	1.97271	-2.90067
0.09075	-1.59204	1.89359	-1.85047	1.94876	-1.85047			0.1034	-2.66614	1.80963	-2.88951	1.94376	-2.88951
0.09156	-1.5808	1.95117	-1.83924	2.00809	-1.83924			0.10298	-2.65497	1.78189	-2.87834	1.91426	-2.87834
0.0923	-1.56957	2.01039	-1.828	2.06911	-1.828			0.10277	-2.6438	1.75368	-2.86717	1.88426	-2.86717
0.09295	-1.55833	2.07095	-1.81677	2.13151	-1.81677			0.1028	-2.63263	1.72505	-2.856	1.85382	-2.856
0.09353	-1.54709	2.13203	-1.80553	2.19445	-1.80553			0.10309	-2.62146	1.69622	-2.84483	1.82317	-2.84483
0.09405	-1.53586	2.19333	-1.79429	2.2576	-1.79429			0.10363	-2.61029	1.66721	-2.83366	1.79232	-2.83366
0.09451	-1.52462	2.25454	-1.78306	2.32067	-1.78306			0.10443	-2.59913	1.63795	-2.82249	1.76122	-2.82249
0.09492	-1.51339	2.31539	-1.77182	2.38335	-1.77182			0.1055	-2.58796	1.60862	-2.81133	1.73005	-2.81133
0.0953	-1.50215	2.37623	-1.76058	2.44602	-1.76058			0.10683	-2.57679	1.57934	-2.80016	1.69894	-2.80016
0.09565	-1.49091	2.43677	-1.74935	2.50837	-1.74935			0.10842	-2.56562	1.55034	-2.78899	1.66814	-2.78899
0.09597	-1.47968	2.49606	-1.73811	2.56943	-1.73811			0.11028	-2.55445	1.52174	-2.77782	1.63779	-2.77782
0.09625	-1.46844	2.55383	-1.72688	2.62892	-1.72688			0.11241	-2.54328	1.49345	-2.76665	1.60779	-2.76665
0.09651	-1.4572	2.60981	-1.71564	2.68657	-1.71564			0.1148	-2.53212	1.46563	-2.75548	1.57832	-2.75548
0.09674	-1.44597	2.66377	-1.7044	2.74213	-1.7044			0.11744	-2.52095	1.43845	-2.74432	1.54955	-2.74432
0.09696	-1.43473	2.71549	-1.69317	2.79539	-1.69317			0.12033	-2.50978	1.41207	-2.73315	1.52168	-2.73315
0.09716	-1.4235	2.76551	-1.68193	2.84689	-1.68193			0.12346	-2.49861	1.38668	-2.72198	1.4949	-2.72198
0.09738	-1.41226	2.81365	-1.67069	2.89646	-1.67069			0.12682	-2.48744	1.36245	-2.71081	1.46939	-2.71081
0.09762	-1.40102	2.85899	-1.65946	2.94316	-1.65946			0.13039	-2.47627	1.33955	-2.69964	1.44537	-2.69964
0.09786	-1.38979	2.90162	-1.64822	2.98707	-1.64822			0.13415	-2.4651	1.31826	-2.68847	1.4231	-2.68847
0.09812	-1.37855	2.94142	-1.63698	3.02808	-1.63698			0.13808	-2.45394	1.29875	-2.67731	1.40277	-2.67731
0.09841	-1.36731	2.97856	-1.62575	3.06635	-1.62575			0.14217	-2.44277	1.28108	-2.66614	1.38448	-2.66614
0.09872	-1.35608	3.01293	-1.61451	3.1018	-1.61451			0.14641	-2.4316	1.26542	-2.65497	1.3684	-2.65497
0.09907	-1.34484	3.04399	-1.60328	3.13384	-1.60328			0.15077	-2.42043	1.25201	-2.6438	1.35478	-2.6438
0.09943	-1.33361	3.07169	-1.59204	3.16243	-1.59204			0.15521	-2.40926	1.24115	-2.63263	1.34395	-2.63263
0.09983	-1.32237	3.09604	-1.5808	3.1876	-1.5808			0.15971	-2.39809	1.23287	-2.62146	1.33596	-2.62146
0.10027	-1.31113	3.11705	-1.56957	3.20935	-1.56957			0.16424	-2.38693	1.22728	-2.61029	1.33091	-2.61029
0.10074	-1.2999	3.13477	-1.55833	3.22772	-1.55833			0.16877	-2.37576	1.22445	-2.59913	1.32888	-2.59913
0.10126	-1.28866	3.14951	-1.54709	3.24304	-1.54709			0.17329	-2.36459	1.2243	-2.58796	1.32979	-2.58796
0.10182	-1.27742	3.16136	-1.53586	3.25542	-1.53586			0.17776	-2.35342	1.22686	-2.57679	1.33369	-2.57679
0.10241	-1.26619	3.17019	-1.52462	3.2647	-1.52462			0.18216	-2.34225	1.23218	-2.56562	1.3406	-2.56562
0.10305	-1.25495	3.17662	-1.51339	3.27154	-1.51339			0.18645	-2.33108	1.24026	-2.55445	1.35054	-2.55445
0.10375	-1.24371	3.18156	-1.50215	3.27686	-1.50215			0.19063	-2.31992	1.25108	-2.54328	1.36348	-2.54328
0.10451	-1.23248	3.18467	-1.49091	3.28032	-1.49091			0.19468	-2.30875	1.2646	-2.53212	1.37939	-2.53212
0.1053	-1.22124	3.18561	-1.47968	3.28158	-1.47968			0.19857	-2.29758	1.28075	-2.52095	1.39819	-2.52095
0.10616	-1.21001	3.18456	-1.46844	3.28081	-1.46844			0.20229	-2.28641	1.29947	-2.50978	1.4198	-2.50978
0.10706	-1.19877	3.18146	-1.4572	3.27797	-1.4572			0.20583	-2.27524	1.32063	-2.49861	1.4441	-2.49861
0.108	-1.18753	3.17653	-1.44597	3.27327	-1.44597			0.20913	-2.26407	1.34412	-2.48744	1.47094	-2.48744
0.10897	-1.1763	3.17001	-1.43473	3.26696	-1.43473			0.21225	-2.2529	1.36979	-2.47627	1.50017	-2.47627
0.10998	-1.16506	3.16209	-1.4235	3.25925	-1.4235			0.21516	-2.24174	1.39745	-2.4651	1.5316	-2.4651
0.11101	-1.15382	3.15353	-1.41226	3.25091	-1.41226			0.21785	-2.23057	1.42692	-2.45394	1.565	-2.45394
0.11206	-1.14259	3.14457	-1.40102	3.24219	-1.40102			0.22032	-2.2194	1.45801	-2.44277	1.60018	-2.44277
0.11312	-1.13135	3.13498	-1.38979	3.23284	-1.38979			0.22257	-2.20823	1.49066	-2.4316	1.63707	-2.4316
0.11419	-1.12012	3.12523	-1.37855	3.22335	-1.37855			0.22463	-2.19706	1.52463	-2.42043	1.6754	-2.42043
0.11528	-1.10888	3.11576	-1.36731	3.21417	-1.36731			0.22649	-2.18589	1.55952	-2.40926	1.71473	-2.40926
0.11636	-1.09764	3.10681	-1.35608	3.20553	-1.35608			0.22812	-2.17473	1.59506	-2.39809	1.75477	-2.39809
0.11744	-1.08641	3.09845	-1.34484	3.19752	-1.34484			0.22955	-2.16356	1.63099	-2.38693	1.79524	-2.38693
0.1185	-1.07517	3.09067	-1.33361	3.19011	-1.33361			0.23076	-2.15239	1.66707	-2.37576	1.83584	-2.37576
0.11953	-1.06393	3.08368	-1.32237	3.18351	-1.32237			0.23178	-2.14122	1.70318	-2.36459	1.87647	-2.36459
0.12055	-1.0527	3.07769	-1.31113	3.17795	-1.31113			0.23264	-2.13005	1.73907	-2.35342	1.91683	-2.35342
0.12155	-1.04146	3.07298	-1.2999	3.17373	-1.2999			0.23335	-2.11888	1.77433	-2.34225	1.95649	-2.34225
0.12252	-1.03023	3.06976	-1.28866	3.17102	-1.28866			0.23395	-2.10772	1.80871	-2.33108	1.99516	-2.33108
0.12346	-1.01899	3.06812	-1.27742	3.16993	-1.27742			0.23448	-2.09655	1.84215	-2.31992	2.03278	-2.31992
0.12438	-1.00775	3.06821	-1.26619	3.17063	-1.26619			0.23497	-2.08538	1.87443	-2.30875	2.06911	-2.30875
0.12526	-0.99652	3.07018	-1.25495	3.17323	-1.25495			0.23543	-2.07421	1.90535	-2.29758	2.10392	-2.29758
0.12607	-0.98528	3.07466	-1.24371	3.17841	-1.24371			0.2359	-2.06304	1.93506	-2.28641	2.13735	-2.28641
0.12683	-0.97404	3.08174	-1.23248	3.18625	-1.23248			0.23645	-2.05187	1.96323	-2.27524	2.16905	-2.27524
0.12752	-0.96281	3.09126	-1.22124	3.19656	-1.22124			0.23711	-2.0407	1.98941	-2.26407	2.19854	-2.26407
0.12814	-0.95157	3.1035	-1.21001	3.20966	-1.21001			0.23786	-2.02954	2.01382	-2.2529	2.22607	-2.2529
0.12869	-0.94034	3.11824	-1.19877	3.2253	-1.19877			0.23874	-2.01837	2.03636	-2.24174	2.25152	-2.24174
0.12917	-0.9291	3.1353	-1.18753	3.2433	-1.18753			0.23976	-2.0072	2.05683	-2.23057	2.27467	-2.23057
0.12956	-0.91786	3.15491	-1.1763	3.26389	-1.1763			0.24097	-1.99603	2.07533	-2.2194	2.29566	-2.2194
0.12989	-0.90663	3.17693	-1.16506	3.28691	-1.16506			0.2424	-1.98486	2.09188	-2.20823	2.31445	-2.20823
0.13019	-0.89539	3.20103	-1.15382	3.31204	-1.15382			0.24406	-1.97369	2.10667	-2.19706	2.33131	-2.19706
0.13045	-0.88415	3.22711	-1.14259	3.33917	-1.14259			0.24595	-1.96253	2.11959	-2.18589	2.34608	-2.18589
0.13062	-0.87292	3.25505	-1.13135	3.36816	-1.13135			0.2481	-1.95136	2.13054	-2.17473	2.35866	-2.17473
0.1307	-0.86168	3.28494	-1.12012	3.39913	-1.12012			0.25051	-1.94019	2.13962	-2.16356	2.36917	-2.16356
0.13069	-0.85044	3.31662	-1.10888	3.4319	-1.10888			0.25319	-1.92902	2.14682	-2.15239	2.37758	-2.15239
0.1306	-0.83921	3.34965	-1.09764	3.46602	-1.09764			0.25612	-1.91785	2.15227	-2.14122	2.38405	-2.14122
0.13041	-0.82797	3.38385	-1.08641	3.50129	-1.08641			0.25932	-1.90668	2.15615	-2.13005	2.38879	-2.13005
0.13014	-0.81674	3.41897	-1.07517	3.53747	-1.07517			0.26276	-1.89552	2.15866	-2.11888	2.39201	-2.11888
0.12979	-0.8055	3.45481	-1.06393	3.57435	-1.06393			0.26645	-1.88435	2.16025	-2.10772	2.3942	-2.10772
0.12938	-0.79426	3.49145	-1.0527	3.612	-1.0527			0.27036	-1.87318	2.16122	-2.09655	2.39571	-2.09655
0.12891	-0.78303	3.52863	-1.04146	3.65018	-1.04146			0.27451	-1.86201	2.16157	-2.08538	2.39653	-2.08538
0.12836	-0.77179	3.56592	-1.03023	3.68844	-1.03023			0.27885	-1.85084	2.1616	-2.07421	2.39703	-2.07421
0.12772	-0.76055	3.60331	-1.01899	3.72678	-1.01899			0.28337	-1.83967	2.16164	-2.06304	2.39754	-2.06304
0.12701	-0.74932	3.64062	-1.00775	3.765	-1.00775			0.28802	-1.8285	2.16193	-2.05187	2.39838	-2.05187
0.12623	-0.73808	3.67731	-0.99652	3.80256	-0.99652			0.29279	-1.81734	2.16261	-2.0407	2.39972	-2.0407
0.12538	-0.72685	3.71286	-0.98528	3.83894	-0.98528			0.29763	-1.80617	2.16384	-2.02954	2.40169	-2.02954
0.12445	-0.71561	3.74729	-0.97404	3.87412	-0.97404			0.30254	-1.795	2.16581	-2.01837	2.40455	-2.01837
0.12347	-0.70437	3.7803	-0.96281	3.90782	-0.96281			0.3075	-1.78383	2.16867	-2.0072	2.40843	-2.0072
0.12244	-0.69314	3.81174	-0.95157	3.93988	-0.95157			0.31242	-1.77266	2.17274	-1.99603	2.41371	-1.99603
0.12134	-0.6819	3.84136	-0.94034	3.97005	-0.94034			0.31729	-1.76149	2.17836	-1.98486	2.42076	-1.98486
0.12016	-0.67066	3.86859	-0.9291	3.99776	-0.9291			0.3221	-1.75033	2.1855	-1.97369	2.42956	-1.97369
0.11892	-0.65943	3.89322	-0.91786	4.02278	-0.91786			0.32678	-1.73916	2.19413	-1.96253	2.44008	-1.96253
0.11761	-0.64819	3.91578	-0.90663	4.04567	-0.90663			0.3313	-1.72799	2.20451	-1.95136	2.45261	-1.95136
0.11623	-0.63696	3.93709	-0.89539	4.06727	-0.89539			0.33562	-1.71682	2.21669	-1.94019	2.46721	-1.94019
0.11478	-0.62572	3.95619	-0.88415	4.08664	-0.88415			0.33977	-1.70565	2.23058	-1.92902	2.48377	-1.92902
0.11325	-0.61448	3.97195	-0.87292	4.10257	-0.87292			0.34374	-1.69448	2.24618	-1.91785	2.5023	-1.91785
0.11165	-0.60325	3.98421	-0.86168	4.11491	-0.86168			0.34744	-1.68331	2.26349	-1.90668	2.52281	-1.90668
0.10999	-0.59201	3.99284	-0.85044	4.12353	-0.85044			0.35081	-1.67215	2.28247	-1.89552	2.54523	-1.89552
0.10825	-0.58077	3.99772	-0.83921	4.12832	-0.83921			0.35382	-1.66098	2.30313	-1.88435	2.56958	-1.88435
0.10646	-0.56954	3.9988	-0.82797	4.12921	-0.82797			0.35647	-1.64981	2.32541	-1.87318	2.59577	-1.87318
0.1046	-0.5583	3.99601	-0.81674	4.12615	-0.81674			0.35872	-1.63864	2.34924	-1.86201	2.62375	-1.86201
0.10268	-0.54707	3.98956	-0.8055	4.11934	-0.8055			0.36062	-1.62747	2.37451	-1.85084	2.65337	-1.85084
0.10076	-0.53583	3.97992	-0.79426	4.1093	-0.79426			0.36218	-1.6163	2.4009	-1.83967	2.68427	-1.83967
0.09881	-0.52459	3.96684	-0.78303	4.09575	-0.78303			0.36341	-1.60514	2.42823	-1.8285	2.71625	-1.8285
0.09686	-0.51336	3.94984	-0.77179	4.0782	-0.77179			0.36431	-1.59397	2.45632	-1.81734	2.74911	-1.81734
0.09489	-0.50212	3.92895	-0.76055	4.05667	-0.76055			0.36481	-1.5828	2.48497	-1.80617	2.7826	-1.80617
0.09288	-0.49088	3.90449	-0.74932	4.0315	-0.74932			0.36496	-1.57163	2.51422	-1.795	2.81676	-1.795
0.09085	-0.47965	3.87702	-0.73808	4.00325	-0.73808			0.36477	-1.56046	2.54385	-1.78383	2.85135	-1.78383
0.08881	-0.46841	3.84635	-0.72685	3.97173	-0.72685			0.36428	-1.54929	2.5734	-1.77266	2.88582	-1.77266
0.08676	-0.45717	3.81207	-0.71561	3.93653	-0.71561			0.3635	-1.53813	2.60279	-1.76149	2.92008	-1.76149
0.0847	-0.44594	3.77478	-0.70437	3.89825	-0.70437			0.36242	-1.52696	2.63214	-1.75033	2.95424	-1.75033
0.08264	-0.4347	3.73517	-0.69314	3.8576	-0.69314			0.36106	-1.51579	2.66107	-1.73916	2.98785	-1.73916
0.08058	-0.42347	3.69285	-0.6819	3.81418	-0.6819			0.35944	-1.50462	2.6892	-1.72799	3.0205	-1.72799
0.07854	-0.41223	3.64734	-0.67066	3.7675	-0.67066			0.35759	-1.49345	2.71651	-1.71682	3.05213	-1.71682
0.07653	-0.40099	3.59903	-0.65943	3.71794	-0.65943			0.3555	-1.48228	2.74295	-1.70565	3.08273	-1.70565
0.07455	-0.38976	3.54829	-0.64819	3.6659	-0.64819			0.35325	-1.47111	2.76837	-1.69448	3.11211	-1.69448
0.0726	-0.37852	3.49501	-0.63696	3.61124	-0.63696			0.35086	-1.45995	2.79227	-1.68331	3.13971	-1.68331
0.07068	-0.36728	3.43907	-0.62572	3.55384	-0.62572			0.34833	-1.44878	2.81438	-1.67215	3.16518	-1.67215
0.06881	-0.35605	3.38063	-0.61448	3.49388	-0.61448			0.3457	-1.43761	2.83471	-1.66098	3.18853	-1.66098
0.06697	-0.34481	3.31985	-0.60325	3.4315	-0.60325			0.34301	-1.42644	2.8532	-1.64981	3.20967	-1.64981
0.06518	-0.33358	3.25696	-0.59201	3.36695	-0.59201			0.34027	-1.41527	2.8696	-1.63864	3.22833	-1.63864
0.06345	-0.32234	3.19214	-0.58077	3.3004	-0.58077			0.33749	-1.4041	2.88411	-1.62747	3.24474	-1.62747
0.06177	-0.3111	3.1255	-0.56954	3.23196	-0.56954			0.33471	-1.39294	2.89687	-1.6163	3.25905	-1.6163
0.06014	-0.29987	3.0572	-0.5583	3.1618	-0.5583			0.33193	-1.38177	2.90788	-1.60514	3.27129	-1.60514
0.05857	-0.28863	2.98744	-0.54707	3.09012	-0.54707			0.32921	-1.3706	2.91716	-1.59397	3.28147	-1.59397
0.05705	-0.27739	2.91688	-0.53583	3.01763	-0.53583			0.32657	-1.35943	2.92452	-1.5828	3.28934	-1.5828
0.05559	-0.26616	2.84572	-0.52459	2.94453	-0.52459			0.32402	-1.34826	2.93002	-1.57163	3.29498	-1.57163
0.05419	-0.25492	2.77441	-0.51336	2.87127	-0.51336			0.32156	-1.33709	2.9339	-1.56046	3.29867	-1.56046
0.05283	-0.24369	2.70314	-0.50212	2.79803	-0.50212			0.31924	-1.32593	2.93641	-1.54929	3.30069	-1.54929
0.05153	-0.23245	2.63135	-0.49088	2.72424	-0.49088			0.31706	-1.31476	2.93749	-1.53813	3.30099	-1.53813
0.05027	-0.22121	2.55924	-0.47965	2.65009	-0.47965			0.31499	-1.30359	2.9372	-1.52696	3.29961	-1.52696
0.04905	-0.20998	2.48714	-0.46841	2.57595	-0.46841			0.31302	-1.29242	2.93573	-1.51579	3.29679	-1.51579
0.04787	-0.19874	2.41523	-0.45717	2.50199	-0.45717			0.31116	-1.28125	2.93314	-1.50462	3.29258	-1.50462
0.04673	-0.1875	2.34355	-0.44594	2.42825	-0.44594			0.30944	-1.27008	2.9295	-1.49345	3.28708	-1.49345
0.04561	-0.17627	2.27227	-0.4347	2.35491	-0.4347			0.30787	-1.25891	2.92478	-1.48228	3.28028	-1.48228
0.04452	-0.16503	2.20157	-0.42347	2.28215	-0.42347			0.30642	-1.24775	2.91929	-1.47111	3.27254	-1.47111
0.04346	-0.1538	2.13213	-0.41223	2.21067	-0.41223			0.30508	-1.23658	2.91317	-1.45995	3.26402	-1.45995
0.04243	-0.14256	2.06435	-0.40099	2.14088	-0.40099			0.30383	-1.22541	2.90655	-1.44878	3.25488	-1.44878
0.04143	-0.13132	1.99787	-0.38976	2.07242	-0.38976			0.30267	-1.21424	2.89965	-1.43761	3.24535	-1.43761
0.04044	-0.12009	1.93259	-0.37852	2.00519	-0.37852			0.30159	-1.20307	2.8925	-1.42644	3.23551	-1.42644
0.03945	-0.10885	1.86862	-0.36728	1.9393	-0.36728			0.30061	-1.1919	2.88515	-1.41527	3.22542	-1.41527
0.03846	-0.09761	1.80608	-0.35605	1.87489	-0.35605			0.29972	-1.18074	2.87761	-1.4041	3.2151	-1.4041
0.03746	-0.08638	1.74507	-0.34481	1.81204	-0.34481			0.29889	-1.16957	2.86998	-1.39294	3.20468	-1.39294
0.03646	-0.07514	1.68568	-0.33358	1.75086	-0.33358			0.29813	-1.1584	2.86232	-1.38177	3.19426	-1.38177
0.03545	-0.0639	1.62797	-0.32234	1.69142	-0.32234			0.29748	-1.14723	2.85489	-1.3706	3.1841	-1.3706
0.03446	-0.05267	1.57202	-0.3111	1.63378	-0.3111			0.29691	-1.13606	2.84787	-1.35943	3.17445	-1.35943
0.03348	-0.04143	1.51785	-0.29987	1.57798	-0.29987			0.29636	-1.12489	2.84126	-1.34826	3.16529	-1.34826
0.03249	-0.0302	1.46549	-0.28863	1.52406	-0.28863			0.29583	-1.11373	2.83491	-1.33709	3.15647	-1.33709
0.0315	-0.01896	1.41497	-0.27739	1.47203	-0.27739			0.2953	-1.10256	2.82923	-1.32593	3.14847	-1.32593
0.0305	-0.00772	1.36628	-0.26616	1.42187	-0.26616			0.29479	-1.09139	2.82423	-1.31476	3.1413	-1.31476
0.02951	0.00351	1.31938	-0.25492	1.37356	-0.25492			0.29433	-1.08022	2.81942	-1.30359	3.13441	-1.30359
0.02852	0.01475	1.27426	-0.24369	1.32709	-0.24369			0.29394	-1.06905	2.81478	-1.29242	3.1278	-1.29242
0.02753	0.02599	1.23086	-0.23245	1.28239	-0.23245			0.29356	-1.05788	2.81028	-1.28125	3.12143	-1.28125
0.02656	0.03722	1.18914	-0.22121	1.23941	-0.22121			0.29316	-1.04671	2.8062	-1.27008	3.11563	-1.27008
0.0256	0.04846	1.149	-0.20998	1.19806	-0.20998			0.29273	-1.03555	2.80258	-1.25891	3.11045	-1.25891
0.02467	0.05969	1.11038	-0.19874	1.15826	-0.19874			0.29228	-1.02438	2.79906	-1.24775	3.10548	-1.24775
0.02377	0.07093	1.0732	-0.1875	1.11993	-0.1875			0.2918	-1.01321	2.79561	-1.23658	3.10068	-1.23658
0.02291	0.08217	1.03735	-0.17627	1.08296	-0.17627			0.29127	-1.00204	2.79225	-1.22541	3.09609	-1.22541
0.0221	0.0934	1.00291	-0.16503	1.04744	-0.16503			0.2907	-0.99087	2.78887	-1.21424	3.09155	-1.21424
0.02133	0.10464	0.96979	-0.1538	1.01324	-0.1538			0.29006	-0.9797	2.78533	-1.20307	3.08693	-1.20307
0.02063	0.11588	0.93794	-0.14256	0.98037	-0.14256			0.28933	-0.96854	2.782	-1.1919	3.08262	-1.1919
0.02	0.12711	0.90727	-0.13132	0.9487	-0.13132			0.28852	-0.95737	2.77884	-1.18074	3.07856	-1.18074
0.01944	0.13835	0.87745	-0.12009	0.91789	-0.12009			0.2876	-0.9462	2.7754	-1.16957	3.07429	-1.16957
0.01897	0.14958	0.84838	-0.10885	0.88783	-0.10885			0.28659	-0.93503	2.77183	-1.1584	3.06996	-1.1584
0.0186	0.16082	0.81996	-0.09761	0.85842	-0.09761			0.28549	-0.92386	2.76841	-1.14723	3.06589	-1.14723
0.01832	0.17206	0.79212	-0.08638	0.82959	-0.08638			0.28426	-0.91269	2.76511	-1.13606	3.06202	-1.13606
0.01816	0.18329	0.7648	-0.07514	0.80126	-0.07514			0.28289	-0.90152	2.76159	-1.12489	3.05795	-1.12489
0.01812	0.19453	0.73793	-0.0639	0.77338	-0.0639			0.28137	-0.89036	2.75767	-1.11373	3.05349	-1.11373
0.0182	0.20577	0.71196	-0.05267	0.74641	-0.05267			0.27973	-0.87919	2.75331	-1.10256	3.04862	-1.10256
0.01842	0.217	0.68685	-0.04143	0.72032	-0.04143			0.27796	-0.86802	2.7486	-1.09139	3.04339	-1.09139
0.01878	0.22824	0.66207	-0.0302	0.69456	-0.0302			0.27603	-0.85685	2.744	-1.08022	3.03833	-1.08022
0.01929	0.23947	0.63763	-0.01896	0.66913	-0.01896			0.27393	-0.84568	2.73956	-1.06905	3.0335	-1.06905
0.01996	0.25071	0.61352	-0.00772	0.64403	-0.00772			0.27167	-0.83451	2.73486	-1.05788	3.02842	-1.05788
0.02079	0.26195	0.58975	0.00351	0.61926	0.00351			0.26926	-0.82335	2.7298	-1.04671	3.02296	-1.04671
0.0218	0.27318	0.56633	0.01475	0.59485	0.01475			0.2667	-0.81218	2.72427	-1.03555	3.017	-1.03555
0.02298	0.28442	0.5433	0.02599	0.57083	0.02599			0.26401	-0.80101	2.71831	-1.02438	3.01058	-1.02438
0.02435	0.29566	0.52073	0.03722	0.54728	0.03722			0.2612	-0.78984	2.71189	-1.01321	3.00368	-1.01321
0.02591	0.30689	0.49866	0.04846	0.52426	0.04846			0.25822	-0.77867	2.70489	-1.00204	2.99616	-1.00204
0.02766	0.31813	0.47716	0.05969	0.50183	0.05969			0.25506	-0.7675	2.69725	-0.99087	2.98795	-0.99087
0.02962	0.32937	0.4563	0.07093	0.48007	0.07093			0.25173	-0.75634	2.68903	-0.9797	2.97908	-0.9797
0.03178	0.3406	0.43616	0.08217	0.45908	0.08217			0.24825	-0.74517	2.68016	-0.96854	2.96949	-0.96854
0.03415	0.35184	0.41685	0.0934	0.43894	0.0934			0.24463	-0.734	2.67041	-0.95737	2.95892	-0.95737
0.03673	0.36307	0.39844	0.10464	0.41977	0.10464			0.24086	-0.72283	2.65972	-0.9462	2.94732	-0.9462
0.03954	0.37431	0.38103	0.11588	0.40166	0.11588			0.23692	-0.71166	2.64818	-0.93503	2.93478	-0.93503
0.04255	0.38555	0.36473	0.12711	0.38473	0.12711			0.23283	-0.70049	2.63572	-0.92386	2.92122	-0.92386
0.04579	0.39678	0.34965	0.13835	0.3691	0.13835			0.22865	-0.68932	2.62212	-0.91269	2.90639	-0.91269
0.04925	0.40802	0.33589	0.14958	0.35486	0.14958			0.22436	-0.67816	2.60732	-0.90152	2.89021	-0.90152
0.05293	0.41926	0.32354	0.16082	0.34214	0.16082			0.21997	-0.66699	2.59123	-0.89036	2.87261	-0.89036
0.05682	0.43049	0.31271	0.17206	0.33103	0.17206			0.21547	-0.65582	2.57397	-0.87919	2.8537	-0.87919
0.06093	0.44173	0.30349	0.18329	0.32165	0.18329			0.21091	-0.64465	2.55554	-0.86802	2.8335	-0.86802
0.06526	0.45296	0.296	0.19453	0.31412	0.19453			0.20631	-0.63348	2.53607	-0.85685	2.81209	-0.85685
0.06978	0.4642	0.29032	0.20577	0.30852	0.20577			0.20165	-0.62231	2.51541	-0.84568	2.78934	-0.84568
0.07452	0.47544	0.28655	0.217	0.30497	0.217			0.19695	-0.61115	2.49327	-0.83451	2.76494	-0.83451
0.07946	0.48667	0.28477	0.22824	0.30355	0.22824			0.19222	-0.59998	2.46985	-0.82335	2.73911	-0.82335
0.08458	0.49791	0.28507	0.23947	0.30436	0.23947			0.1875	-0.58881	2.44522	-0.81218	2.71192	-0.81218
0.08988	0.50915	0.28753	0.25071	0.30748	0.25071			0.18281	-0.57764	2.41927	-0.80101	2.68328	-0.80101
0.09534	0.52038	0.29221	0.26195	0.313	0.26195			0.17814	-0.56647	2.39198	-0.78984	2.65319	-0.78984
0.10096	0.53162	0.29919	0.27318	0.32099	0.27318			0.17349	-0.5553	2.36321	-0.77867	2.62143	-0.77867
0.10672	0.54285	0.30853	0.28442	0.33151	0.28442			0.16888	-0.54414	2.33297	-0.7675	2.58802	-0.7675
0.1126	0.55409	0.32029	0.29566	0.34464	0.29566			0.16433	-0.53297	2.30146	-0.75634	2.55319	-0.75634
0.11859	0.56533	0.33452	0.30689	0.36043	0.30689			0.15983	-0.5218	2.26889	-0.74517	2.51714	-0.74517
0.12469	0.57656	0.35126	0.31813	0.37892	0.31813			0.15541	-0.51063	2.23523	-0.734	2.47986	-0.734
0.13086	0.5878	0.37056	0.32937	0.40017	0.32937			0.15106	-0.49946	2.20022	-0.72283	2.44108	-0.72283
0.13709	0.59904	0.39243	0.3406	0.42421	0.3406			0.14682	-0.48829	2.16388	-0.71166	2.4008	-0.71166
0.14337	0.61027	0.41691	0.35184	0.45106	0.35184			0.14273	-0.47712	2.12645	-0.70049	2.35929	-0.70049
0.14969	0.62151	0.444	0.36307	0.48074	0.36307			0.13876	-0.46596	2.08821	-0.68932	2.31686	-0.68932
0.156	0.63274	0.47374	0.37431	0.51327	0.37431			0.13488	-0.45479	2.04911	-0.67816	2.27347	-0.67816
0.1623	0.64398	0.50608	0.38555	0.54863	0.38555			0.13111	-0.44362	2.00911	-0.66699	2.22907	-0.66699
0.16855	0.65522	0.54104	0.39678	0.58684	0.39678			0.12743	-0.43245	1.96834	-0.65582	2.18381	-0.65582
0.17473	0.66645	0.57859	0.40802	0.62784	0.40802			0.12386	-0.42128	1.92711	-0.64465	2.13802	-0.64465
0.18083	0.67769	0.61872	0.41926	0.67165	0.41926			0.12039	-0.41011	1.88554	-0.63348	2.09185	-0.63348
0.18682	0.68893	0.66137	0.43049	0.71819	0.43049			0.11701	-0.39895	1.84363	-0.62231	2.04528	-0.62231
0.19276	0.70016	0.70648	0.44173	0.76741	0.44173			0.11373	-0.38778	1.80152	-0.61115	1.99846	-0.61115
0.19862	0.7114	0.754	0.45296	0.81926	0.45296			0.11056	-0.37661	1.75934	-0.59998	1.95156	-0.59998
0.20432	0.72264	0.80386	0.4642	0.87364	0.4642			0.10749	-0.36544	1.71748	-0.58881	1.90498	-0.58881
0.20985	0.73387	0.85605	0.47544	0.93057	0.47544			0.10451	-0.35427	1.67606	-0.57764	1.85887	-0.57764
0.2152	0.74511	0.91045	0.48667	0.98991	0.48667			0.10162	-0.3431	1.63498	-0.56647	1.81311	-0.56647
0.22033	0.75634	0.96691	0.49791	1.05149	0.49791			0.09883	-0.33194	1.59434	-0.5553	1.76783	-0.5553
0.22521	0.76758	1.02528	0.50915	1.11516	0.50915			0.0961	-0.32077	1.55426	-0.54414	1.72314	-0.54414
0.22984	0.77882	1.08544	0.52038	1.18078	0.52038			0.09344	-0.3096	1.51484	-0.53297	1.67917	-0.53297
0.23421	0.79005	1.14725	0.53162	1.24821	0.53162			0.09084	-0.29843	1.47616	-0.5218	1.63599	-0.5218
0.23831	0.80129	1.21057	0.54285	1.31728	0.54285			0.0883	-0.28726	1.43831	-0.51063	1.59372	-0.51063
0.24218	0.81253	1.27523	0.55409	1.38783	0.55409			0.08581	-0.27609	1.40135	-0.49946	1.55241	-0.49946
0.24579	0.82376	1.34115	0.56533	1.45974	0.56533			0.08336	-0.26492	1.36548	-0.48829	1.51231	-0.48829
0.24911	0.835	1.40814	0.57656	1.53283	0.57656			0.08096	-0.25376	1.33108	-0.47712	1.4738	-0.47712
0.25212	0.84623	1.47596	0.5878	1.60682	0.5878			0.07861	-0.24259	1.298	-0.46596	1.43675	-0.46596
0.25482	0.85747	1.54444	0.59904	1.68153	0.59904			0.07631	-0.23142	1.26594	-0.45479	1.40082	-0.45479
0.25721	0.86871	1.6136	0.61027	1.75697	0.61027			0.07404	-0.22025	1.2349	-0.44362	1.36601	-0.44362
0.25931	0.87994	1.68327	0.62151	1.83296	0.62151			0.07182	-0.20908	1.20488	-0.43245	1.33231	-0.43245
0.26111	0.89118	1.75301	0.63274	1.90901	0.63274			0.06964	-0.19791	1.17585	-0.42128	1.29971	-0.42128
0.26261	0.90242	1.82272	0.64398	1.98502	0.64398			0.06749	-0.18675	1.14779	-0.41011	1.26818	-0.41011
0.26385	0.91365	1.89221	0.65522	2.06076	0.65522			0.06537	-0.17558	1.12065	-0.39895	1.23766	-0.39895
0.26489	0.92489	1.96121	0.66645	2.13595	0.66645			0.06327	-0.16441	1.09441	-0.38778	1.20814	-0.38778
0.26572	0.93612	2.02956	0.67769	2.21039	0.67769			0.06122	-0.15324	1.06916	-0.37661	1.17972	-0.37661
0.2663	0.94736	2.09707	0.68893	2.28389	0.68893			0.05922	-0.14207	1.04484	-0.36544	1.15233	-0.36544
0.26661	0.9586	2.16429	0.70016	2.35705	0.70016			0.05726	-0.1309	1.02124	-0.35427	1.12575	-0.35427
0.26668	0.96983	2.23105	0.7114	2.42968	0.7114			0.05535	-0.11973	0.99845	-0.3431	1.10007	-0.3431
0.26651	0.98107	2.29653	0.72264	2.50084	0.72264			0.05347	-0.10857	0.97642	-0.33194	1.07524	-0.33194
0.26612	0.99231	2.3608	0.73387	2.57065	0.73387			0.05164	-0.0974	0.9549	-0.32077	1.051	-0.32077
0.26552	1.00354	2.42376	0.74511	2.63896	0.74511			0.04986	-0.08623	0.93384	-0.3096	1.02728	-0.3096
0.26468	1.01478	2.48504	0.75634	2.70537	0.75634			0.04814	-0.07506	0.91317	-0.29843	1.00401	-0.29843
0.26363	1.02601	2.54456	0.76758	2.76977	0.76758			0.04647	-0.06389	0.89281	-0.28726	0.98111	-0.28726
0.26237	1.03725	2.60222	0.77882	2.83206	0.77882			0.04488	-0.05272	0.87271	-0.27609	0.95852	-0.27609
0.26092	1.04849	2.65798	0.79005	2.89218	0.79005			0.04337	-0.04156	0.85281	-0.26492	0.93616	-0.26492
0.2593	1.05972	2.712	0.80129	2.95031	0.80129			0.04196	-0.03039	0.83305	-0.25376	0.914	-0.25376
0.25754	1.07096	2.76474	0.81253	3.00692	0.81253			0.04064	-0.01922	0.81354	-0.24259	0.89214	-0.24259
0.25561	1.0822	2.81618	0.82376	3.06197	0.82376			0.03942	-0.00805	0.79423	-0.23142	0.87053	-0.23142
0.25353	1.09343	2.86582	0.835	3.11493	0.835			0.03831	0.00312	0.77492	-0.22025	0.84896	-0.22025
0.25131	1.10467	2.91341	0.84623	3.16554	0.84623			0.03731	0.01429	0.75575	-0.20908	0.82757	-0.20908
0.24894	1.11591	2.95897	0.85747	3.2138	0.85747			0.03645	0.02545	0.73668	-0.19791	0.80632	-0.19791
0.24643	1.12714	3.0026	0.86871	3.25981	0.86871			0.03572	0.03662	0.71752	-0.18675	0.78501	-0.18675
0.24383	1.13838	3.04448	0.87994	3.30379	0.87994			0.03514	0.04779	0.69827	-0.17558	0.76364	-0.17558
0.24114	1.14961	3.08459	0.89118	3.3457	0.89118			0.03471	0.05896	0.67892	-0.16441	0.74219	-0.16441
0.23837	1.16085	3.12281	0.90242	3.38542	0.90242			0.03446	0.07013	0.65952	-0.15324	0.72074	-0.15324
0.23552	1.17209	3.15943	0.91365	3.42327	0.91365			0.03438	0.0813	0.64027	-0.14207	0.69949	-0.14207
0.23261	1.18332	3.19506	0.92489	3.45995	0.92489			0.03449	0.09247	0.62109	-0.1309	0.67835	-0.1309
0.22966	1.19456	3.22979	0.93612	3.49551	0.93612			0.03479	0.10363	0.60183	-0.11973	0.65718	-0.11973
0.22662	1.2058	3.26308	0.94736	3.52938	0.94736			0.0353	0.1148	0.58253	-0.10857	0.636	-0.10857
0.22348	1.21703	3.29477	0.9586	3.56138	0.9586			0.03603	0.12597	0.5632	-0.0974	0.61484	-0.0974
0.22027	1.22827	3.32515	0.96983	3.59182	0.96983			0.03699	0.13714	0.54391	-0.08623	0.59377	-0.08623
0.217	1.2395	3.35426	0.98107	3.62077	0.98107			0.03819	0.14831	0.52468	-0.07506	0.57281	-0.07506
0.21368	1.25074	3.38217	0.99231	3.64829	0.99231			0.03963	0.15948	0.50556	-0.06389	0.55204	-0.06389
0.21031	1.26198	3.40893	1.00354	3.67444	1.00354			0.04133	0.17064	0.48661	-0.05272	0.53149	-0.05272
0.20688	1.27321	3.43433	1.01478	3.69902	1.01478			0.04329	0.18181	0.46805	-0.04156	0.51143	-0.04156
0.20339	1.28445	3.45842	1.02601	3.72205	1.02601			0.04553	0.19298	0.44994	-0.03039	0.4919	-0.03039
0.19988	1.29569	3.48123	1.03725	3.7436	1.03725			0.04806	0.20415	0.43217	-0.01922	0.47281	-0.01922
0.19634	1.30692	3.50278	1.04849	3.7637	1.04849			0.05087	0.21532	0.41482	-0.00805	0.45424	-0.00805
0.19277	1.31816	3.5236	1.05972	3.7829	1.05972			0.05399	0.22649	0.39796	0.00312	0.43627	0.00312
0.18916	1.32939	3.5437	1.07096	3.80123	1.07096			0.05742	0.23765	0.38165	0.01429	0.41896	0.01429
0.18553	1.34063	3.56284	1.0822	3.81845	1.0822			0.06116	0.24882	0.36595	0.02545	0.4024	0.02545
0.18189	1.35187	3.58103	1.09343	3.83456	1.09343			0.06523	0.25999	0.35095	0.03662	0.38667	0.03662
0.17823	1.3631	3.598	1.10467	3.84931	1.10467			0.06964	0.27116	0.33671	0.04779	0.37185	0.04779
0.17459	1.37434	3.61376	1.11591	3.86269	1.11591			0.07439	0.28233	0.3233	0.05896	0.35801	0.05896
0.17097	1.38558	3.62828	1.12714	3.87471	1.12714			0.07948	0.2935	0.31078	0.07013	0.34524	0.07013
0.16738	1.39681	3.64203	1.13838	3.88586	1.13838			0.08493	0.30467	0.29923	0.0813	0.3336	0.0813
0.16383	1.40805	3.65523	1.14961	3.89637	1.14961			0.09075	0.31583	0.2887	0.09247	0.32318	0.09247
0.1603	1.41928	3.6676	1.16085	3.90596	1.16085			0.09693	0.327	0.27925	0.10363	0.31404	0.10363
0.15682	1.43052	3.67885	1.17209	3.91437	1.17209			0.10348	0.33817	0.27095	0.1148	0.30625	0.1148
0.15337	1.44176	3.68926	1.18332	3.92187	1.18332			0.11041	0.34934	0.26384	0.12597	0.29988	0.12597
0.14997	1.45299	3.69879	1.19456	3.92845	1.19456			0.11774	0.36051	0.25799	0.13714	0.29498	0.13714
0.1466	1.46423	3.70682	1.2058	3.93344	1.2058			0.12547	0.37168	0.25344	0.14831	0.29163	0.14831
0.1433	1.47547	3.71332	1.21703	3.9368	1.21703			0.13358	0.38284	0.25023	0.15948	0.28986	0.15948
0.14007	1.4867	3.71848	1.22827	3.93876	1.22827			0.14208	0.39401	0.24842	0.17064	0.28975	0.17064
0.1369	1.49794	3.72226	1.2395	3.93926	1.2395			0.15097	0.40518	0.24802	0.18181	0.29132	0.18181
0.13379	1.50918	3.72488	1.25074	3.93855	1.25074			0.16023	0.41635	0.2491	0.19298	0.29463	0.19298
0.13077	1.52041	3.72627	1.26198	3.93658	1.26198			0.16988	0.42752	0.25167	0.20415	0.29973	0.20415
0.12783	1.53165	3.72592	1.27321	3.9328	1.27321			0.17991	0.43869	0.25577	0.21532	0.30664	0.21532
0.12497	1.54288	3.72381	1.28445	3.9272	1.28445			0.19029	0.44985	0.26143	0.22649	0.31541	0.22649
0.12219	1.55412	3.72039	1.29569	3.92027	1.29569			0.20108	0.46102	0.26866	0.23765	0.32607	0.23765
0.1195	1.56536	3.71564	1.30692	3.91199	1.30692			0.21226	0.47219	0.2775	0.24882	0.33866	0.24882
0.1169	1.57659	3.70908	1.31816	3.90185	1.31816			0.22376	0.48336	0.28796	0.25999	0.35319	0.25999
0.11438	1.58783	3.70069	1.32939	3.88985	1.32939			0.23558	0.49453	0.30006	0.27116	0.3697	0.27116
0.11194	1.59907	3.69073	1.34063	3.87626	1.34063			0.24769	0.5057	0.31382	0.28233	0.38821	0.28233
0.10958	1.6103	3.67921	1.35187	3.8611	1.35187			0.26008	0.51687	0.32926	0.2935	0.40874	0.2935
0.1073	1.62154	3.66592	1.3631	3.84415	1.3631			0.2727	0.52803	0.34638	0.30467	0.43131	0.30467
0.10511	1.63277	3.65111	1.37434	3.8257	1.37434			0.28554	0.5392	0.3652	0.31583	0.45595	0.31583
0.10298	1.64401	3.63508	1.38558	3.80606	1.38558			0.29862	0.55037	0.38572	0.327	0.48265	0.327
0.10093	1.65525	3.61813	1.39681	3.78552	1.39681			0.31189	0.56154	0.40796	0.33817	0.51144	0.33817
0.09897	1.66648	3.60006	1.40805	3.76389	1.40805			0.32527	0.57271	0.43192	0.34934	0.54233	0.34934
0.09712	1.67772	3.58091	1.41928	3.74122	1.41928			0.33872	0.58388	0.45767	0.36051	0.57541	0.36051
0.09535	1.68896	3.56075	1.43052	3.71757	1.43052			0.35222	0.59504	0.48522	0.37168	0.61069	0.37168
0.09364	1.70019	3.53914	1.44176	3.69252	1.44176			0.36572	0.60621	0.5145	0.38284	0.64809	0.38284
0.092	1.71143	3.51617	1.45299	3.66614	1.45299			0.37916	0.61738	0.5455	0.39401	0.68759	0.39401
0.09043	1.72266	3.49192	1.46423	3.63853	1.46423			0.39249	0.62855	0.57822	0.40518	0.72918	0.40518
0.0889	1.7339	3.4669	1.47547	3.6102	1.47547			0.40565	0.63972	0.61263	0.41635	0.77286	0.41635
0.08742	1.74514	3.4412	1.4867	3.58127	1.4867			0.41863	0.65089	0.64873	0.42752	0.81861	0.42752
0.08597	1.75637	3.41452	1.49794	3.55142	1.49794			0.4314	0.66205	0.6865	0.43869	0.86641	0.43869
0.08456	1.76761	3.38697	1.50918	3.52076	1.50918			0.44388	0.67322	0.72591	0.44985	0.91621	0.44985
0.08317	1.77885	3.3594	1.52041	3.49017	1.52041			0.45597	0.68439	0.76703	0.46102	0.96811	0.46102
0.08181	1.79008	3.33194	1.53165	3.45978	1.53165			0.46763	0.69556	0.8098	0.47219	1.02206	0.47219
0.08047	1.80132	3.30397	1.54288	3.42894	1.54288			0.4788	0.70673	0.85412	0.48336	1.07788	0.48336
0.07915	1.81255	3.27559	1.55412	3.39778	1.55412			0.48955	0.7179	0.89992	0.49453	1.1355	0.49453
0.07783	1.82379	3.24718	1.56536	3.36668	1.56536			0.4998	0.72907	0.94716	0.5057	1.19485	0.5057
0.07652	1.83503	3.21886	1.57659	3.33576	1.57659			0.50945	0.74023	0.99576	0.51687	1.25584	0.51687
0.07521	1.84626	3.19051	1.58783	3.30489	1.58783			0.51851	0.7514	1.04566	0.52803	1.31836	0.52803
0.07392	1.8575	3.16226	1.59907	3.2742	1.59907			0.52692	0.76257	1.09677	0.5392	1.38232	0.5392
0.07263	1.86874	3.13423	1.6103	3.24382	1.6103			0.5346	0.77374	1.14929	0.55037	1.44791	0.55037
0.07134	1.87997	3.10671	1.62154	3.21401	1.62154			0.54152	0.78491	1.20313	0.56154	1.51502	0.56154
0.07002	1.89121	3.07982	1.63277	3.18493	1.63277			0.54761	0.79608	1.25787	0.57271	1.58314	0.57271
0.0687	1.90245	3.05351	1.64401	3.15649	1.64401			0.55286	0.80724	1.31337	0.58388	1.65209	0.58388
0.06735	1.91368	3.02787	1.65525	3.1288	1.65525			0.55725	0.81841	1.36958	0.59504	1.7218	0.59504
0.06598	1.92492	3.00349	1.66648	3.10246	1.66648			0.56077	0.82958	1.42634	0.60621	1.79207	0.60621
0.06461	1.93615	2.98095	1.67772	3.07806	1.67772			0.56349	0.84075	1.48343	0.61738	1.8626	0.61738
0.06323	1.94739	2.95981	1.68896	3.05516	1.68896			0.56543	0.85192	1.54069	0.62855	1.93317	0.62855
0.06184	1.95863	2.93987	1.70019	3.03351	1.70019			0.56657	0.86309	1.59793	0.63972	2.00358	0.63972
0.06041	1.96986	2.92142	1.71143	3.01342	1.71143			0.56691	0.87426	1.65507	0.65089	2.0737	0.65089
0.05895	1.9811	2.9042	1.72266	2.99463	1.72266			0.56655	0.88542	1.71198	0.66205	2.14338	0.66205
0.05749	1.99234	2.88797	1.7339	2.97687	1.7339			0.56564	0.89659	1.76841	0.67322	2.21228	0.67322
0.05601	2.00357	2.87272	1.74514	2.96014	1.74514			0.56409	0.90776	1.82408	0.68439	2.28005	0.68439
0.05451	2.01481	2.8584	1.75637	2.94437	1.75637			0.56183	0.91893	1.87881	0.69556	2.34644	0.69556
0.05299	2.02604	2.84495	1.76761	2.92951	1.76761			0.55893	0.9301	1.93241	0.70673	2.41121	0.70673
0.05145	2.03728	2.8323	1.77885	2.91548	1.77885			0.55541	0.94127	1.98506	0.7179	2.47461	0.7179
0.04988	2.04852	2.82038	1.79008	2.90219	1.79008			0.55129	0.95243	2.03659	0.72907	2.5364	0.72907
0.0483	2.05975	2.80908	1.80132	2.88955	1.80132			0.54664	0.9636	2.08651	0.74023	2.59596	0.74023
0.04672	2.07099	2.79829	1.81255	2.87743	1.81255			0.54157	0.97477	2.13481	0.7514	2.65331	0.7514
0.04512	2.08223	2.78788	1.82379	2.86571	1.82379			0.53614	0.98594	2.18137	0.76257	2.70829	0.76257
0.04352	2.09346	2.77772	1.83503	2.85423	1.83503			0.53033	0.99711	2.22599	0.77374	2.76059	0.77374
0.04191	2.1047	2.7679	1.84626	2.84311	1.84626			0.5242	1.00828	2.26836	0.78491	2.80987	0.78491
0.04031	2.11593	2.75877	1.8575	2.83269	1.8575			0.51784	1.01944	2.30828	0.79608	2.8559	0.79608
0.03871	2.12717	2.7499	1.86874	2.82254	1.86874			0.51132	1.03061	2.34567	0.80724	2.89853	0.80724
0.03712	2.13841	2.74063	1.87997	2.81197	1.87997			0.50468	1.04178	2.38044	0.81841	2.93769	0.81841
0.03555	2.14964	2.73077	1.89121	2.80079	1.89121			0.49798	1.05295	2.41251	0.82958	2.97328	0.82958
0.03399	2.16088	2.72014	1.90245	2.78884	1.90245			0.49126	1.06412	2.44224	0.84075	3.00573	0.84075
0.03246	2.17212	2.70856	1.91368	2.77591	1.91368			0.48459	1.07529	2.46976	0.85192	3.03519	0.85192
0.03097	2.18335	2.69586	1.92492	2.76184	1.92492			0.47802	1.08646	2.49484	0.86309	3.06141	0.86309
0.02951	2.19459	2.68235	1.93615	2.74696	1.93615			0.47159	1.09762	2.5175	0.87426	3.08441	0.87426
0.02808	2.20582	2.66787	1.94739	2.73111	1.94739			0.46533	1.10879	2.53793	0.88542	3.10448	0.88542
0.02669	2.21706	2.65179	1.95863	2.71363	1.95863			0.45929	1.11996	2.55635	0.89659	3.12199	0.89659
0.02534	2.2283	2.63398	1.96986	2.69438	1.96986			0.45349	1.13113	2.57256	0.90776	3.13665	0.90776
0.02403	2.23953	2.61429	1.9811	2.67324	1.9811			0.44794	1.1423	2.58651	0.91893	3.14834	0.91893
0.02278	2.25077	2.59339	1.99234	2.65088	1.99234			0.44264	1.15347	2.59854	0.9301	3.15748	0.9301
0.02157	2.26201	2.57118	2.00357	2.62719	2.00357			0.43762	1.16463	2.60865	0.94127	3.16406	0.94127
0.02041	2.27324	2.54734	2.01481	2.60185	2.01481			0.43291	1.1758	2.61676	0.95243	3.16805	0.95243
0.0193	2.28448	2.5218	2.02604	2.57479	2.02604			0.42852	1.18697	2.62311	0.9636	3.16975	0.9636
0.01825	2.29572	2.49403	2.03728	2.54548	2.03728			0.4244	1.19814	2.62819	0.97477	3.16977	0.97477
0.01725	2.30695	2.464	2.04852	2.51389	2.04852			0.42057	1.20931	2.63213	0.98594	3.16827	0.98594
0.0163	2.31819	2.43188	2.05975	2.48018	2.05975			0.41699	1.22048	2.63481	0.99711	3.16513	0.99711
0.01541	2.32942	2.39769	2.07099	2.44441	2.07099			0.41369	1.23164	2.63642	1.00828	3.16062	1.00828
0.01458	2.34066	2.36133	2.08223	2.40645	2.08223			0.41068	1.24281	2.63734	1.01944	3.15519	1.01944
0.0138	2.3519	2.32335	2.09346	2.36687	2.09346			0.40794	1.25398	2.63778	1.03061	3.14909	1.03061
0.01307	2.36313	2.28384	2.1047	2.32576	2.1047			0.40539	1.26515	2.63791	1.04178	3.14259	1.04178
0.01239	2.37437	2.24242	2.11593	2.28273	2.11593			0.40304	1.27632	2.63794	1.05295	3.13592	1.05295
0.01175	2.38561	2.19918	2.12717	2.23789	2.12717			0.40087	1.28749	2.63789	1.06412	3.12915	1.06412
0.01117	2.39684	2.15428	2.13841	2.1914	2.13841			0.39882	1.29866	2.63818	1.07529	3.12277	1.07529
0.01063	2.40808	2.10785	2.14964	2.1434	2.14964			0.39687	1.30982	2.63897	1.08646	3.11699	1.08646
0.01014	2.41931	2.06008	2.16088	2.09407	2.16088			0.39502	1.32099	2.6404	1.09762	3.11198	1.09762
0.00969	2.43055	2.01162	2.17212	2.04408	2.17212			0.39321	1.33216	2.64261	1.10879	3.10794	1.10879
0.00929	2.44179	1.96268	2.18335	1.99365	2.18335			0.3914	1.34333	2.64561	1.11996	3.1049	1.11996
0.00892	2.45302	1.91294	2.19459	1.94244	2.19459			0.38959	1.3545	2.64959	1.13113	3.10308	1.13113
0.00858	2.46426	1.86258	2.20582	1.89065	2.20582			0.38777	1.36567	2.65447	1.1423	3.10241	1.1423
0.00828	2.4755	1.81179	2.21706	1.83847	2.21706			0.3859	1.37683	2.66021	1.15347	3.10286	1.15347
0.00801	2.48673	1.76078	2.2283	1.78612	2.2283			0.38394	1.388	2.66686	1.16463	3.10448	1.16463
0.00776	2.49797	1.70999	2.23953	1.73403	2.23953			0.38194	1.39917	2.67458	1.1758	3.10749	1.1758
0.00754	2.5092	1.65962	2.25077	1.6824	2.25077			0.37989	1.41034	2.68337	1.18697	3.11189	1.18697
0.00734	2.52044	1.60959	2.26201	1.63116	2.26201			0.37767	1.42151	2.69306	1.19814	3.11747	1.19814
0.00716	2.53168	1.56009	2.27324	1.5805	2.27324			0.37528	1.43268	2.70362	1.20931	3.12418	1.20931
0.007	2.54291	1.51144	2.28448	1.53074	2.28448			0.37272	1.44384	2.71497	1.22048	3.13197	1.22048
0.00685	2.55415	1.46381	2.29572	1.48206	2.29572			0.37001	1.45501	2.72723	1.23164	3.14092	1.23164
0.00671	2.56539	1.41719	2.30695	1.43444	2.30695			0.36715	1.46618	2.74061	1.24281	3.1513	1.24281
0.00658	2.57662	1.3717	2.31819	1.388	2.31819			0.36411	1.47735	2.75488	1.25398	3.16282	1.25398
0.00646	2.58786	1.32765	2.32942	1.34306	2.32942			0.36084	1.48852	2.76961	1.26515	3.175	1.26515
0.00635	2.59909	1.28513	2.34066	1.29971	2.34066			0.3574	1.49969	2.78483	1.27632	3.18787	1.27632
0.00625	2.61033	1.24409	2.3519	1.25789	2.3519			0.35379	1.51086	2.80043	1.28749	3.20129	1.28749
0.00614	2.62157	1.2046	2.36313	1.21766	2.36313			0.34996	1.52202	2.8162	1.29866	3.21501	1.29866
0.00604	2.6328	1.16671	2.37437	1.1791	2.37437			0.34593	1.53319	2.83224	1.30982	3.22912	1.30982
0.00593	2.64404	1.13049	2.38561	1.14224	2.38561			0.3417	1.54436	2.84859	1.32099	3.24361	1.32099
0.00583	2.65528	1.09595	2.39684	1.10712	2.39684			0.33729	1.55553	2.86501	1.33216	3.25821	1.33216
0.00573	2.66651	1.06313	2.40808	1.07376	2.40808			0.33273	1.5667	2.88113	1.34333	3.27253	1.34333
0.00562	2.67775	1.03202	2.41931	1.04216	2.41931			0.32806	1.57787	2.89688	1.3545	3.28647	1.3545
0.00551	2.68899	1.00286	2.43055	1.01255	2.43055			0.32329	1.58903	2.91219	1.36567	3.29996	1.36567
0.0054	2.70022	0.9756	2.44179	0.98489	2.44179			0.31841	1.6002	2.92685	1.37683	3.31275	1.37683
0.00528	2.71146	0.94998	2.45302	0.9589	2.45302			0.31346	1.61137	2.94066	1.388	3.3246	1.388
0.00516	2.72269	0.92592	2.46426	0.9345	2.46426			0.30842	1.62254	2.95348	1.39917	3.33542	1.39917
0.00504	2.73393	0.90334	2.4755	0.91162	2.4755			0.3033	1.63371	2.9652	1.41034	3.34509	1.41034
0.00492	2.74517	0.88216	2.48673	0.89017	2.48673			0.29813	1.64488	2.97555	1.42151	3.35322	1.42151
0.00478	2.7564	0.86229	2.49797	0.87005	2.49797			0.29294	1.65605	2.9846	1.43268	3.35988	1.43268
0.00465	2.76764	0.84362	2.5092	0.85116	2.5092			0.28776	1.66721	2.9924	1.44384	3.36512	1.44384
0.0045	2.77888	0.82603	2.52044	0.83337	2.52044			0.2826	1.67838	2.99903	1.45501	3.36904	1.45501
0.00435	2.79011	0.80942	2.53168	0.81658	2.53168			0.27751	1.68955	3.00441	1.46618	3.37156	1.46618
0.0042	2.80135	0.79365	2.54291	0.80065	2.54291			0.27249	1.70072	3.00815	1.47735	3.37225	1.47735
0.00405	2.81258	0.77861	2.55415	0.78546	2.55415			0.26756	1.71189	3.01003	1.48852	3.37088	1.48852
0.00388	2.82382	0.76416	2.56539	0.77087	2.56539			0.26268	1.72306	3.01025	1.49969	3.36765	1.49969
0.00372	2.83506	0.75019	2.57662	0.75677	2.57662			0.25788	1.73422	3.00883	1.51086	3.36262	1.51086
0.00356	2.84629	0.73655	2.58786	0.74302	2.58786			0.2532	1.74539	3.00553	1.52202	3.35549	1.52202
0.00339	2.85753	0.72314	2.59909	0.7295	2.59909			0.24863	1.75656	3.00025	1.53319	3.34618	1.53319
0.00322	2.86877	0.70985	2.61033	0.7161	2.61033			0.24418	1.76773	2.99299	1.54436	3.33469	1.54436
0.00306	2.88	0.69657	2.62157	0.70271	2.62157			0.23987	1.7789	2.98392	1.55553	3.32121	1.55553
0.00289	2.89124	0.68318	2.6328	0.68922	2.6328			0.23569	1.79007	2.97321	1.5667	3.30594	1.5667
0.00273	2.90247	0.66961	2.64404	0.67555	2.64404			0.23166	1.80123	2.96107	1.57787	3.28913	1.57787
0.00256	2.91371	0.65578	2.65528	0.66161	2.65528			0.22777	1.8124	2.94739	1.58903	3.27067	1.58903
0.0024	2.92495	0.64212	2.66651	0.64784	2.66651			0.22404	1.82357	2.93221	1.6002	3.25062	1.6002
0.00225	2.93618	0.62856	2.67775	0.63418	2.67775			0.22048	1.83474	2.91567	1.61137	3.22913	1.61137
0.0021	2.94742	0.61455	2.68899	0.62007	2.68899			0.21706	1.84591	2.89754	1.62254	3.20596	1.62254
0.00195	2.95866	0.60005	2.70022	0.60545	2.70022			0.21379	1.85708	2.87784	1.63371	3.18114	1.63371
0.00181	2.96989	0.58503	2.71146	0.59031	2.71146			0.21069	1.86825	2.85689	1.64488	3.15502	1.64488
0.00167	2.98113	0.56973	2.72269	0.57489	2.72269			0.20777	1.87941	2.83497	1.65605	3.12791	1.65605
0.00154	2.99236	0.55413	2.73393	0.55918	2.73393			0.20498	1.89058	2.81194	1.66721	3.0997	1.66721
0.00142	3.0036	0.53801	2.74517	0.54292	2.74517			0.20231	1.90175	2.78806	1.67838	3.07066	1.67838
		0.52136	2.7564	0.52614	2.7564			0.19976	1.91292	2.76361	1.68955	3.04113	1.68955
		0.50422	2.76764	0.50887	2.76764			0.19731	1.92409	2.73874	1.70072	3.01123	1.70072
		0.48663	2.77888	0.49113	2.77888			0.19494	1.93526	2.71339	1.71189	2.98094	1.71189
		0.46864	2.79011	0.473	2.79011			0.19265	1.94642	2.68737	1.72306	2.95005	1.72306
		0.45031	2.80135	0.45451	2.80135			0.19043	1.95759	2.66082	1.73422	2.91871	1.73422
		0.43169	2.81258	0.43573	2.81258			0.18827	1.96876	2.63418	1.74539	2.88738	1.74539
		0.41286	2.82382	0.41674	2.82382			0.18614	1.97993	2.60757	1.75656	2.8562	1.75656
		0.39388	2.83506	0.39761	2.83506			0.18403	1.9911	2.58077	1.76773	2.82495	1.76773
		0.37485	2.84629	0.3784	2.84629			0.18196	2.00227	2.55399	1.7789	2.79386	1.7789
		0.35581	2.85753	0.3592	2.85753			0.17992	2.01343	2.52733	1.79007	2.76302	1.79007
		0.33688	2.86877	0.3401	2.86877			0.17788	2.0246	2.50081	1.80123	2.73247	1.80123
		0.31811	2.88	0.32117	2.88			0.17585	2.03577	2.4746	1.8124	2.70237	1.8124
		0.29959	2.89124	0.30248	2.89124			0.1738	2.04694	2.44895	1.82357	2.67298	1.82357
		0.28138	2.90247	0.2841	2.90247			0.17173	2.05811	2.42384	1.83474	2.64432	1.83474
		0.26354	2.91371	0.2661	2.91371			0.16963	2.06928	2.39918	1.84591	2.61624	1.84591
		0.24616	2.92495	0.24857	2.92495			0.16748	2.08045	2.37503	1.85708	2.58882	1.85708
		0.22928	2.93618	0.23153	2.93618			0.16526	2.09161	2.35173	1.86825	2.56243	1.86825
		0.21296	2.94742	0.21506	2.94742			0.16297	2.10278	2.32932	1.87941	2.53709	1.87941
		0.19724	2.95866	0.19919	2.95866			0.16061	2.11395	2.3075	1.89058	2.51247	1.89058
		0.18215	2.96989	0.18396	2.96989			0.15817	2.12512	2.28643	1.90175	2.48874	1.90175
		0.16773	2.98113	0.16941	2.98113			0.1557	2.13629	2.26613	1.91292	2.46589	1.91292
		0.15401	2.99236	0.15555	2.99236			0.1532	2.14746	2.24642	1.92409	2.44372	1.92409
		0.141	3.0036	0.14242	3.0036			0.15064	2.15862	2.22727	1.93526	2.42221	1.93526
								0.14801	2.16979	2.20868	1.94642	2.40133	1.94642
								0.14532	2.18096	2.19076	1.95759	2.38119	1.95759
								0.14261	2.19213	2.17348	1.96876	2.36174	1.96876
								0.13987	2.2033	2.15666	1.97993	2.34279	1.97993
								0.1371	2.21447	2.14025	1.9911	2.32429	1.9911
								0.1343	2.22563	2.12454	2.00227	2.3065	2.00227
								0.13148	2.2368	2.10964	2.01343	2.28956	2.01343
								0.12865	2.24797	2.09519	2.0246	2.27307	2.0246
								0.12581	2.25914	2.08132	2.03577	2.25717	2.03577
								0.12297	2.27031	2.06798	2.04694	2.24178	2.04694
								0.12015	2.28148	2.05506	2.05811	2.2268	2.05811
								0.11735	2.29265	2.04253	2.06928	2.21216	2.06928
								0.11459	2.30381	2.03026	2.08045	2.19774	2.08045
								0.11186	2.31498	2.01823	2.09161	2.18349	2.09161
								0.10918	2.32615	2.00625	2.10278	2.16922	2.10278
								0.10656	2.33732	1.9943	2.11395	2.15491	2.11395
								0.10402	2.34849	1.98236	2.12512	2.14053	2.12512
								0.10156	2.35966	1.97056	2.13629	2.12626	2.13629
								0.09919	2.37082	1.95898	2.14746	2.11218	2.14746
								0.0969	2.38199	1.94745	2.15862	2.09809	2.15862
								0.0947	2.39316	1.93587	2.16979	2.08388	2.16979
								0.09258	2.40433	1.92441	2.18096	2.06973	2.18096
								0.09055	2.4155	1.91327	2.19213	2.05587	2.19213
								0.08861	2.42667	1.90226	2.2033	2.04214	2.2033
								0.08677	2.43784	1.89118	2.21447	2.02827	2.21447
								0.08504	2.449	1.88013	2.22563	2.01443	2.22563
								0.0834	2.46017	1.86911	2.2368	2.00059	2.2368
								0.08187	2.47134	1.85794	2.24797	1.98658	2.24797
								0.08043	2.48251	1.84659	2.25914	1.9724	2.25914
								0.07907	2.49368	1.83505	2.27031	1.95802	2.27031
								0.07779	2.50485	1.82342	2.28148	1.94357	2.28148
								0.07658	2.51601	1.8117	2.29265	1.92905	2.29265
								0.07544	2.52718	1.79967	2.30381	1.91426	2.30381
								0.07435	2.53835	1.7873	2.31498	1.89916	2.31498
								0.07332	2.54952	1.77456	2.32615	1.88374	2.32615
								0.07234	2.56069	1.76139	2.33732	1.86796	2.33732
								0.07141	2.57186	1.74793	2.34849	1.85194	2.34849
								0.07053	2.58302	1.73445	2.35966	1.83601	2.35966
								0.06967	2.59419	1.72084	2.37082	1.82003	2.37082
								0.06884	2.60536	1.70673	2.38199	1.80363	2.38199
								0.06803	2.61653	1.69199	2.39316	1.78669	2.39316
								0.06723	2.6277	1.6766	2.40433	1.76918	2.40433
								0.06644	2.63887	1.66051	2.4155	1.75107	2.4155
								0.06567	2.65004	1.6437	2.42667	1.73231	2.42667
								0.06489	2.6612	1.62646	2.43784	1.71324	2.43784
								0.0641	2.67237	1.60893	2.449	1.69397	2.449
								0.0633	2.68354	1.59086	2.46017	1.67427	2.46017
								0.06249	2.69471	1.57225	2.47134	1.65412	2.47134
								0.06165	2.70588	1.55299	2.48251	1.63343	2.48251
								0.06081	2.71705	1.53294	2.49368	1.61202	2.49368
								0.05994	2.72821	1.51211	2.50485	1.5899	2.50485
								0.05907	2.73938	1.4905	2.51601	1.56708	2.51601
								0.05821	2.75055	1.46815	2.52718	1.54358	2.52718
								0.05734	2.76172	1.44507	2.53835	1.51942	2.53835
								0.05647	2.77289	1.42133	2.54952	1.49464	2.54952
								0.0556	2.78406	1.39727	2.56069	1.46961	2.56069
								0.05474	2.79522	1.37295	2.57186	1.44436	2.57186
								0.05391	2.80639	1.34826	2.58302	1.41878	2.58302
								0.05308	2.81756	1.32325	2.59419	1.39292	2.59419
								0.05226	2.82873	1.29781	2.60536	1.36665	2.60536
								0.05146	2.8399	1.27202	2.61653	1.34005	2.61653
								0.05068	2.85107	1.24593	2.6277	1.31316	2.6277
								0.04995	2.86224	1.21977	2.63887	1.28622	2.63887
								0.04925	2.8734	1.19362	2.65004	1.25928	2.65004
								0.04861	2.88457	1.16738	2.6612	1.23226	2.6612
								0.04803	2.89574	1.14112	2.67237	1.20522	2.67237
								0.04752	2.90691	1.11493	2.68354	1.17823	2.68354
								0.0471	2.91808	1.08887	2.69471	1.15136	2.69471
								0.04677	2.92925	1.06302	2.70588	1.12468	2.70588
								0.04655	2.94041	1.03745	2.71705	1.09826	2.71705
								0.04644	2.95158	1.01223	2.72821	1.07217	2.72821
								0.04646	2.96275	0.98757	2.73938	1.04665	2.73938
								0.04661	2.97392	0.96355	2.75055	1.02176	2.75055
								0.04691	2.98509	0.94024	2.76172	0.99758	2.76172
								0.04737	2.99626	0.91767	2.77289	0.97414	2.77289
								0.04798	3.00742	0.89583	2.78406	0.95143	2.78406
								0.04878	3.01859	0.8749	2.79522	0.92964	2.79522
								0.04975	3.02976	0.85485	2.80639	0.90876	2.80639
								0.05091	3.04093	0.83555	2.81756	0.88863	2.81756
								0.05226	3.0521	0.81702	2.82873	0.86928	2.82873
								0.05382	3.06327	0.79929	2.8399	0.85074	2.8399
										0.78235	2.85107	0.83304	2.85107
										0.76623	2.86224	0.81617	2.86224
										0.75091	2.8734	0.80016	2.8734
										0.73639	2.88457	0.785	2.88457
										0.72266	2.89574	0.77069	2.89574
										0.70971	2.90691	0.75723	2.90691
										0.69749	2.91808	0.7446	2.91808
										0.68599	2.92925	0.73276	2.92925
										0.67517	2.94041	0.72172	2.94041
										0.665	2.95158	0.71144	2.95158
										0.65541	2.96275	0.70187	2.96275
										0.64639	2.97392	0.693	2.97392
										0.63785	2.98509	0.68477	2.98509
										0.62977	2.99626	0.67714	2.99626
										0.62208	3.00742	0.67007	3.00742
										0.61474	3.01859	0.66351	3.01859
										0.60767	3.02976	0.65742	3.02976
										0.601	3.04093	0.65191	3.04093
										0.59483	3.0521	0.64709	3.0521
										0.58894	3.06327	0.64276	3.06327
