# Supplementary material for: Dual sensing signal decoupling based on tellurium anisotropy for VR interaction and neuro-reflex system application
Source: Nat Commun. 2022 Oct 10;13:5975. doi: 10.1038/s41467-022-33716-9 (PMC9550802; doi:10.1038/s41467-022-33716-9)
Supplement: Supplementary file 10 — Source Data [file 41467_2022_33716_MOESM10_ESM.zip › Source data/S7.xlsx]

## Sheet: a
a						b			c
P(Kpa)	Current（μA）		Fitted Curves Plot	Fitted Curves Plot		Time(ms)	Current（μA）		Time(ms)	Current（μA）
0	2.82		0	--		1	197		0.03	106.435
0.01	10		0.01	11.9945		2	196		0.13	100.692
0.02	18		0.02	15.8162		3	196		0.22	92.5461
0.05	19.43		0.05	22.7979		4	197		0.32	83.9738
0.1	25.73		0.07508	26.8123		5	198		0.42	79.3563
0.2	33.88		0.08008	27.5118		6	204		0.52	74.619
0.3	45.99		0.08509	28.1854		7	237		0.62	56.5576
0.4	52.87		0.09009	28.8357		8	258		0.72	3.68042
0.5	65.68		0.0951	29.4646		9	283		0.82	0.88887
0.7	70.27		0.1	30.0619		10	283		0.92	35.8047
1	72.33		0.1001	30.0739		11	284		1.02	67.9888
1.2	82.6		0.10511	30.6651		12	285		1.12	77.4309
2	100.76		0.11011	31.2397		13	287		1.22	78.7822
3	114.06		0.11512	31.7987		14	286		1.32	81.8924
4	131.7		0.12012	32.3434		15	286		1.42	87.2827
5	141.82		0.12513	32.8745		16	287		1.52	95.3622
			0.13013	33.3931		17	286		1.62	100.976
			0.13514	33.8998		18	287		1.72	105.699
			0.14014	34.3953		19	285		1.82	108.098
			0.14515	34.8803		20	284		1.92	109.065
			0.15015	35.3554		21	283		2.02	106.222
			0.15516	35.821		22	284		2.12	100.841
			0.16016	36.2777		23	284		2.22	92.6491
			0.16517	36.7259		24	284		2.32	84.0879
			0.17017	37.1661		25	284		2.42	79.6351
			0.17518	37.5985		26	283		2.52	73.7883
			0.18018	38.0235		27	283		2.62	55.9673
			0.18519	38.4415		28	283		2.71	3.88706
			0.19019	38.8528		29	283		2.81	0.83985
			0.1952	39.2576		30	282		2.91	35.0802
			0.2	39.6403		31	283		3.01	68.1953
			0.2002	39.6562		32	287		3.11	77.219
			0.20521	40.0489		33	294		3.21	78.513
			0.21021	40.4358		34	287		3.31	81.7698
			0.21522	40.8173		35	256		3.41	87.1074
			0.22022	41.1934		36	239		3.51	94.7249
			0.22523	41.5645		37	229		3.61	100.989
			0.23023	41.9306		38	210		3.71	105.765
			0.23524	42.292		39	215		3.81	107.85
			0.24024	42.6488		40	199		3.91	109.006
			0.24525	43.0012		41	189		4.01	106.304
			0.25025	43.3492		42	183		4.11	100.53
			0.25526	43.6931		43	183		4.21	92.5302
			0.26026	44.033		44	185		4.31	84.1019
			0.26527	44.369					4.41	79.634
			0.27027	44.7011					4.51	73.7256
			0.27528	45.0296					4.61	55.813
			0.28028	45.3546					4.71	4.27897
			0.28529	45.676					4.81	0.75567
			0.29029	45.9941					4.91	35.5628
			0.2953	46.3089					5.01	67.6407
			0.3	46.6019					5.11	77.5033
			0.3003	46.6206					5.21	78.754
			0.30531	46.9291					5.3	81.9566
			0.31031	47.2346					5.4	87.5912
			0.31532	47.5371					5.5	95.6813
			0.32032	47.8368					5.6	101.09
			0.32533	48.1336					5.7	105.748
			0.33033	48.4278					5.8	108.424
			0.33534	48.7193					5.9	109.232
			0.34034	49.0081					6	106.255
			0.34535	49.2944					6.1	100.481
			0.35035	49.5783					6.2	92.555
			0.35536	49.8597					6.3	84.014
			0.36036	50.1388					6.4	79.5693
			0.36537	50.4155					6.5	73.868
			0.37037	50.6899					6.6	56.2552
			0.37538	50.9622					6.7	3.73013
			0.38038	51.2322					6.8	0.79062
			0.38539	51.5002					6.9	35.1886
			0.39039	51.766					7	68.0294
			0.3954	52.0298					7.1	77.7588
			0.4	52.2708					7.2	78.8032
			0.4004	52.2916					7.3	82.12
			0.40541	52.5515					7.4	87.3717
			0.41041	52.8094					7.5	95.2026
			0.41542	53.0655					7.6	100.485
			0.42042	53.3197					7.7	106.044
			0.42543	53.5721					7.79	108.7
			0.43043	53.8227					7.89	109.322
			0.43544	54.0716					7.99	106.742
			0.44044	54.3187					8.09	100.917
			0.44545	54.5642					8.19	92.6119
			0.45045	54.808					8.29	84.0268
			0.45546	55.0502					8.39	79.8031
			0.46046	55.2908					8.49	73.9058
			0.46547	55.5298					8.59	56.1608
			0.47047	55.7673					8.69	3.96129
			0.47548	56.0033					8.79	0.76513
			0.48048	56.2378					8.89	35.3057
			0.48549	56.4708					8.99	68.0344
			0.49049	56.7024					9.09	77.8086
			0.4955	56.9326					9.19	78.987
			0.5	57.1386					9.29	81.9073
			0.5005	57.1614					9.39	87.5049
			0.50551	57.3888					9.49	95.0908
			0.51051	57.6149					9.59	100.903
			0.51552	57.8396					9.69	105.963
			0.52052	58.063					9.79	108.667
			0.52553	58.2852					9.89	109.696
			0.53053	58.5061					9.99	106.669
			0.53554	58.7257					10.09	100.589
			0.54054	58.9441					10.19	92.4945
			0.54555	59.1613					10.29	84.1252
			0.55055	59.3772					10.38	79.6267
			0.55556	59.5921					10.48	74.2453
			0.56056	59.8057					10.58	56.3473
			0.56557	60.0182					10.68	3.72206
			0.57057	60.2296					10.78	0.90492
			0.57558	60.4399					10.88	35.4874
			0.58058	60.649					10.98	67.7966
			0.58559	60.8571					11.08	77.4965
			0.59059	61.0641					11.18	78.8867
			0.5956	61.2701					11.28	82.0212
			0.6006	61.4751					11.38	87.4044
			0.60561	61.679					11.48	94.8777
			0.61061	61.8819					11.58	100.348
			0.61562	62.0838					11.68	105.965
			0.62062	62.2847					11.78	108.562
			0.62563	62.4847					11.88	109.549
			0.63063	62.6836					11.98	106.649
			0.63564	62.8817					12.08	100.607
			0.64064	63.0788					12.18	92.6079
			0.64565	63.275					12.28	84.0961
			0.65065	63.4703					12.38	79.6556
			0.65566	63.6646					12.48	74.0588
			0.66066	63.8581					12.58	56.5476
			0.66567	64.0507					12.68	3.90281
			0.67067	64.2425					12.78	0.79299
			0.67568	64.4333					12.88	35.7327
			0.68068	64.6234					12.97	68.0737
			0.68569	64.8126					13.07	77.7943
			0.69069	65.0009					13.17	78.5904
			0.6957	65.1885					13.27	81.8785
			0.7	65.3491					13.37	87.6947
			0.7007	65.3752					13.47	95.3287
			0.70571	65.5611					13.57	101.009
			0.71071	65.7463					13.67	105.99
			0.71572	65.9307					13.77	108.379
			0.72072	66.1142					13.87	109.358
			0.72573	66.2971					13.97	106.442
			0.73073	66.4791					14.07	100.573
			0.73574	66.6605					14.17	92.625
			0.74074	66.841					14.27	84.0515
			0.74575	67.0209					14.37	79.8446
			0.75075	67.2					14.47	73.73
			0.75576	67.3784					14.57	56.0548
			0.76076	67.5561					14.67	3.92742
			0.76577	67.7331					14.77	0.71561
			0.77077	67.9095					14.87	35.1156
			0.77578	68.0851					14.97	67.6243
			0.78078	68.26					15.07	77.9039
			0.78579	68.4343					15.17	78.8625
			0.79079	68.6079					15.27	81.9539
			0.7958	68.7808					15.37	87.5594
			0.8008	68.9531					15.46	95.4074
			0.80581	69.1248					15.56	101.155
			0.81081	69.2958					15.66	105.805
			0.81582	69.4661					15.76	108.428
			0.82082	69.6359					15.86	109.584
			0.82583	69.805					15.96	106.511
			0.83083	69.9735					16.06	100.375
			0.83584	70.1414					16.16	92.552
			0.84084	70.3087					16.26	84.0614
			0.84585	70.4754					16.36	79.7408
			0.85085	70.6415					16.46	73.892
			0.85586	70.8071					16.56	56.1011
			0.86086	70.972					16.66	4.05885
			0.86587	71.1364					16.76	1.24092
			0.87087	71.3002					16.86	36.0809
			0.87588	71.4634					16.96	67.4058
			0.88088	71.6261					17.06	77.1722
			0.88589	71.7882					17.16	78.4398
			0.89089	71.9497					17.26	81.8634
			0.8959	72.1108					17.36	87.3498
			0.9009	72.2712					17.46	95.1166
			0.90591	72.4312					17.56	101.197
			0.91091	72.5906					17.66	106.068
			0.91592	72.7495					17.76	108.773
			0.92092	72.9079					17.86	109.637
			0.92593	73.0657					17.96	106.45
			0.93093	73.2231					18.05	100.545
			0.93594	73.3799					18.15	92.6145
			0.94094	73.5362					18.25	84.0379
			0.94595	73.6921					18.35	79.7563
			0.95095	73.8474					18.45	74.1033
			0.95596	74.0023					18.55	56.4319
			0.96096	74.1566					18.65	3.81194
			0.96597	74.3105					18.75	0.77251
			0.97097	74.4639					18.85	36.1036
			0.97598	74.6168					18.95	67.7458
			0.98098	74.7693					19.05	77.7278
			0.98599	74.9213					19.15	78.5791
			0.99099	75.0728					19.25	81.7498
			0.996	75.2239					19.35	87.2446
			1	75.3444					19.45	94.8704
			1.001	75.3745					19.55	100.646
			1.00601	75.5246					19.65	105.897
			1.01101	75.6744					19.75	108.473
			1.01602	75.8236					19.85	109.646
			1.02102	75.9725					19.95	106.773
			1.02603	76.1208					20.05	100.762
			1.03103	76.2688					20.15	92.2972
			1.03604	76.4163					20.25	84.0319
			1.04104	76.5634					20.35	79.7333
			1.04605	76.7101					20.45	74.0485
			1.05105	76.8563					20.54	56.5174
			1.05606	77.0022					20.64	4.56417
			1.06106	77.1476					20.74	0.66924
			1.06607	77.2926					20.84	36.217
			1.07107	77.4372					20.94	67.577
			1.07608	77.5814					21.04	77.5007
			1.08108	77.7252					21.14	78.5777
			1.08609	77.8685					21.24	81.7376
			1.09109	78.0115					21.34	87.3258
			1.0961	78.1541					21.44	94.7541
			1.1011	78.2964					21.54	101.011
			1.10611	78.4382					21.64	105.978
			1.11111	78.5796					21.74	108.36
			1.11612	78.7207					21.84	109.422
			1.12112	78.8613					21.94	106.318
			1.12613	79.0016					22.04	100.598
			1.13113	79.1415					22.14	92.5233
			1.13614	79.2811					22.24	84.042
			1.14114	79.4203					22.34	79.6919
			1.14615	79.5591					22.44	73.708
			1.15115	79.6976					22.54	56.3393
			1.15616	79.8356					22.64	3.76892
			1.16116	79.9734					22.74	0.65516
			1.16617	80.1107					22.84	35.8449
			1.17117	80.2478					22.94	67.7159
			1.17618	80.3844					23.04	77.474
			1.18118	80.5208					23.13	78.5734
			1.18619	80.6567					23.23	81.767
			1.19119	80.7924					23.33	87.444
			1.1962	80.9276					23.43	95.253
			1.2	81.0302					23.53	100.768
			1.2012	81.0626					23.63	105.664
			1.20621	81.1972					23.73	108.366
			1.21121	81.3315					23.83	109.615
			1.21622	81.4654					23.93	106.729
			1.22122	81.599					24.03	100.768
			1.22623	81.7323					24.13	92.4016
			1.23123	81.8653					24.23	84.0939
			1.23624	81.9979					24.33	79.8447
			1.24124	82.1302					24.43	74.2629
			1.24625	82.2622					24.53	55.8496
			1.25125	82.3939					24.63	4.04467
			1.25626	82.5252					24.73	0.70281
			1.26126	82.6563					24.83	36.5127
			1.26627	82.787					24.93	67.0276
			1.27127	82.9174					25.03	77.8635
			1.27628	83.0475					25.13	78.8321
			1.28128	83.1773					25.23	82.0126
			1.28629	83.3068					25.33	87.7
			1.29129	83.436					25.43	95.3748
			1.2963	83.5649					25.53	101.029
			1.3013	83.6935					25.63	105.77
			1.30631	83.8218					25.72	108.588
			1.31131	83.9498					25.82	109.576
			1.31632	84.0775					25.92	106.718
			1.32132	84.2049					26.02	100.499
			1.32633	84.3321					26.12	92.7393
			1.33133	84.4589					26.22	84.4088
			1.33634	84.5855					26.32	79.99
			1.34134	84.7117					26.42	74.8292
			1.34635	84.8377					26.52	56.126
			1.35135	84.9634					26.62	3.57626
			1.35636	85.0889					26.72	0.93947
			1.36136	85.214					26.82	35.7587
			1.36637	85.3389					26.92	68.0284
			1.37137	85.4635					27.02	78.2929
			1.37638	85.5878					27.12	79.1765
			1.38138	85.7119					27.22	82.3872
			1.38639	85.8357					27.32	87.9412
			1.39139	85.9592					27.42	95.8226
			1.3964	86.0824					27.52	101.833
			1.4014	86.2054					27.62	106.489
			1.40641	86.3281					27.72	108.96
			1.41141	86.4506					27.82	110.024
			1.41642	86.5728					27.92	107.147
			1.42142	86.6947					28.02	101.297
			1.42643	86.8164					28.12	93.1168
			1.43143	86.9379					28.21	84.5067
			1.43644	87.059					28.31	80.2404
			1.44144	87.1799					28.41	74.694
			1.44645	87.3006					28.51	55.8159
			1.45145	87.421					28.61	3.99879
			1.45646	87.5412					28.71	1.00858
			1.46146	87.6611					28.81	35.5952
			1.46647	87.7808					28.91	67.3044
			1.47147	87.9002					29.01	77.7178
			1.47648	88.0194					29.11	79.1194
			1.48148	88.1383					29.21	82.2832
			1.48649	88.257					29.31	87.6605
			1.49149	88.3755					29.41	95.3981
			1.4965	88.4937					29.51	101.083
			1.5015	88.6117					29.61	106.276
			1.50651	88.7294					29.71	108.913
			1.51151	88.8469					29.81	109.701
			1.51652	88.9642					29.91	106.8
			1.52152	89.0813					30.01	101.001
			1.52653	89.1981					30.11	93.0616
			1.53153	89.3147					30.21	84.7728
			1.53654	89.431					30.31	80.3679
			1.54154	89.5472					30.41	74.7225
			1.54655	89.663					30.51	55.9083
			1.55155	89.7787					30.61	3.70975
			1.55656	89.8942					30.71	0.91703
			1.56156	90.0094					30.8	35.622
			1.56657	90.1244					30.9	68.4008
			1.57157	90.2392					31	78.044
			1.57658	90.3538					31.1	79.1594
			1.58158	90.4681					31.2	82.1642
			1.58659	90.5823					31.3	87.6238
			1.59159	90.6962					31.4	95.1807
			1.5966	90.8099					31.5	100.88
			1.6016	90.9233					31.6	106.093
			1.60661	91.0366					31.7	108.72
			1.61161	91.1497					31.8	109.572
			1.61662	91.2625					31.9	106.922
			1.62162	91.3752					32	101.283
			1.62663	91.4876					32.1	92.8446
			1.63163	91.5998					32.2	84.4293
			1.63664	91.7118					32.3	80.3388
			1.64164	91.8237					32.4	74.3412
			1.64665	91.9353					32.5	56.1036
			1.65165	92.0467					32.6	4.024
			1.65666	92.1579					32.7	0.78984
			1.66166	92.2689					32.8	35.6992
			1.66667	92.3797					32.9	67.7674
			1.67167	92.4903					33	77.418
			1.67668	92.6007					33.1	78.6668
			1.68168	92.7109					33.2	81.875
			1.68669	92.8209					33.29	87.6071
			1.69169	92.9307					33.39	94.911
			1.6967	93.0403					33.49	101.033
			1.7017	93.1497					33.59	106.074
			1.70671	93.259					33.69	108.625
			1.71171	93.368					33.79	109.544
			1.71672	93.4768					33.89	106.495
			1.72172	93.5855					33.99	100.836
			1.72673	93.694					34.09	92.7869
			1.73173	93.8022					34.19	84.3387
			1.73674	93.9103					34.29	80.0249
			1.74174	94.0182					34.39	74.4683
			1.74675	94.1259					34.49	55.6957
			1.75175	94.2335					34.59	3.65896
			1.75676	94.3408					34.69	0.87332
			1.76176	94.448					34.79	35.5551
			1.76677	94.5549					34.89	68.016
			1.77177	94.6617					34.99	77.5411
			1.77678	94.7683					35.09	78.8111
			1.78178	94.8748					35.19	82.1098
			1.78679	94.981					35.29	87.4706
			1.79179	95.0871					35.39	95.0856
			1.7968	95.193					35.49	101.143
			1.8018	95.2987					35.59	105.957
			1.80681	95.4043					35.69	108.332
			1.81181	95.5096					35.79	109.291
			1.81682	95.6148					35.88	106.435
			1.82182	95.7198					35.98	100.623
			1.82683	95.8247					36.08	92.7142
			1.83183	95.9294					36.18	84.2917
			1.83684	96.0339					36.28	80.2739
			1.84184	96.1382					36.38	74.7618
			1.84685	96.2424					36.48	55.7311
			1.85185	96.3464					36.58	3.33842
			1.85686	96.4502					36.68	0.82557
			1.86186	96.5538					36.78	36.8764
			1.86687	96.6573					36.88	67.9901
			1.87187	96.7606					36.98	77.457
			1.87688	96.8638					37.08	79.0271
			1.88188	96.9668					37.18	82.1188
			1.88689	97.0696					37.28	87.7811
			1.89189	97.1723					37.38	95.1713
			1.8969	97.2748					37.48	101.321
			1.9019	97.3771					37.58	106.199
			1.90691	97.4793					37.68	108.729
			1.91191	97.5813					37.78	109.404
			1.91692	97.6831					37.88	106.502
			1.92192	97.7848					37.98	100.752
			1.92693	97.8864					38.08	92.7114
			1.93193	97.9878					38.18	84.3247
			1.93694	98.089					38.28	80.3451
			1.94194	98.19					38.38	74.3508
			1.94695	98.2909					38.47	55.9342
			1.95195	98.3917					38.57	3.82021
			1.95696	98.4923					38.67	0.72033
			1.96196	98.5927					38.77	35.9425
			1.96697	98.693					38.87	68.025
			1.97197	98.7931					38.97	77.8773
			1.97698	98.8931					39.07	78.8191
			1.98198	98.9929					39.17	82.1002
			1.98699	99.0926					39.27	87.7083
			1.99199	99.1921					39.37	95.1695
			1.997	99.2915					39.47	100.868
			2	99.3511					39.57	105.751
			2.002	99.3907					39.67	108.451
			2.00701	99.4898					39.77	109.538
			2.01201	99.5888					39.87	106.647
			2.01702	99.6875					39.97	100.673
			2.02202	99.7862					40.07	92.6388
			2.02703	99.8846					40.17	84.2644
			2.03203	99.983					40.27	79.7331
			2.03704	100.081					40.37	74.1997
			2.04204	100.179					40.47	56.1652
			2.04705	100.277					40.57	3.65128
			2.05205	100.375					40.67	0.71728
			2.05706	100.473					40.77	36.4628
			2.06206	100.57					40.87	68.2221
			2.06707	100.667					40.96	78.1883
			2.07207	100.765					41.06	78.9464
			2.07708	100.862					41.16	81.929
			2.08208	100.958					41.26	87.5554
			2.08709	101.055					41.36	95.1763
			2.09209	101.152					41.46	101.201
			2.0971	101.248					41.56	106.074
			2.1021	101.345					41.66	108.498
			2.10711	101.441					41.76	109.556
			2.11211	101.537					41.86	106.468
			2.11712	101.633					41.96	100.78
			2.12212	101.729					42.06	92.6455
			2.12713	101.824					42.16	83.9173
			2.13213	101.92					42.26	79.8504
			2.13714	102.015					42.36	74.1003
			2.14214	102.111					42.46	55.9021
			2.14715	102.206					42.56	3.60412
			2.15215	102.301					42.66	0.72594
			2.15716	102.396					42.76	35.7334
			2.16216	102.49					42.86	68.481
			2.16717	102.585					42.96	77.978
			2.17217	102.679					43.06	78.8445
			2.17718	102.774					43.16	82.1892
			2.18218	102.868					43.26	87.6098
			2.18719	102.962					43.36	95.4699
			2.19219	103.056					43.46	101.279
			2.1972	103.15					43.55	105.755
			2.2022	103.244					43.65	108.557
			2.20721	103.337					43.75	109.618
			2.21221	103.431					43.85	106.584
			2.21722	103.524					43.95	100.819
			2.22222	103.617					44.05	92.8032
			2.22723	103.71					44.15	84.058
			2.23223	103.803					44.25	79.704
			2.23724	103.896					44.35	73.9602
			2.24224	103.989					44.45	55.3744
			2.24725	104.081					44.55	3.50686
			2.25225	104.174					44.65	0.79043
			2.25726	104.266					44.75	35.2748
			2.26226	104.358					44.85	68
			2.26727	104.45					44.95	77.7891
			2.27227	104.542					45.05	79.1345
			2.27728	104.634					45.15	82.1919
			2.28228	104.726					45.25	87.6213
			2.28729	104.817					45.35	94.8386
			2.29229	104.909					45.45	101.126
			2.2973	105					45.55	106.206
			2.3023	105.091					45.65	108.877
			2.30731	105.182					45.75	110.092
			2.31231	105.273					45.85	106.816
			2.31732	105.364					45.95	100.814
			2.32232	105.455					46.04	92.7094
			2.32733	105.546					46.14	83.9813
			2.33233	105.636					46.24	79.8301
			2.33734	105.726					46.34	73.9685
			2.34234	105.817					46.44	55.3902
			2.34735	105.907					46.54	3.57813
			2.35235	105.997					46.64	0.83492
			2.35736	106.087					46.74	36.2022
			2.36236	106.177					46.84	68.1309
			2.36737	106.266					46.94	77.6136
			2.37237	106.356					47.04	78.9778
			2.37738	106.446					47.14	82.0543
			2.38238	106.535					47.24	87.6697
			2.38739	106.624					47.34	94.8851
			2.39239	106.713					47.44	101.218
			2.3974	106.802					47.54	105.897
			2.4024	106.891					47.64	108.378
			2.40741	106.98					47.74	109.548
			2.41241	107.069					47.84	106.385
			2.41742	107.157					47.94	100.644
			2.42242	107.246					48.04	92.5591
			2.42743	107.334					48.14	83.9274
			2.43243	107.422					48.24	79.9799
			2.43744	107.511					48.34	73.9329
			2.44244	107.599					48.44	55.2353
			2.44745	107.687					48.54	4.09517
			2.45245	107.774					48.63	0.86692
			2.45746	107.862					48.73	36.3522
			2.46246	107.95					48.83	68.9593
			2.46747	108.037					48.93	78.5545
			2.47247	108.125					49.03	79.9145
			2.47748	108.212					49.13	82.2593
			2.48248	108.299					49.23	87.9136
			2.48749	108.386					49.33	95.3865
			2.49249	108.473					49.43	101.565
			2.4975	108.56					49.53	106.507
			2.5025	108.647					49.63	109.216
			2.50751	108.733					49.73	110.119
			2.51251	108.82					49.83	107.105
			2.51752	108.906					49.93	101.434
			2.52252	108.993					50.03	93.4232
			2.52753	109.079					50.13	84.919
			2.53253	109.165					50.23	80.8204
			2.53754	109.251					50.33	75.4308
			2.54254	109.337					50.43	56.3645
			2.54755	109.423					50.53	3.58197
			2.55255	109.509					50.63	0.69454
			2.55756	109.594					50.73	36.6992
			2.56256	109.68					50.83	67.9909
			2.56757	109.765					50.93	77.5028
			2.57257	109.851					51.03	78.9957
			2.57758	109.936					51.13	82.3859
			2.58258	110.021					51.22	87.659
			2.58759	110.106					51.32	95.6761
			2.59259	110.191					51.42	101.254
			2.5976	110.276					51.52	106.445
			2.6026	110.36					51.62	109.045
			2.60761	110.445					51.72	109.84
			2.61261	110.53					51.82	106.902
			2.61762	110.614					51.92	101.05
			2.62262	110.698					52.02	93.1732
			2.62763	110.783					52.12	84.7749
			2.63263	110.867					52.22	80.7393
			2.63764	110.951					52.32	75.6347
			2.64264	111.035					52.42	56.3699
			2.64765	111.119					52.52	3.76331
			2.65265	111.202					52.62	0.71374
			2.65766	111.286					52.72	37.2325
			2.66266	111.37					52.82	68.0167
			2.66767	111.453					52.92	77.7954
			2.67267	111.537					53.02	79.0693
			2.67768	111.62					53.12	82.2687
			2.68268	111.703					53.22	87.8933
			2.68769	111.786					53.32	95.1322
			2.69269	111.869					53.42	101.118
			2.6977	111.952					53.52	106.595
			2.7027	112.035					53.62	109.081
			2.70771	112.118					53.71	110.037
			2.71271	112.2					53.81	107.232
			2.71772	112.283					53.91	101.301
			2.72272	112.365					54.01	93.3679
			2.72773	112.448					54.11	84.9673
			2.73273	112.53					54.21	80.769
			2.73774	112.612					54.31	75.3477
			2.74274	112.694					54.41	56.5531
			2.74775	112.776					54.51	3.92555
			2.75275	112.858					54.61	0.91683
			2.75776	112.94					54.71	37.5374
			2.76276	113.022					54.81	69.2498
			2.76777	113.104					54.91	77.9395
			2.77277	113.185					55.01	79.265
			2.77778	113.267					55.11	82.2802
			2.78278	113.348					55.21	88.1351
			2.78779	113.429					55.31	95.2446
			2.79279	113.511					55.41	101.266
			2.7978	113.592					55.51	106.267
			2.8028	113.673					55.61	108.895
			2.80781	113.754					55.71	109.974
			2.81281	113.835					55.81	106.897
			2.81782	113.915					55.91	100.88
			2.82282	113.996					56.01	93.5713
			2.82783	114.077					56.11	84.9338
			2.83283	114.157					56.21	80.7786
			2.83784	114.238					56.3	75.1906
			2.84284	114.318					56.4	56.1249
			2.84785	114.398					56.5	3.56356
			2.85285	114.478					56.6	0.77753
			2.85786	114.558					56.7	36.8464
			2.86286	114.638					56.8	68.4926
			2.86787	114.718					56.9	78.0306
			2.87287	114.798					57	79.1036
			2.87788	114.878					57.1	82.3779
			2.88288	114.958					57.2	88.1917
			2.88789	115.037					57.3	95.3208
			2.89289	115.117					57.4	101.185
			2.8979	115.196					57.5	106.329
			2.9029	115.276					57.6	108.909
			2.90791	115.355					57.7	109.926
			2.91291	115.434					57.8	107.015
			2.91792	115.513					57.9	100.807
			2.92292	115.592					58	93.3963
			2.92793	115.671					58.1	84.9052
			2.93293	115.75					58.2	80.0296
			2.93794	115.829					58.3	75.0601
			2.94294	115.907					58.4	55.9966
			2.94795	115.986					58.5	3.8018
			2.95295	116.065					58.6	0.64581
			2.95796	116.143					58.7	36.9557
			2.96296	116.221					58.79	69.1613
			2.96797	116.3					58.89	78.0925
			2.97297	116.378					58.99	79.1197
			2.97798	116.456					59.09	82.2824
			2.98298	116.534					59.19	88.0107
			2.98799	116.612					59.29	95.0585
			2.99299	116.69					59.39	101.149
			2.998	116.768					59.49	106.254
			3	116.799					59.59	108.67
			3.003	116.846					59.69	109.916
			3.00801	116.923					59.79	106.715
			3.01301	117.001					59.89	100.594
			3.01802	117.078					59.99	93.0917
			3.02302	117.156					60.09	84.4614
			3.02803	117.233					60.19	80.1139
			3.03303	117.311					60.29	74.5726
			3.03804	117.388					60.39	55.4691
			3.04304	117.465					60.49	3.84305
			3.04805	117.542					60.59	0.67003
			3.05305	117.619					60.69	36.0615
			3.05806	117.696					60.79	68.7033
			3.06306	117.773					60.89	78.4253
			3.06807	117.849					60.99	79.3879
			3.07307	117.926					61.09	82.7251
			3.07808	118.003					61.19	88.4444
			3.08308	118.079					61.29	95.2955
			3.08809	118.156					61.38	101.163
			3.09309	118.232					61.48	106.303
			3.0981	118.308					61.58	108.911
			3.1031	118.385					61.68	109.984
			3.10811	118.461					61.78	106.771
			3.11311	118.537					61.88	100.533
			3.11812	118.613					61.98	92.9495
			3.12312	118.689					62.08	84.5897
			3.12813	118.765					62.18	80.023
			3.13313	118.84					62.28	74.6592
			3.13814	118.916					62.38	56.0096
			3.14314	118.992					62.48	3.51306
			3.14815	119.067					62.58	0.73116
			3.15315	119.143					62.68	36.4125
			3.15816	119.218					62.78	68.4943
			3.16316	119.294					62.88	78.1878
			3.16817	119.369					62.98	79.0482
			3.17317	119.444					63.08	82.3014
			3.17818	119.519					63.18	88.2271
			3.18318	119.594					63.28	95.2776
			3.18819	119.669					63.38	101.229
			3.19319	119.744					63.48	106.144
			3.1982	119.819					63.58	108.617
			3.2032	119.894					63.68	109.728
			3.20821	119.969					63.78	106.691
			3.21321	120.043					63.88	100.477
			3.21822	120.118					63.97	92.7203
			3.22322	120.192					64.07	84.4154
			3.22823	120.267					64.17	80.0721
			3.23323	120.341					64.27	74.1028
			3.23824	120.415					64.37	55.4789
			3.24324	120.49					64.47	3.29884
			3.24825	120.564					64.57	0.59412
			3.25325	120.638					64.67	35.7727
			3.25826	120.712					64.77	68.299
			3.26326	120.786					64.87	78.1348
			3.26827	120.86					64.97	79.0038
			3.27327	120.934					65.07	82.6319
			3.27828	121.007					65.17	88.3291
			3.28328	121.081					65.27	94.8115
			3.28829	121.155					65.37	100.686
			3.29329	121.228					65.47	105.711
			3.2983	121.302					65.57	108.201
			3.3033	121.375					65.67	109.017
			3.30831	121.448					65.77	106.345
			3.31331	121.522					65.87	100.422
			3.31832	121.595					65.97	92.8322
			3.32332	121.668					66.07	84.1806
			3.32833	121.741					66.17	80.1715
			3.33333	121.814					66.27	74.3108
			3.33834	121.887					66.37	55.96
			3.34334	121.96					66.46	3.26625
			3.34835	122.033					66.56	0.58812
			3.35335	122.106					66.66	38.4031
			3.35836	122.178					66.76	69.4321
			3.36336	122.251					66.86	78.6811
			3.36837	122.324					66.96	80.222
			3.37337	122.396					67.06	82.9243
			3.37838	122.468					67.16	88.6105
			3.38338	122.541					67.26	95.1336
			3.38839	122.613					67.36	100.964
			3.39339	122.685					67.46	106.023
			3.3984	122.758					67.56	108.528
			3.4034	122.83					67.66	109.713
			3.40841	122.902					67.76	106.748
			3.41341	122.974					67.86	100.69
			3.41842	123.046					67.96	92.9208
			3.42342	123.117					68.06	84.3368
			3.42843	123.189					68.16	80.1637
			3.43343	123.261					68.26	74.1389
			3.43844	123.333					68.36	55.7631
			3.44344	123.404					68.46	3.27728
			3.44845	123.476					68.56	0.69346
			3.45345	123.547					68.66	36.0204
			3.45846	123.619					68.76	68.6504
			3.46346	123.69					68.86	77.6316
			3.46847	123.761					68.96	79.0791
			3.47347	123.833					69.05	82.5353
			3.47848	123.904					69.15	88.0054
			3.48348	123.975					69.25	95.0413
			3.48849	124.046					69.35	100.853
			3.49349	124.117					69.45	106.243
			3.4985	124.188					69.55	108.786
			3.5035	124.259					69.65	109.82
			3.50851	124.329					69.75	106.875
			3.51351	124.4					69.85	100.729
			3.51852	124.471					69.95	92.9608
			3.52352	124.541					70.05	84.1558
			3.52853	124.612					70.15	79.9271
			3.53353	124.683					70.25	74.3338
			3.53854	124.753					70.35	55.9714
			3.54354	124.823					70.45	3.85782
			3.54855	124.894					70.55	0.7922
			3.55355	124.964					70.65	36.9533
			3.55856	125.034					70.75	68.2192
			3.56356	125.104					70.85	77.542
			3.56857	125.174					70.95	79.0691
			3.57357	125.244					71.05	82.1486
			3.57858	125.314					71.15	88.1264
			3.58358	125.384					71.25	95.1423
			3.58859	125.454					71.35	101.02
			3.59359	125.524					71.45	106.205
			3.5986	125.594					71.54	108.646
			3.6036	125.663					71.64	109.93
			3.60861	125.733					71.74	106.96
			3.61361	125.803					71.84	101.044
			3.61862	125.872					71.94	93.2128
			3.62362	125.941					72.04	84.2202
			3.62863	126.011					72.14	79.8925
			3.63363	126.08					72.24	74.2093
			3.63864	126.149					72.34	56.5297
			3.64364	126.219					72.44	3.46334
			3.64865	126.288					72.54	0.78452
			3.65365	126.357					72.64	37.465
			3.65866	126.426					72.74	68.3329
			3.66366	126.495					72.84	77.5432
			3.66867	126.564					72.94	78.9833
			3.67367	126.633					73.04	82.2184
			3.67868	126.702					73.14	88.4248
			3.68368	126.77					73.24	95.2347
			3.68869	126.839					73.34	101.079
			3.69369	126.908					73.44	106.272
			3.6987	126.976					73.54	109.008
			3.7037	127.045					73.64	110.016
			3.70871	127.113					73.74	106.886
			3.71371	127.182					73.84	100.816
			3.71872	127.25					73.94	92.7409
			3.72372	127.318					74.04	84.1282
			3.72873	127.387					74.13	79.905
			3.73373	127.455					74.23	74.1715
			3.73874	127.523					74.33	56.0965
			3.74374	127.591					74.43	3.43125
			3.74875	127.659					74.53	0.64374
			3.75375	127.727					74.63	37.6645
			3.75876	127.795					74.73	68.9159
			3.76376	127.863					74.83	78.1599
			3.76877	127.931					74.93	79.2721
			3.77377	127.998					75.03	82.4668
			3.77878	128.066					75.13	88.1833
			3.78378	128.134					75.23	95.5112
			3.78879	128.201					75.33	101.454
			3.79379	128.269					75.43	106.593
			3.7988	128.337					75.53	108.93
			3.8038	128.404					75.63	109.794
			3.80881	128.471					75.73	106.865
			3.81381	128.539					75.83	101.008
			3.81882	128.606					75.93	92.7972
			3.82382	128.673					76.03	84.1943
			3.82883	128.74					76.13	80.0096
			3.83383	128.808					76.23	74.1376
			3.83884	128.875					76.33	55.3945
			3.84384	128.942					76.43	3.18405
			3.84885	129.009					76.53	0.78974
			3.85385	129.075					76.63	36.2765
			3.85886	129.142					76.72	68.1095
			3.86386	129.209					76.82	79.1713
			3.86887	129.276					76.92	79.5019
			3.87387	129.343					77.02	82.7256
			3.87888	129.409					77.12	87.9895
			3.88388	129.476					77.22	95.1031
			3.88889	129.542					77.32	101.3
			3.89389	129.609					77.42	106.147
			3.8989	129.675					77.52	109.047
			3.9039	129.742					77.62	110.135
			3.90891	129.808					77.72	106.963
			3.91391	129.874					77.82	101.013
			3.91892	129.941					77.92	92.9241
			3.92392	130.007					78.02	84.2041
			3.92893	130.073					78.12	79.9493
			3.93393	130.139					78.22	74.7639
			3.93894	130.205					78.32	55.8109
			3.94394	130.271					78.42	3.19065
			3.94895	130.337					78.52	0.6463
			3.95395	130.403					78.62	37.2157
			3.95896	130.469					78.72	68.8879
			3.96396	130.535					78.82	78.3953
			3.96897	130.6					78.92	79.4359
			3.97397	130.666					79.02	82.7217
			3.97898	130.732					79.12	88.3886
			3.98398	130.797					79.21	95.5224
			3.98899	130.863					79.31	101.474
			3.99399	130.928					79.41	106.034
			3.999	130.994					79.51	108.764
			4	131.007					79.61	109.704
			4.004	131.059					79.71	106.675
			4.00901	131.125					79.81	100.933
			4.01401	131.19					79.91	92.9958
			4.01902	131.255					80.01	84.1004
			4.02402	131.32					80.11	80.0331
			4.02903	131.385					80.21	74.6038
			4.03403	131.451					80.31	55.7037
			4.03904	131.516					80.41	3.12065
			4.04404	131.581					80.51	0.70143
			4.04905	131.646					80.61	37.4615
			4.05405	131.71					80.71	69.1412
			4.05906	131.775					80.81	78.9679
			4.06406	131.84					80.91	79.7911
			4.06907	131.905					81.01	82.9977
			4.07407	131.97					81.11	88.3588
			4.07908	132.034					81.21	95.6365
			4.08408	132.099					81.31	101.356
			4.08909	132.163					81.41	106.504
			4.09409	132.228					81.51	108.867
			4.0991	132.292					81.61	110.071
			4.1041	132.357					81.71	106.829
			4.10911	132.421					81.8	101.003
			4.11411	132.486					81.9	92.9405
			4.11912	132.55					82	84.5992
			4.12412	132.614					82.1	80.1825
			4.12913	132.678					82.2	74.2017
			4.13413	132.743					82.3	55.5498
			4.13914	132.807					82.4	3.05922
			4.14414	132.871					82.5	0.62592
			4.14915	132.935					82.6	36.8464
			4.15415	132.999					82.7	68.8237
			4.15916	133.063					82.8	78.0952
			4.16416	133.126					82.9	79.2356
			4.16917	133.19					83	83.0175
			4.17417	133.254					83.1	88.588
			4.17918	133.318					83.2	95.7503
			4.18418	133.381					83.3	101.567
			4.18919	133.445					83.4	106.526
			4.19419	133.509					83.5	109.01
			4.1992	133.572					83.6	109.98
			4.2042	133.636					83.7	107.037
			4.20921	133.699					83.8	101.331
			4.21421	133.763					83.9	93.0818
			4.21922	133.826					84	84.5612
			4.22422	133.889					84.1	80.0321
			4.22923	133.953					84.2	74.6168
			4.23423	134.016					84.29	56.4884
			4.23924	134.079					84.39	3.02831
			4.24424	134.142					84.49	0.75567
			4.24925	134.205					84.59	36.9471
			4.25425	134.268					84.69	69.242
			4.25926	134.331					84.79	78.7536
			4.26426	134.394					84.89	79.372
			4.26927	134.457					84.99	82.6091
			4.27427	134.52					85.09	88.1759
			4.27928	134.583					85.19	95.6314
			4.28428	134.646					85.29	101.355
			4.28929	134.708					85.39	106.39
			4.29429	134.771					85.49	108.769
			4.2993	134.834					85.59	109.943
			4.3043	134.896					85.69	106.797
			4.30931	134.959					85.79	101.227
			4.31431	135.022					85.89	93.0607
			4.31932	135.084					85.99	84.4391
			4.32432	135.146					86.09	79.9989
			4.32933	135.209					86.19	74.4445
			4.33433	135.271					86.29	56.4691
			4.33934	135.334					86.39	2.99523
			4.34434	135.396					86.49	0.86436
			4.34935	135.458					86.59	35.8614
			4.35435	135.52					86.69	69.0227
			4.35936	135.582					86.79	78.3282
			4.36436	135.644					86.88	79.0775
			4.36937	135.706					86.98	82.5383
			4.37437	135.768					87.08	88.3403
			4.37938	135.83					87.18	95.8861
			4.38438	135.892					87.28	101.951
			4.38939	135.954					87.38	106.845
			4.39439	136.016					87.48	108.89
			4.3994	136.078					87.58	109.844
			4.4044	136.14					87.68	107.054
			4.40941	136.201					87.78	101.223
			4.41441	136.263					87.88	93.7426
			4.41942	136.325					87.98	84.4762
			4.42442	136.386					88.08	79.985
			4.42943	136.448					88.18	74.7325
			4.43443	136.509					88.28	56.0221
			4.43944	136.571					88.38	3.08836
			4.44444	136.632					88.48	0.99785
			4.44945	136.694					88.58	36.1182
			4.45445	136.755					88.68	68.8432
			4.45946	136.816					88.78	77.9908
			4.46446	136.877					88.88	78.9732
			4.46947	136.939					88.98	82.3131
			4.47447	137					89.08	88.4334
			4.47948	137.061					89.18	95.449
			4.48448	137.122					89.28	101.607
			4.48949	137.183					89.38	106.553
			4.49449	137.244					89.47	108.869
			4.4995	137.305					89.57	109.79
			4.5045	137.366					89.67	107.101
			4.50951	137.427					89.77	101.496
			4.51451	137.488					89.87	93.4173
			4.51952	137.548					89.97	84.4226
			4.52452	137.609					90.07	80.3331
			4.52953	137.67					90.17	74.8658
			4.53453	137.731					90.27	56.3463
			4.53954	137.791					90.37	3.5863
			4.54454	137.852					90.47	0.83571
			4.54955	137.912					90.57	36.9962
			4.55455	137.973					90.67	68.6097
			4.55956	138.033					90.77	78.1636
			4.56456	138.094					90.87	78.9125
			4.56957	138.154					90.97	82.565
			4.57457	138.215					91.07	88.9172
			4.57958	138.275					91.17	95.6448
			4.58458	138.335					91.27	101.472
			4.58959	138.396					91.37	106.476
			4.59459	138.456					91.47	109.197
			4.5996	138.516					91.57	109.74
			4.6046	138.576					91.67	106.956
			4.60961	138.636					91.77	101.321
			4.61461	138.696					91.87	93.4039
			4.61962	138.756					91.96	84.6052
			4.62462	138.816					92.06	80.2096
			4.62963	138.876					92.16	74.156
			4.63463	138.936					92.26	55.3423
			4.63964	138.996					92.36	3.02299
			4.64464	139.056					92.46	1.20941
			4.64965	139.115					92.56	36.6686
			4.65465	139.175					92.66	68.7761
			4.65966	139.235					92.76	78.2969
			4.66466	139.294					92.86	79.2772
			4.66967	139.354					92.96	82.9636
			4.67467	139.414					93.06	88.9461
			4.67968	139.473					93.16	95.6832
			4.68468	139.533					93.26	101.717
			4.68969	139.592					93.36	106.278
			4.69469	139.652					93.46	108.938
			4.6997	139.711					93.56	109.649
			4.7047	139.77					93.66	106.829
			4.70971	139.83					93.76	100.934
			4.71471	139.889					93.86	93.0984
			4.71972	139.948					93.96	84.3403
			4.72472	140.007					94.06	79.9439
			4.72973	140.067					94.16	73.9168
			4.73473	140.126					94.26	54.6163
			4.73974	140.185					94.36	3.0985
			4.74474	140.244					94.46	1.24594
			4.74975	140.303					94.55	36.6759
			4.75475	140.362					94.65	68.661
			4.75976	140.421					94.75	78.178
			4.76476	140.48					94.85	79.0271
			4.76977	140.538					94.95	82.5204
			4.77477	140.597					95.05	88.6295
			4.77978	140.656					95.15	95.4446
			4.78478	140.715					95.25	101.625
			4.78979	140.774					95.35	106.229
			4.79479	140.832					95.45	108.946
			4.7998	140.891					95.55	109.579
			4.8048	140.95					95.65	106.78
			4.80981	141.008					95.75	100.753
			4.81481	141.067					95.85	92.835
			4.81982	141.125					95.95	84.2369
			4.82482	141.184					96.05	80.1412
			4.82983	141.242					96.15	74.2902
			4.83483	141.3					96.25	56.2886
			4.83984	141.359					96.35	2.93006
			4.84484	141.417					96.45	1.16393
			4.84985	141.475					96.55	37.2774
			4.85485	141.534					96.65	68.9896
			4.85986	141.592					96.75	78.3129
			4.86486	141.65					96.85	79.5005
			4.86987	141.708					96.95	82.8382
			4.87487	141.766					97.04	88.7215
			4.87988	141.824					97.14	95.6382
			4.88488	141.882					97.24	101.813
			4.88989	141.94					97.34	106.592
			4.89489	141.998					97.44	109.26
			4.8999	142.056					97.54	109.948
			4.9049	142.114					97.64	107.184
			4.90991	142.172					97.74	101.042
			4.91491	142.23					97.84	92.876
			4.91992	142.287					97.94	84.2245
			4.92492	142.345					98.04	80.2418
			4.92993	142.403					98.14	74.2649
			4.93493	142.461					98.24	55.2061
			4.93994	142.518					98.34	2.93508
			4.94494	142.576					98.44	1.1279
			4.94995	142.633					98.54	37.2268
			4.95495	142.691					98.64	68.6082
			4.95996	142.748					98.74	78.2376
			4.96496	142.806					98.84	79.0718
			4.96997	142.863					98.94	82.8197
			4.97497	142.921					99.04	88.6422
			4.97998	142.978					99.14	95.3733
			4.98498	143.035					99.24	101.635
			4.98999	143.093					99.34	106.44
			4.99499	143.15					99.44	109.006
			5	143.207					99.54	109.748
									99.63	106.764
									99.73	100.804
									99.83	92.8366
									99.93	84.2996
									100.03	80.2318
									100.13	74.1081
									100.23	55.0406
									100.33	3.11927
									100.43	1.02995
									100.53	36.8439
									100.63	69.2139
									100.73	78.5414
									100.83	79.3838
									100.93	82.6414
									101.03	88.5925
									101.13	95.4859
									101.23	102.046
									101.33	106.802
									101.43	109.193
									101.53	110.051
									101.63	107.035
									101.73	100.775
									101.83	92.8839
									101.93	84.3832
									102.03	80.0216
									102.13	74.4801
									102.22	55.5425
									102.32	3.07399
									102.42	1.01518
									102.52	36.5512
									102.62	68.9748
									102.72	78.2703
									102.82	79.3688
									102.92	82.7137
									103.02	88.5251
									103.12	95.2198
									103.22	101.564
									103.32	106.835
									103.42	109.196
									103.52	109.985
									103.62	106.867
									103.72	100.635
									103.82	92.5987
									103.92	84.2871
									104.02	80.0914
									104.12	74.2754
									104.22	55.5715
									104.32	2.89295
									104.42	0.88946
									104.52	37.3511
									104.62	68.7699
									104.71	78.7492
									104.81	79.4709
									104.91	82.8941
									105.01	88.6217
									105.11	95.465
									105.21	102.121
									105.31	106.564
									105.41	108.945
									105.51	109.935
									105.61	106.784
									105.71	100.744
									105.81	92.8206
									105.91	84.3311
									106.01	80.2066
									106.11	74.4984
									106.21	55.8655
									106.31	2.7818
									106.41	0.75459
									106.51	36.9148
									106.61	68.4621
									106.71	78.2651
									106.81	79.3215
									106.91	82.8411
									107.01	88.644
									107.11	95.499
									107.21	101.768
									107.3	106.664
									107.4	109.072
									107.5	109.977
									107.6	106.801
									107.7	100.617
									107.8	92.9857
									107.9	84.2077
									108	80.1088
									108.1	74.4995
									108.2	54.9839
									108.3	2.915
									108.4	0.67426
									108.5	36.3487
									108.6	68.6944
									108.7	77.9608
									108.8	79.0775
									108.9	82.5794
									109	88.3882
									109.1	95.2866
									109.2	101.643
									109.3	106.518
									109.4	108.946
									109.5	109.753
									109.6	106.76
									109.7	100.861
									109.79	93.0861
									109.89	84.0277
									109.99	79.9922
									110.09	74.2549
									110.19	55.133
									110.29	2.57821
									110.39	0.71886
									110.49	36.9724
									110.59	68.9234
									110.69	77.7306
									110.79	78.9567
									110.89	82.49
									110.99	88.4765
									111.09	95.2908
									111.19	101.888
									111.29	106.635
									111.39	108.983
									111.49	109.829
									111.59	106.914
									111.69	100.842
									111.79	92.8659
									111.89	84.1866
									111.99	80.2289
									112.09	74.8901
									112.19	55.1535
									112.29	3.22048
									112.38	0.64788
									112.48	37.629
									112.58	70.4932
									112.68	79.0023
									112.78	79.1539
									112.88	82.739
									112.98	87.9255
									113.08	95.4165
									113.18	101.865
									113.28	106.66
									113.38	108.98
									113.48	109.83
									113.58	106.829
									113.68	100.898
									113.78	92.8539
									113.88	83.9657
									113.98	79.7518
									114.08	74.9155
									114.18	55.403
									114.28	2.88497
									114.38	0.64335
									114.48	36.9213
									114.58	68.6532
									114.68	78.4482
									114.78	79.0296
									114.88	82.4661
									114.97	88.1431
									115.07	95.2912
									115.17	102.093
									115.27	106.977
									115.37	109.314
									115.47	109.913
									115.57	106.882
									115.67	100.569
									115.77	92.9338
									115.87	83.8229
									115.97	79.758
									116.07	74.2942
									116.17	55.1822
									116.27	2.70038
									116.37	0.61116
									116.47	37.2261
									116.57	68.588
									116.67	78.5027
									116.77	79.3882
									116.87	82.6854
									116.97	88.0741
									117.07	95.4542
									117.17	102.695
									117.27	107.228
									117.37	109.376
									117.46	110.101
									117.56	107.286
									117.66	100.886
									117.76	92.9316
									117.86	83.8862
									117.96	80.0013
									118.06	74.494
									118.16	55.2035
									118.26	2.65756
									118.36	0.6908
									118.46	37.1201
									118.56	68.79
									118.66	78.6049
									118.76	79.2638
									118.86	82.7738
									118.96	88.4163
									119.06	95.6726
									119.16	102.198
									119.26	106.969
									119.36	109.237
									119.46	109.841
									119.56	107.102
									119.66	100.733
									119.76	93.0762
									119.86	83.9042
									119.96	80.1767
									120.05	74.8835
									120.15	55.5584
									120.25	2.86489
									120.35	0.63262
									120.45	39.3595
									120.55	69.2742
									120.65	79.0243
									120.75	79.4298
									120.85	82.6091
									120.95	88.1927
									121.05	95.6525
									121.15	102.329
									121.25	107.562
									121.35	109.852
									121.45	110.054
									121.55	107.682
									121.65	100.936
									121.75	92.9104
									121.85	83.8533
									121.95	79.7179
									122.05	74.7308
									122.15	55.2618
									122.25	2.70698
									122.35	0.71196
									122.45	39.2705
									122.54	69.8506
									122.64	78.9795
									122.74	79.9244
									122.84	82.9197
									122.94	88.6097
									123.04	95.6947
									123.14	102.225
									123.24	107.818
									123.34	109.668
									123.44	110.189
									123.54	107.773
									123.64	101.211
									123.74	93.3197
									123.84	84.0427
									123.94	79.9317
									124.04	74.7091
									124.14	57.2265
									124.24	2.82098
									124.34	0.71009
									124.44	37.4843
									124.54	69.2315
									124.64	78.6519
									124.74	79.5608
									124.84	82.6798
									124.94	88.3235
									125.04	95.7362
									125.13	101.829
									125.23	107.705
									125.33	109.406
									125.43	110.059
									125.53	107.305
									125.63	101.082
									125.73	93.34
									125.83	83.9044
									125.93	79.8087
									126.03	74.516
									126.13	56.2494
									126.23	2.71732
									126.33	0.67938
									126.43	37.9402
									126.53	69.5265
									126.63	78.6588
									126.73	79.1543
									126.83	82.6059
									126.93	88.414
									127.03	96.0519
									127.13	101.962
									127.23	107.796
									127.33	109.566
									127.43	110.108
									127.53	107.403
									127.63	100.891
									127.72	93.0355
									127.82	83.7729
									127.92	79.5733
									128.02	74.478
									128.12	57.0113
									128.22	2.93528
									128.32	0.68745
									128.42	38.6442
									128.52	69.7237
									128.62	78.906
									128.72	79.3921
									128.82	82.7529
									128.92	88.3353
									129.02	95.6332
									129.12	101.724
									129.22	107.416
									129.32	109.147
									129.42	109.867
									129.52	107.034
									129.62	100.873
									129.72	93.379
									129.82	84.0437
									129.92	79.7393
									130.02	74.5835
									130.12	57.0696
									130.21	2.77048
									130.31	0.6782
									130.41	38.6618
									130.51	69.5602
									130.61	78.5991
									130.71	79.2979
									130.81	82.7364
									130.91	88.5281
									131.01	95.9676
									131.11	101.947
									131.21	107.447
									131.31	109.225
									131.41	109.995
									131.51	107.447
									131.61	100.88
									131.71	92.827
									131.81	83.8612
									131.91	79.7665
									132.01	74.313
									132.11	55.2252
									132.21	3.01984
									132.31	0.74524
									132.41	37.0255
									132.51	69.099
									132.61	78.8136
									132.71	79.3009
									132.8	82.5979
									132.9	88.1574
									133	95.6265
									133.1	101.891
									133.2	107.424
									133.3	109.093
									133.4	109.801
									133.5	107.382
									133.6	101.461
									133.7	93.3407
									133.8	83.9863
									133.9	79.9052
									134	74.5514
									134.1	55.7049
									134.2	2.76536
									134.3	0.79535
									134.4	37.0255
									134.5	69.0094
									134.6	78.7767
									134.7	79.3702
									134.8	82.4122
									134.9	88.215
									135	95.6817
									135.1	101.658
									135.2	107.744
									135.29	109.408
									135.39	109.959
									135.49	107.407
									135.59	101.221
									135.69	93.7138
									135.79	83.9894
									135.89	79.8699
									135.99	74.833
									136.09	55.2463
									136.19	3.14448
									136.29	0.77034
									136.39	36.8355
									136.49	68.9185
									136.59	78.8802
									136.69	79.987
									136.79	82.5485
									136.89	88.3233
									136.99	95.7721
									137.09	101.571
									137.19	107.453
									137.29	109.281
									137.39	109.73
									137.49	107.053
									137.59	100.68
									137.69	93.1853
									137.79	84.0838
									137.88	79.7724
									137.98	74.8775
									138.08	55.0521
									138.18	2.77186
									138.28	0.8555
									138.38	36.8948
									138.48	69.4848
									138.58	78.6463
									138.68	79.7044
									138.78	82.5317
									138.88	88.1124
									138.98	95.5937
									139.08	101.846
									139.18	107.478
									139.28	109.132
									139.38	109.577
									139.48	106.848
									139.58	100.632
									139.68	93.4951
									139.78	84.0479
									139.88	79.8504
									139.98	74.2421
									140.08	55.0046
									140.18	4.89141
									140.28	1.50997
									140.38	38.6089
									140.47	69.4807
									140.57	78.9887
									140.67	79.2356
									140.77	82.3446
									140.87	88.0246
									140.97	95.8694
									141.07	101.838
									141.17	107.518
									141.27	109.109
									141.37	109.759
									141.47	106.843
									141.57	100.516
									141.67	93.449
									141.77	84.3423
									141.87	79.9287
									141.97	74.5466
									142.07	54.7596
									142.17	2.83161
									142.27	1.0581
									142.37	38.6548
									142.47	69.7573
									142.57	78.5073
									142.67	79.2681
									142.77	82.3049
									142.87	88.3372
									142.96	96.0092
									143.06	101.921
									143.16	107.147
									143.26	109.122
									143.36	109.596
									143.46	107.044
									143.56	100.643
									143.66	93.0577
									143.76	84.1173
									143.86	79.7293
									143.96	74.2385
									144.06	55.1472
									144.16	3.25985
									144.26	1.05308
									144.36	37.5598
									144.46	70.4641
									144.56	78.9975
									144.66	80.0759
									144.76	82.4575
									144.86	88.4284
									144.96	96.4215
									145.06	102.435
									145.16	107.795
									145.26	109.504
									145.36	109.869
									145.46	106.956
									145.55	100.141
									145.65	92.9553
									145.75	83.8788
									145.85	79.7253
									145.95	74.7819
									146.05	55.6965
									146.15	3.12144
									146.25	0.99962
									146.35	36.8741
									146.45	69.5449
									146.55	79.2662
									146.65	79.6031
									146.75	82.7066
									146.85	88.5786
									146.95	95.5952
									147.05	101.994
									147.15	107.399
									147.25	109.173
									147.35	109.86
									147.45	106.854
									147.55	100.154
									147.65	92.919
									147.75	83.9166
									147.85	79.713
									147.95	74.525
									148.04	55.3388
									148.14	3.17007
									148.24	0.95611
									148.34	37.0708
									148.44	69.7192
									148.54	78.7145
									148.64	79.7388
									148.74	82.7358
									148.84	88.873
									148.94	96.0465
									149.04	102.229
									149.14	107.333
									149.24	109.133
									149.34	109.619
									149.44	106.903
									149.54	100.586
									149.64	92.8416
									149.74	83.9444
									149.84	79.5851
									149.94	74.8354
									150.04	55.113
									150.14	2.96294
									150.24	1.09098
									150.34	37.3237
									150.44	70.0755
									150.54	78.7635
									150.63	79.7387
									150.73	82.8852
									150.83	88.5747
									150.93	96.1798
									151.03	102.185
									151.13	107.531
									151.23	109.294
									151.33	109.855
									151.43	107.138
									151.53	100.542
									151.63	93.1639
									151.73	84.075
									151.83	79.6928
									151.93	74.8284
									152.03	54.8188
									152.13	2.858
									152.23	1.00051
									152.33	37.7916
									152.43	70.5819
									152.53	79.147
									152.63	80.4311
									152.73	82.9638
									152.83	88.4566
									152.93	95.8882
									153.03	101.994
									153.13	107.252
									153.22	109.131
									153.32	109.648
									153.42	106.859
									153.52	100.293
									153.62	92.9192
									153.72	83.9309
									153.82	79.7418
									153.92	74.3004
									154.02	54.4446
									154.12	2.96166
									154.22	0.91467
									154.32	37.3702
									154.42	70.3315
									154.52	78.9226
									154.62	80.501
									154.72	82.966
									154.82	88.7141
									154.92	96.2581
									155.02	101.878
									155.12	107.121
									155.22	109.028
									155.32	109.522
									155.42	106.897
									155.52	100.472
									155.62	93.1131
									155.71	83.7902
									155.81	79.6898
									155.91	74.6893
									156.01	55.3323
									156.11	2.77609
									156.21	0.79604
									156.31	38.3075
									156.41	69.9175
									156.51	78.9179
									156.61	79.7995
									156.71	82.8153
									156.81	88.4232
									156.91	95.6924
									157.01	101.754
									157.11	106.777
									157.21	109.07
									157.31	109.527
									157.41	106.864
									157.51	100.188
									157.61	92.8695
									157.71	83.8294
									157.81	79.6313
									157.91	74.8952
									158.01	54.7542
									158.11	2.72145
									158.21	0.76345
									158.3	38.4727
									158.4	69.9989
									158.5	79.5092
									158.6	80.031
									158.7	83.0778
									158.8	88.6894
									158.9	95.7889
									159	102.183
									159.1	106.959
									159.2	108.937
									159.3	109.451
									159.4	106.774
									159.5	100.602
									159.6	92.7933
									159.7	83.8111
									159.8	79.6169
									159.9	74.8469
									160	55.0282
									160.1	2.69527
									160.2	1.12219
									160.3	39.3543
									160.4	69.6622
									160.5	78.5396
									160.6	79.7823
									160.7	82.7113
									160.79	88.4641
									160.89	95.461
									160.99	101.959
									161.09	106.817
									161.19	109.086
									161.29	109.528
									161.39	106.814
									161.49	100.443
									161.59	92.5821
									161.69	83.7968
									161.79	79.425
									161.89	74.2563
									161.99	55.666
									162.09	2.83939
									162.19	0.65752
									162.29	38.5443
									162.39	69.5143
									162.49	78.7761
									162.59	79.919
									162.69	82.7163
									162.79	88.425
									162.89	95.3243
									162.99	101.98
									163.09	107.017
									163.19	108.881
									163.29	109.511
									163.38	106.811
									163.48	100.663
									163.58	93.1089
									163.68	83.8
									163.78	79.6198
									163.88	74.4402
									163.98	55.3946
									164.08	2.87513
									164.18	0.88651
									164.28	38.1126
									164.38	69.3259
									164.48	77.9524
									164.58	79.687
									164.68	82.5555
									164.78	88.1195
									164.88	95.4806
									164.98	101.742
									165.08	106.671
									165.18	108.697
									165.28	109.387
									165.38	106.803
									165.48	100.592
									165.58	92.8041
									165.68	83.7243
									165.78	79.2426
									165.88	74.1672
									165.97	55.051
									166.07	3.22934
									166.17	0.97895
									166.27	38.1926
									166.37	69.7463
									166.47	78.2376
									166.57	79.5673
									166.67	82.8
									166.77	88.2625
									166.87	95.2304
									166.97	101.944
									167.07	107.063
									167.17	109.314
									167.27	109.842
									167.37	107.116
									167.47	100.601
									167.57	92.9778
									167.67	83.599
									167.77	79.3021
									167.87	74.1508
									167.97	55.3328
									168.07	2.88684
									168.17	0.8935
									168.27	38.439
									168.37	70.3719
									168.46	78.5787
									168.56	79.6247
									168.66	82.7113
									168.76	88.2709
									168.86	95.6396
									168.96	102.076
									169.06	107.427
									169.16	109.442
									169.26	110.238
									169.36	107.403
									169.46	100.629
									169.56	92.6308
									169.66	83.8103
									169.76	79.5942
									169.86	74.1883
									169.96	55.8495
									170.06	3.22816
									170.16	0.67839
									170.26	39.3117
									170.36	69.7771
									170.46	78.1517
									170.56	79.5464
									170.66	82.6058
									170.76	88.2107
									170.86	95.4554
									170.96	102.221
									171.05	107.377
									171.15	109.598
									171.25	110.123
									171.35	107.205
									171.45	100.894
									171.55	93.1209
									171.65	83.8359
									171.75	79.3572
									171.85	74.0824
									171.95	54.8286
									172.05	2.69812
									172.15	0.982
									172.25	37.5356
									172.35	70.1628
									172.45	78.152
									172.55	79.6434
									172.65	82.6142
									172.75	88.062
									172.85	95.3451
									172.95	102.116
									173.05	107.325
									173.15	109.355
									173.25	109.815
									173.35	107.012
									173.45	100.592
									173.54	92.4231
									173.64	83.6793
									173.74	79.4385
									173.84	73.6806
									173.94	55.007
									174.04	3.10451
									174.14	0.80913
									174.24	37.6199
									174.34	70.2368
									174.44	78.1921
									174.54	79.8536
									174.64	82.7039
									174.74	88.295
									174.84	95.8989
									174.94	102.302
									175.04	107.474
									175.14	109.692
									175.24	110.249
									175.34	107.21
									175.44	100.897
									175.54	92.6544
									175.64	83.5566
									175.74	79.3685
									175.84	73.9322
									175.94	54.9596
									176.04	2.78958
									176.13	1.13686
									176.23	39.1047
									176.33	69.8223
									176.43	77.9662
									176.53	79.6416
									176.63	82.6395
									176.73	88.1573
									176.83	95.3354
									176.93	102.146
									177.03	106.992
									177.13	109.438
									177.23	109.872
									177.33	106.907
									177.43	100.355
									177.53	92.6938
									177.63	83.5707
									177.73	79.3413
									177.83	74.0174
									177.93	54.417
									178.03	3.01315
									178.13	1.1725
									178.23	38.6714
									178.33	69.9023
									178.43	78.12
									178.53	79.5773
									178.63	83.0466
									178.72	88.3898
									178.82	95.0804
									178.92	101.764
									179.02	107.278
									179.12	109.561
									179.22	110.205
									179.32	107.094
									179.42	100.425
									179.52	92.5309
									179.62	83.7673
									179.72	79.4563
									179.82	73.6367
									179.92	53.8115
									180.02	2.84028
									180.12	0.79239
									180.22	38.7427
									180.32	70.0538
									180.42	78.2128
									180.52	79.8537
									180.62	82.7127
									180.72	87.9515
									180.82	95.1341
									180.92	101.814
									181.02	107.291
									181.12	109.581
									181.21	109.963
									181.31	107.093
									181.41	100.504
									181.51	92.4744
									181.61	83.6049
									181.71	79.4258
									181.81	73.6075
									181.91	53.4916
									182.01	3.06188
									182.11	0.72338
									182.21	38.079
									182.31	69.6326
									182.41	78.0688
									182.51	79.9016
									182.61	82.5726
									182.71	88.124
									182.81	94.8612
									182.91	101.631
									183.01	106.865
									183.11	109.296
									183.21	109.647
									183.31	106.932
									183.41	100.364
									183.51	92.7564
									183.61	83.5817
									183.71	79.4111
									183.8	73.9056
									183.9	53.6603
									184	2.93597
									184.1	1.04363
									184.2	39.6018
									184.3	69.8926
									184.4	78.0836
									184.5	79.3033
									184.6	82.1794
									184.7	87.846
									184.8	94.984
									184.9	101.657
									185	106.858
									185.1	109.201
									185.2	109.479
									185.3	106.84
									185.4	100.421
									185.5	92.7194
									185.6	83.4793
									185.7	79.2862
									185.8	73.4591
									185.9	53.6737
									186	2.80139
									186.1	1.10959
									186.2	38.8804
									186.29	70.2409
									186.39	77.845
									186.49	79.1931
									186.59	82.1523
									186.69	88.0086
									186.79	95.2142
									186.89	101.863
									186.99	106.923
									187.09	109.14
									187.19	109.456
									187.29	106.752
									187.39	100.01
									187.49	92.6162
									187.59	83.4823
									187.69	79.2023
									187.79	73.2756
									187.89	52.8616
									187.99	2.57605
									188.09	0.6841
									188.19	39.7944
									188.29	70.1046
									188.39	78.016
									188.49	79.3362
									188.59	82.3292
									188.69	88.2779
									188.79	95.1915
									188.88	101.469
									188.98	106.834
									189.08	109.254
									189.18	109.538
									189.28	106.822
									189.38	99.9262
									189.48	92.4241
									189.58	83.4079
									189.68	79.0658
									189.78	73.3681
									189.88	54.0759
									189.98	2.64959
									190.08	0.97738
									190.18	39.3474
									190.28	69.5351
									190.38	78.2994
									190.48	79.1494
									190.58	82.0834
									190.68	88.1902
									190.78	95.7765
									190.88	101.966
									190.98	106.832
									191.08	109.423
									191.18	109.914
									191.28	106.927
									191.38	100.701
									191.47	92.5006
									191.57	83.4252
									191.67	79.2044
									191.77	73.5431
									191.87	53.4793
									191.97	2.63452
									192.07	0.66156
									192.17	39.5653
									192.27	69.8169
									192.37	78.0831
									192.47	79.0353
									192.57	81.9946
									192.67	88.0842
									192.77	95.7674
									192.87	102.077
									192.97	107.037
									193.07	109.199
									193.17	109.679
									193.27	106.769
									193.37	100.067
									193.47	92.449
									193.57	83.4753
									193.67	79.1504
									193.77	73.6587
									193.87	54.3007
									193.96	2.72037
									194.06	0.85865
									194.16	39.7771
									194.26	69.9759
									194.36	77.482
									194.46	78.9023
									194.56	82.2056
									194.66	88.0782
									194.76	95.4499
									194.86	101.85
									194.96	106.708
									195.06	108.953
									195.16	109.354
									195.26	106.593
									195.36	100.039
									195.46	92.3669
									195.56	83.3585
									195.66	79.257
									195.76	73.1779
									195.86	53.5157
									195.96	2.90604
									196.06	0.74731
									196.16	40.2313
									196.26	69.8641
									196.36	77.8182
									196.46	79.0441
									196.55	82.3077
									196.65	88.0277
									196.75	95.253
									196.85	101.613
									196.95	106.979
									197.05	108.918
									197.15	109.455
									197.25	106.71
									197.35	100.219
									197.45	92.5928
									197.55	83.597
									197.65	79.2115
									197.75	73.5595
									197.85	52.801
									197.95	2.68306
									198.05	0.8429
									198.15	37.9364
									198.25	70.0981
									198.35	78.3579
									198.45	79.1273
									198.55	82.288
									198.65	87.9618
									198.75	95.4125
									198.85	101.761
									198.95	106.883
[truncated: 198,002+ more rows]
