# Supplementary material for: Dual sensing signal decoupling based on tellurium anisotropy for VR interaction and neuro-reflex system application
Source: Nat Commun. 2022 Oct 10;13:5975. doi: 10.1038/s41467-022-33716-9 (PMC9550802; doi:10.1038/s41467-022-33716-9)
Supplement: Supplementary file 10 — Source Data [file 41467_2022_33716_MOESM10_ESM.zip › Source data/S8.xlsx]

## Sheet: Sheet1
fig.8a			fig.8b			fig.8c			fig.8d
T1	Voc		T1-T2	Voc		time	Voltage		Time (s)	Temperature (K)	Time	Voltage
℃	mV		℃	mV		s	mV		s	K	s	mV
24.1	-0.1		0	-0.1		0	0.20689		1	298	-15.325	0.00223
25	-0.1		0.4	-0.1		0.02	0.22573		2	298	-11.6624	-0.02787
26.7	0.8		0.8	0.8		0.04	0.23266		3	298	-7.99934	-0.02787
28.6	1.4		1.6	1.4		0.06	0.21977		4	298.1	-4.33628	-0.15328
30	1.6		2.2	1.6		0.08	0.23323		5	298.5	-0.67322	0.03734
31.3	2.1		2.7	2.1		0.1	0.23804		6	299.6	2.98984	-0.02285
32.5	2.4		3.2	2.4		0.12	0.22362		7	300.9	6.6529	-0.0379
33.8	2.8		3.5	2.8		0.14	0.229		8	301.9	10.316	0.35336
35.1	3.3		3.9	3.3		0.16	0.224		9	303.3	13.979	3.1775
36.7	3.9		4.5	3.9		0.18	0.2215		10	304.8	17.6421	4.39645
38	4.3		5	4.3		0.2	0.2265		11	305	21.3052	5.15891
39.5	4.8		5.5	4.8		0.22	0.2315		12	306.1	24.9682	5.53011
41	5.4		6	5.4		0.24	0.22266		13	306.7	28.6313	5.7408
42.5	5.6		6.5	5.6		0.26	0.25958		14	307.8	32.2944	5.90633
44.3	6.3		7.1	6.3		0.28	0.32918		15	308.5	35.9574	6.22235
48.5	7.7		8.3	7.7		0.3	0.43532		16	309.3	39.6205	6.33271
52.3	9.2		10	9.2		0.32	0.59683		17	309.9	43.2835	6.41799
57.2	10.6		11.4	10.6		0.34	0.74296		18	310.6	46.9466	6.39792
63.2	12.4		13.3	12.4		0.36	0.81372		19	311.2	50.6097	6.56847
67.4	13.7		14.7	13.7		0.38	0.92601		20	311.8	54.2727	6.86945
73.3	14.9		16.6	14.9		0.4	1.03061		21	312.2	57.9358	6.76912
						0.42	1.09445		22	312.8	61.5988	6.57349
						0.44	1.16982		23	313.2	65.2619	6.75909
						0.46	1.22981		24	313.7	68.925	7.1955
						0.48	1.29057		25	314.1	72.588	7.01993
						0.5	1.37748		26	314.4	76.2511	6.93967
						0.52	1.46747		27	314.8	79.9142	6.72398
						0.54	1.46054		28	315.2	83.5772	6.65877
						0.56	1.49669		29	315.4
						0.58	1.58283		30	315.9
						0.6	1.57514		31	316.1
						0.62	1.6782		32	316.4
						0.64	1.70743		33	316.7
						0.66	1.7182		34	316.9
						0.68	1.77434		35	317.2
						0.7	1.7705		36	317.4
						0.72	1.76665		37	317.5
						0.74	1.81818		38	317.7
						0.76	1.84356		39	317.9
						0.78	1.85971		40	318
						0.8	1.87817		41	318.2
						0.82	1.92586		42	318.4
						0.84	1.94124		43	318.5
						0.86	1.97047		44	318.6
						0.88	1.96278		45	318.7
						0.9	1.972		46	318.9
						0.92	2.00123		47	319
						0.94	1.96431		48	319.1
						0.96	1.99662		49	319.2
						0.98	2.0243		50	319.3
						1	2.06891		51	319.4
						1.02	2.06507		52	319.4
						1.04	2.04738		53	319.5
						1.06	2.06891		54	319.6
						1.08	2.1489		55	319.6
						1.1	2.08276		56	319.7
						1.12	2.07353		57	319.7
						1.14	2.11198		58	319.7
						1.16	2.11044		59	319.8
						1.18	2.10122		60	319.8
						1.2	2.12583		61	319.9
						1.22	2.1066		62	320
						1.24	2.07199		63	320
						1.26	2.11967		64	320.1
						1.28	2.08583		65	320.1
						1.3	2.11891		66	320.2
						1.32	2.13813		67	320.2
						1.34	2.0766		68	320.2
						1.36	2.09199		69	320.2
						1.38	2.15044		70	320.2
						1.4	2.13583		71	320.3
						1.6	1.88433		72	320.2
						1.8	1.67667		73	320.3
						2	1.49746		74	320.3
						2.2	1.34749		75	320.3
						2.4	1.22904		76	320.3
						2.6	1.09368		77	320.3
						2.8	0.976
						3	0.86756
						3.2	0.80757
						3.4	0.74758
						3.6	0.67759
						3.8	0.59529
						4	0.61529
						4.2	0.58453
						4.4	0.50915
						4.6	0.48146
						4.8	0.47608
						5	0.43147
						5.2	0.43224
						5.4	0.36687
						5.6	0.33995
						5.8	0.30457
						6	0.29842
						6.2	0.2738
						6.4	0.24996
						6.6	0.22612
						6.8	0.20305
						7	0.12998
						7.2	0.20535
						7.4	0.21151
						7.6	0.11229
						7.8	0.11998
						8	0.10768
						8.2	0.13229
