# Supplementary material for: Dual sensing signal decoupling based on tellurium anisotropy for VR interaction and neuro-reflex system application
Source: Nat Commun. 2022 Oct 10;13:5975. doi: 10.1038/s41467-022-33716-9 (PMC9550802; doi:10.1038/s41467-022-33716-9)
Supplement: Supplementary file 10 — Source Data [file 41467_2022_33716_MOESM10_ESM.zip › Source data/S9.xlsx]

## Sheet: Sheet1
Time	Voltage	Time	Current
s	mV	s	uA
0.00047	-0.16	0.00987	25.876
0.50184	-0.16	0.50069	26.276
1.00057	-0.16	1.00069	26.712
1.50181	-0.16	1.50069	26.834
2.00057	-0.08	2.00069	26.568
2.5018	-0.2	2.50065	26.64
3.00057	-0.12	3.00069	26.942
3.50192	-0.16	3.50065	26.732
4.00057	-0.16	4.00065	26.84
4.50192	-0.2	4.50065	27.158
5.00061	-0.16	5.00069	26.72
5.50187	-0.2	5.50065	26.944
6.00061	-0.12	6.00069	26.948
6.50185	-0.16	6.50065	26.804
7.00057	-0.08	7.00065	26.946
7.50188	-0.2	7.50065	26.828
8.00057	-0.16	8.00069	26.74
8.5019	-0.16	8.50069	26.88
9.00057	-0.08	9.00065	26.802
9.50192	-0.16	9.50065	26.754
10.0006	-0.08	10.0007	26.646
10.5019	-0.16	10.5007	26.486
11.0006	-0.12	11.0007	26.648
11.5019	-0.2	11.5007	26.678
12.0006	-0.12	12.0007	26.678
12.5019	-0.16	12.5007	26.672
13.0006	-0.12	13.0007	26.992
13.5019	-0.16	13.5007	27.358
14.0006	-0.12	14.0007	27.436
14.5019	-0.16	14.5007	27.412
15.0006	-0.08	15.0007	27.328
15.5019	-0.16	15.5007	27.6
16.0006	-0.12	16.0007	27.294
16.5019	-0.16	16.5007	26.99
17.0006	-0.16	17.0007	27.13
17.5019	-0.12	17.5007	27.498
18.0006	-0.08	18.0007	27.128
18.5019	-0.08	18.5007	26.908
19.0006	-0.12	19.0007	27.176
19.5019	-0.16	19.5007	26.87
20.0006	-0.08	20.0007	26.84
20.5019	-0.12	20.5007	26.456
21.0006	-0.12	21.0007	26.674
21.5019	-0.08	21.5007	26.906
22.0006	-0.12	22.0007	26.79
22.5019	-0.16	22.5007	26.76
23.0006	-0.16	23.0007	26.714
23.5019	-0.08	23.5007	26.752
24.0006	-0.12	24.0007	26.738
24.5019	-0.08	24.5007	26.664
25.0006	-0.08	25.0007	26.846
25.502	-0.12	25.5007	26.882
26.0006	-0.08	26.0007	26.85
26.5019	-0.04	26.5007	26.786
27.0006	-0.08	27.0007	26.9
27.502	-0.08	27.5007	26.93
28.0006	-0.08	28.0007	26.746
28.502	-0.12	28.5007	26.798
29.0006	-0.08	29.0007	26.846
29.502	-0.08	29.5007	26.908
30.0006	-0.16	30.0007	27.024
30.502	-0.08	30.5007	26.664
31.0006	-0.12	31.0007	26.83
31.502	-0.08	31.5007	27.088
32.0006	-0.16	32.0007	26.564
32.502	-0.12	32.5007	26.368
33.0006	-0.16	33.0007	26.324
33.502	-0.08	33.5007	26.19
34.0006	-0.12	34.0007	25.926
34.502	-0.12	34.5007	26.154
35.0006	-0.08	35.0007	25.986
35.502	-0.12	35.5007	26.074
36.0006	-0.16	36.0007	25.89
36.502	-0.12	36.5007	26.36
37.0006	-0.08	37.0007	25.958
37.502	-0.08	37.5007	25.888
38.0006	-0.12	38.0007	25.672
38.502	-0.12	38.5007	25.766
39.0006	-0.16	39.0007	25.75
39.502	-0.12	39.5007	25.816
40.0006	-0.16	40.0007	26.098
40.502	-0.08	40.5007	26.09
41.0006	-0.16	41.0007	25.788
41.502	-0.16	41.5007	25.916
42.0006	-0.16	42.0007	25.972
42.502	-0.16	42.5007	25.802
43.0006	-0.16	43.0007	25.902
43.502	-0.16	43.5007	25.926
44.0006	-0.16	44.0007	25.552
44.502	-0.16	44.5007	25.512
45.0006	-0.2	45.0007	25.42
45.502	-0.12	45.5007	25.456
46.0006	-0.12	46.0007	25.574
46.502	-0.08	46.5007	25.594
47.0006	-0.16	47.0007	25.3
47.502	-0.12	47.5007	25.318
48.0006	-0.16	48.0007	25.942
48.502	-0.2	48.5007	25.938
49.0006	-0.2	49.0007	25.832
49.502	-0.16	49.5007	25.644
50.0006	-0.16	50.0007	25.882
50.502	-0.16	50.5007	25.978
51.0006	-0.2	51.0007	26.206
51.502	-0.16	51.5007	26.348
52.0006	-0.2	52.0007	26.22
52.502	-0.2	52.5007	26.35
53.0006	-0.2	53.0007	26.394
53.502	-0.16	53.5007	26.382
54.0006	-0.2	54.0007	26.232
54.502	-0.16	54.5007	26.328
55.0006	-0.16	55.0007	26.522
55.502	-0.2	55.5007	26.386
56.0006	-0.16	56.0007	26.58
56.502	-0.2	56.5007	26.404
57.0006	-0.04	57.0007	25.958
57.502	0.28	57.5007	25.632
58.0006	0.52	58.0007	25.7
58.5021	0.72	58.5007	25.52
59.0006	0.76	59.0007	25.344
59.5014	0.84	59.5007	25.344
60.0006	0.8	60.0007	25.222
60.5021	0.76	60.5007	24.88
61.0006	0.84	61.0007	26.388
61.5021	0.76	61.5007	26.4
62.0006	0.72	62.0007	27.128
62.5014	0.6	62.5007	25.356
63.0006	0.64	63.0007	26.674
63.5014	0.56	63.5007	27.666
64.0006	0.52	64.0006	25.92
64.5014	0.48	64.5006	25.188
65.0006	0.44	65.0006	25.558
65.5014	0.44	65.5007	24.6
66.0006	0.4	66.0007	25.888
66.5014	0.36	66.5006	27.97
67.0006	0.36	67.0006	26.568
67.5014	0.32	67.5007	26.654
68.0006	0.36	68.0007	25.436
68.5014	0.36	68.5006	25.858
69.0006	0.36	69.0007	28.29
69.5014	0.28	69.5007	29.962
70.0006	0.32	70.0007	28.23
70.5014	0.32	70.5007	27.146
71.0006	0.28	71.0006	27.934
71.5014	0.28	71.5006	27.748
72.0006	0.28	72.0007	29.164
72.5014	0.24	72.5006	28.966
73.0006	0.24	73.0007	28.152
73.5007	0.28	73.5006	27.578
74.0006	0.24	74.0006	27.61
74.5015	0.24	74.5007	26.784
75.0006	0.28	75.0007	26.228
75.5007	0.24	75.5007	26.518
76.0006	0.28	76.0006	28.728
76.5007	0.28	76.5007	28.292
77.0006	0.24	77.0006	27.724
77.5007	0.2	77.5007	27.44
78.0006	0.28	78.0006	26.964
78.5007	0.28	78.5006	26.336
79.0006	0.24	79.0007	26.074
79.5007	0.32	79.5007	26.796
80.0006	0.24	80.0006	26.35
80.5007	0.24	80.5006	25.118
81.0006	0.24	81.0006	25.964
81.5007	0.24	81.5007	25.902
82.0006	0.24	82.0007	27.24
82.5007	0.28	82.5007	26.95
83.0006	0.28	83.0007	25.916
83.5007	0.28	83.5007	25.58
84.0006	0.24	84.0007	26.698
84.5007	0.24	84.5006	27.218
85.0006	0.24	85.0006	27.41
85.5006	0.24	85.5006	28.254
86.0006	0.24	86.0007	28.608
86.5007	0.2	86.5006	28.848
87.0006	0.24	87.0007	29.364
87.5007	0.16	87.5006	29.628
88.0006	0.2	88.0007	29.506
88.5007	0.2	88.5006	28.942
89.0006	0.2	89.0006	28.998
89.5007	0.24	89.5006	28.142
90.0006	0.2	90.0007	26.9
90.5007	0.2	90.5006	27.296
91.0006	0.16	91.0006	28.068
91.5007	0.16	91.5007	27.414
92.0006	0.2	92.0007	26.988
92.5007	0.2	92.5006	26.908
93.0006	0.2	93.0007	26.632
93.5007	0.16	93.5006	26.472
94.0006	0.2	94.0006	26.698
94.5007	0.16	94.5007	27.056
95.0006	0.2	95.0007	26.654
95.5007	0.2	95.5007	26.578
96.0006	0.24	96.0006	26.93
96.5007	0.2	96.5007	28.234
97.0006	0.24	97.0007	28.582
97.5007	0.2	97.5006	27.458
98.0006	0.2	98.0006	28.116
98.5007	0.24	98.5006	28.06
99.0006	0.2	99.0007	27.62
99.5007	0.24	99.5007	27.362
100.001	0.24	100.001	26.362
100.501	0.24	100.501	25.83
101.001	0.24	101.001	25.034
101.501	0.2	101.501	24.538
102.001	0.24	102.001	25.196
102.501	0.28	102.501	25.09
103.001	0.2	103.001	24.918
103.501	0.2	103.501	26.076
104.001	0.24	104.001	26.138
104.501	0.24	104.501	24.616
105.001	0.2	105.001	24.27
105.501	0.24	105.501	24.228
106.001	0.2	106.001	23.18
106.501	0.2	106.501	22.926
107.001	0.2	107.001	22.516
107.501	0.16	107.501	22.186
108.001	0.12	108.001	22.35
108.501	0.12	108.501	23.044
109.001	0.16	109.001	22.7
109.501	0.16	109.501	22.99
110.001	0.12	110.001	24.012
110.501	0.12	110.501	24.668
111.001	0.12	111.001	25.758
111.501	0.08	111.501	25.104
112.001	0.12	112.001	25.104
112.501	0.12	112.501	24.626
113.001	0.12	113.001	23.578
113.501	0.16	113.501	23.01
114.001	0.2	114.001	23.178
114.501	0.16	114.501	22.9
115.001	0.2	115.001	23.222
115.501	0.16	115.501	23.232
116.001	0.12	116.001	24.878
116.501	0.08	116.501	24.944
117.001	0.2	117.001	25.472
117.501	0.6	117.501	25.046
118.001	1.36	118.001	24.08
118.501	1.52	118.501	24.166
119.001	1.6	119.001	23.942
119.501	1.52	119.501	24.958
120.001	1.52	120.001	25.708
120.501	1.56	120.501	26.06
121.001	1.52	121.001	26.39
121.501	1.52	121.501	25.838
122.001	1.52	122.001	56.678
122.501	1.52	122.501	59.68
123.001	1.48	123.001	57.68
123.501	1.48	123.501	57.126
124.001	1.44	124.001	56.708
124.501	1.48	124.501	56.534
125.001	1.48	125.001	56.158
125.501	1.44	125.501	64.258
126.001	1.48	126.001	58.89
126.501	1.48	126.501	57.508
127.001	1.44	127.001	56.598
127.501	1.48	127.501	55.326
128.001	1.48	128.001	55.314
128.501	1.44	128.501	54.858
129.001	1.48	129.001	54.804
129.501	1.44	129.501	53.648
130.001	1.44	130.001	53.214
130.501	1.44	130.501	52.106
131.001	1.44	131.001	52.288
131.501	1.4	131.501	52.43
132.001	1.48	132.001	52.48
132.501	1.36	132.501	52.382
133.001	1.36	133.001	51.852
133.501	1.36	133.501	52.304
134.001	1.44	134.001	51.716
134.501	1.44	134.501	52.346
135.001	1.4	135.001	52.042
135.501	1.44	135.501	51.78
136.001	1.44	136.001	51.6
136.501	1.4	136.501	51.47
137.001	1.36	137.001	51.152
137.501	1.44	137.501	51.282
138.001	1.36	138.001	50.402
138.501	1.4	138.501	51.256
139.001	1.44	139.001	50.708
139.501	1.4	139.501	51.014
140.001	1.36	140.001	51.372
140.501	1.36	140.501	51.418
141.001	1.4	141.001	51.216
141.501	1.36	141.501	51.144
142.001	1.44	142.001	52.718
142.501	1.36	142.501	52.802
143.001	1.36	143.001	53.214
143.501	1.4	143.501	54.336
144.001	1.32	144.001	53.956
144.501	1.24	144.501	53.554
145.001	1.36	145.001	53.754
145.501	1.28	145.501	53.162
146.001	1.32	146.001	53.222
146.501	1.28	146.501	53.792
147.001	1.32	147.001	52.59
147.501	1.36	147.501	53.22
148.001	1.36	148.001	51.918
148.501	1.32	148.501	52.004
149.001	1.32	149.001	50.634
149.501	1.32	149.501	51.434
150.001	1.32	150.001	52.192
150.501	1.36	150.501	52.568
151.001	1.32	151.001	52.286
151.501	1.32	151.501	52.182
152.001	1.32	152.001	52.788
152.501	1.32	152.501	52.094
153.001	1.32	153.001	51.894
153.501	1.32	153.501	50.034
154.001	1.28	154.001	50.046
154.501	1.28	154.501	51.67
155.001	1.32	155.001	50.316
155.501	1.28	155.501	51.548
156.001	1.28	156.001	51.122
156.501	1.28	156.501	52.49
157.001	1.32	157.001	51.532
157.501	1.32	157.501	51.636
158.001	1.24	158.001	51.822
158.501	1.24	158.501	51.008
159.001	1.28	159.001	51.622
159.501	1.32	159.501	51.526
160.001	1.32	160.001	51.496
160.501	1.32	160.501	50.76
161.001	1.28	161.001	50.752
161.501	1.32	161.501	50.026
162.001	1.28	162.001	50.102
162.501	1.28	162.501	49.61
163.001	1.24	163.001	49.148
163.501	1.32	163.501	49.946
164.001	1.24	164.001	50.396
164.501	1.24	164.501	50.526
165.001	1.24	165.001	51.206
165.501	1.24	165.501	51.59
166.001	1.24	166.001	51.716
166.501	1.28	166.501	51.404
167.001	1.24	167.001	50.776
167.501	1.2	167.501	51.61
168.001	1.24	168.001	51.524
168.501	1.2	168.501	49.906
169.001	1.24	169.001	51.67
169.501	1.28	169.501	50.782
170.001	1.28	170.001	50.854
170.501	1.28	170.501	50.264
171.001	1.24	171.001	50.712
171.501	1.24	171.501	50.76
172.001	1.28	172.001	50.26
172.501	1.24	172.501	49.958
173.001	1.28	173.001	50.088
173.501	1.24	173.501	50.366
174.001	1.28	174.001	49.182
174.501	1.28	174.501	50.366
175.001	1.24	175.001	49.786
175.501	1.24	175.501	49.336
176.001	1.2	176.001	48.804
176.501	1.2	176.501	48.616
177.001	1.2	177.001	49.088
177.501	1.2	177.501	48.606
178.001	1.2	178.001	49.688
178.501	1.16	178.501	49.116
179.001	1.16	179.001	49.006
179.501	1.16	179.501	49.726
180.001	1.16	180.001	49.608
180.501	1.16	180.501	49.332
181.001	1.16	181.001	49.904
181.501	1.16	181.501	64.43
182.001	1.16	182.001	64.432
182.501	1.12	182.501	60.404
183.001	1.16	183.001	58.748
183.501	1.16	183.501	56.814
184.001	1.16	184.001	55.924
184.501	1.16	184.501	57.828
185.001	1.08	185.001	55.886
185.501	1.12	185.501	56.072
186.001	1.12	186.001	55.146
186.501	1.16	186.501	55.17
187.001	1.08	187.001	55.394
187.501	1.08	187.501	55.398
188.001	1.08	188.001	54.786
188.501	1.08	188.501	55.216
189.001	1.08	189.001	54.414
189.501	1.04	189.501	53.59
190.001	1.12	190.001	52.472
190.501	1.08	190.501	52.352
191.001	1.12	191.001	52.19
191.501	1.12	191.501	52.964
192.001	1.16	192.001	53.316
192.501	1.08	192.501	52.826
193.001	1.16	193.001	52.994
193.501	1.12	193.501	52.16
194.001	1.08	194.001	52.538
194.501	1.08	194.501	51.474
195.001	1.16	195.001	52.346
195.501	1.08	195.501	52.02
196.001	1.08	196.001	52.422
196.501	1.08	196.501	53.41
197.001	1.08	197.001	52.518
197.501	1.08	197.501	52.718
198.001	1.08	198.001	51.756
198.501	1.04	198.501	52.538
199.001	1.08	199.001	53.534
199.501	1.08	199.501	52.652
200.001	1.08	200.001	53.592
200.501	1.12	200.501	53.144
201.001	1.12	201.001	54.116
201.501	1.12	201.501	53.494
202.001	1.08	202.001	52.21
202.501	1.08	202.501	53.112
203.001	1.12	203.001	54.044
203.501	1.08	203.501	54.562
204.001	1.12	204.001	52.024
204.501	1.08	204.501	52.858
205.001	1.08	205.001	52.554
205.501	1.08	205.501	54.418
206.001	1.04	206.001	54.19
206.501	1.08	206.501	58.39
207.001	1.04	207.001	55.22
207.501	1.08	207.501	53.58
208.001	1.04	208.001	51.75
208.501	1.04	208.501	51.44
209.001	1.04	209.001	50.078
209.501	1.12	209.501	49.844
210.001	1.04	210.001	49.444
210.501	1.08	210.501	49.274
